# Supplementary material for: The Host Response to Viral Infections Reveals Common and Virus-Specific Signatures in the Peripheral Blood
Source: Front Immunol. 2021 Oct 27;12:741837. doi: 10.3389/fimmu.2021.741837 (PMC8578928; doi:10.3389/fimmu.2021.741837)
Supplement: Supplementary file 3 [file Table_2.csv]

ENSEMBL_gene_ID,gene_symbol,entrezgene_id,description,logFC,adj.P.Val
ENSG00000103064,SLC7A6,9057,solute carrier family 7 member 6 [Source:HGNC Symbol	Acc:HGNC:11064],-0.589636692307694,1.97627172025691e-08
ENSG00000103121,CMC2,56942,C-X9-C motif containing 2 [Source:HGNC Symbol	Acc:HGNC:24447],0.871034692307701,2.61896969888051e-10
ENSG00000103154,NECAB2,54550,N-terminal EF-hand calcium binding protein 2 [Source:HGNC Symbol	Acc:HGNC:23746],-0.868106634615382,0.000617189881215628
ENSG00000103313,MEFV,4210,MEFV innate immuity regulator, pyrin [Source:HGNC Symbol	Acc:HGNC:6998],0.675526115384615,6.68544679616665e-05
ENSG00000103355,PRSS33,260429,serine protease 33 [Source:HGNC Symbol	Acc:HGNC:30405],-1.14774408846153,0.00232695766327553
ENSG00000103479,RBL2,5934,RB transcriptional corepressor like 2 [Source:HGNC Symbol	Acc:HGNC:9894],-0.590303846153859,5.91174299583495e-07
ENSG00000103569,AQP9,366,aquaporin 9 [Source:HGNC Symbol	Acc:HGNC:643],0.629103076923066,0.000255206675554989
ENSG00000103642,LACTB,114294,lactamase beta [Source:HGNC Symbol	Acc:HGNC:16468],0.654008538461531,5.86252931588777e-06
ENSG00000104043,ATP8B4,79895,ATPase phospholipid transporting 8B4 (putative) [Source:HGNC Symbol	Acc:HGNC:13536],0.778858007692307,3.07793198711745e-05
ENSG00000104312,RIPK2,8767,receptor interacting serine/threonine kinase 2 [Source:HGNC Symbol	Acc:HGNC:10020],0.608605076923073,0.000139160834389717
ENSG00000104320,NBN,4683,nibrin [Source:HGNC Symbol	Acc:HGNC:7652],0.857821115384612,1.35594192690837e-06
ENSG00000104375,STK3,6788,serine/threonine kinase 3 [Source:HGNC Symbol	Acc:HGNC:11406],0.944083719230763,1.30650519381489e-05
ENSG00000229314,ORM1,5004,orosomucoid 1 [Source:HGNC Symbol	Acc:HGNC:8498],-0.976333961538456,0.00114045680095938
ENSG00000104412,EMC2,9694,ER membrane protein complex subunit 2 [Source:HGNC Symbol	Acc:HGNC:28963],0.625323176923072,9.39700755034548e-08
ENSG00000163191,S100A11,6282,S100 calcium binding protein A11 [Source:HGNC Symbol	Acc:HGNC:10488],0.610442769230769,5.93796360603769e-05
ENSG00000011422,PLAUR,5329,plasminogen activator, urokinase receptor [Source:HGNC Symbol	Acc:HGNC:9053],0.639070269230766,2.663776453301e-05
ENSG00000104918,RETN,56729,resistin [Source:HGNC Symbol	Acc:HGNC:20389],0.60000845769231,0.0232450441822028
ENSG00000104951,IL4I1,259307,interleukin 4 induced 1 [Source:HGNC Symbol	Acc:HGNC:19094],1.19371642307692,1.86356341441671e-07
ENSG00000104972,LILRB1,10859,leukocyte immunoglobulin like receptor B1 [Source:HGNC Symbol	Acc:HGNC:6605],1.02761538461538,4.38881320637867e-11
ENSG00000105011,ASF1B,55723,anti-silencing function 1B histone chaperone [Source:HGNC Symbol	Acc:HGNC:20996],-0.737385653846154,6.40649378849881e-11
ENSG00000105048,TNNT1,7138,troponin T1, slow skeletal type [Source:HGNC Symbol	Acc:HGNC:11948],1.21395724615384,1.75778481770039e-07
ENSG00000105088,OLFM2,93145,olfactomedin 2 [Source:NCBI gene	Acc:93145],-0.775727530769236,3.88668006997552e-07
ENSG00000163220,S100A9,6280,S100 calcium binding protein A9 [Source:HGNC Symbol	Acc:HGNC:10499],0.769661653846146,2.18835094241901e-06
ENSG00000163221,S100A12,6283,S100 calcium binding protein A12 [Source:HGNC Symbol	Acc:HGNC:10489],0.709716269230764,0.00054310885038152
ENSG00000105202,FBL,2091,fibrillarin [Source:HGNC Symbol	Acc:HGNC:3599],-0.662051076923074,2.69498744314655e-07
ENSG00000105287,PRKD2,25865,protein kinase D2 [Source:HGNC Symbol	Acc:HGNC:17293],0.627886000000004,9.23379062329138e-05
ENSG00000231500,RPS18,6222,ribosomal protein S18 [Source:HGNC Symbol	Acc:HGNC:10401],-0.623643192307693,9.39700755034548e-08
ENSG00000105366,SIGLEC8,27181,sialic acid binding Ig like lectin 8 [Source:HGNC Symbol	Acc:HGNC:10877],-0.957403984615382,0.00269362334943481
ENSG00000163251,FZD5,7855,frizzled class receptor 5 [Source:HGNC Symbol	Acc:HGNC:4043],1.06497861153846,7.54766817662145e-10
ENSG00000105373,NOP53,29997,NOP53 ribosome biogenesis factor [Source:HGNC Symbol	Acc:HGNC:4333],-0.753074307692298,3.30824325895364e-08
ENSG00000105376,ICAM5,7087,intercellular adhesion molecule 5 [Source:HGNC Symbol	Acc:HGNC:5348],0.592913346153844,3.11779868590948e-06
ENSG00000105402,NAPA,8775,NSF attachment protein alpha [Source:HGNC Symbol	Acc:HGNC:7641],1.10490507692309,3.70841048367395e-11
ENSG00000105464,GRIN2D,2906,glutamate ionotropic receptor NMDA type subunit 2D [Source:HGNC Symbol	Acc:HGNC:4588],0.933166211538458,9.08346225248313e-08
ENSG00000105499,PLA2G4C,8605,phospholipase A2 group IVC [Source:HGNC Symbol	Acc:HGNC:9037],1.1098179076923,1.424811238435e-06
ENSG00000105501,SIGLEC5,8778,sialic acid binding Ig like lectin 5 [Source:HGNC Symbol	Acc:HGNC:10874],0.856906000000004,3.19083945250453e-08
ENSG00000105516,DBP,1628,D-box binding PAR bZIP transcription factor [Source:HGNC Symbol	Acc:HGNC:2697],-0.720992230769236,8.52386516752902e-08
ENSG00000012171,SEMA3B,7869,semaphorin 3B [Source:HGNC Symbol	Acc:HGNC:10724],0.746717315384616,3.08332780818425e-08
ENSG00000105609,LILRB5,10990,leukocyte immunoglobulin like receptor B5 [Source:HGNC Symbol	Acc:HGNC:6609],1.29243227307692,1.72470464131737e-05
ENSG00000105610,KLF1,10661,Kruppel like factor 1 [Source:HGNC Symbol	Acc:HGNC:6345],0.610178815384611,0.023667176111293
ENSG00000105641,SLC5A5,6528,solute carrier family 5 member 5 [Source:HGNC Symbol	Acc:HGNC:11040],-0.793918107692307,1.37614673363448e-07
ENSG00000012223,LTF,4057,lactotransferrin [Source:HGNC Symbol	Acc:HGNC:6720],0.840805153846162,0.0104609793947004
ENSG00000105707,HPN,3249,hepsin [Source:HGNC Symbol	Acc:HGNC:5155],1.07019195,4.1046454531417e-06
ENSG00000105711,SCN1B,6324,sodium voltage-gated channel beta subunit 1 [Source:HGNC Symbol	Acc:HGNC:10586],0.685961046153848,0.000213768943080648
ENSG00000105717,PBX4,80714,PBX homeobox 4 [Source:HGNC Symbol	Acc:HGNC:13403],-0.600602046153856,1.09583365430558e-07
ENSG00000105808,RASA4,10156,RAS p21 protein activator 4 [Source:HGNC Symbol	Acc:HGNC:23181],-0.603664184615395,3.2186992571887e-05
ENSG00000105939,ZC3HAV1,56829,zinc finger CCCH-type containing, antiviral 1 [Source:HGNC Symbol	Acc:HGNC:23721],0.882346615384609,7.20574346033302e-06
ENSG00000105948,TTC26,79989,tetratricopeptide repeat domain 26 [Source:HGNC Symbol	Acc:HGNC:21882],0.741431715384612,0.0154885497960071
ENSG00000105967,TFEC,22797,transcription factor EC [Source:HGNC Symbol	Acc:HGNC:11754],1.60696490769231,5.08443013507322e-07
ENSG00000233822,HIST1H2BN,8341,histone cluster 1 H2B family member n [Source:HGNC Symbol	Acc:HGNC:4749],0.596467015384619,4.56992607856726e-05
ENSG00000106100,NOD1,10392,nucleotide binding oligomerization domain containing 1 [Source:HGNC Symbol	Acc:HGNC:16390],0.666803730769239,2.39310123654382e-07
ENSG00000234127,TRIM26,7726,tripartite motif containing 26 [Source:HGNC Symbol	Acc:HGNC:12962],0.711304307692291,1.53850481760814e-09
ENSG00000106211,HSPB1,3315,heat shock protein family B (small) member 1 [Source:HGNC Symbol	Acc:HGNC:5246],0.726832346153842,0.00126609014298032
ENSG00000106392,C1GALT1,56913,core 1 synthase, glycoprotein-N-acetylgalactosamine 3-beta-galactosyltransferase 1 [Source:HGNC Symbol	Acc:HGNC:24337],0.844133192307689,9.61698835309332e-06
ENSG00000013374,NUB1,51667,negative regulator of ubiquitin like proteins 1 [Source:HGNC Symbol	Acc:HGNC:17623],1.11847396153845,6.183069639485e-08
ENSG00000163359,COL6A3,1293,collagen type VI alpha 3 chain [Source:HGNC Symbol	Acc:HGNC:2213],-0.610091603846154,7.13306197722989e-07
ENSG00000106537,TSPAN13,27075,tetraspanin 13 [Source:HGNC Symbol	Acc:HGNC:21643],-0.607120500000006,5.1428241027381e-05
ENSG00000106605,BLVRA,644,biliverdin reductase A [Source:HGNC Symbol	Acc:HGNC:1062],1.25446600000001,6.14650580956428e-14
ENSG00000106624,AEBP1,165,AE binding protein 1 [Source:HGNC Symbol	Acc:HGNC:303],-0.74323368461539,3.3250783819697e-06
ENSG00000235169,SMIM1,388588,small integral membrane protein 1 (Vel blood group) [Source:HGNC Symbol	Acc:HGNC:44204],1.00911490384615,0.000790080757747279
ENSG00000106714,CNTNAP3,79937,contactin associated protein like 3 [Source:HGNC Symbol	Acc:HGNC:13834],-1.53553546923077,4.03343819208115e-08
ENSG00000106772,PRUNE2,158471,prune homolog 2 with BCH domain [Source:HGNC Symbol	Acc:HGNC:25209],0.874570580769226,0.000430107746243377
ENSG00000106785,TRIM14,9830,tripartite motif containing 14 [Source:HGNC Symbol	Acc:HGNC:16283],0.910667846153844,2.519168996631e-10
ENSG00000106804,C5,727,complement C5 [Source:HGNC Symbol	Acc:HGNC:1331],1.03230421538462,2.39770538549299e-06
ENSG00000235750,KIAA0040,9674,KIAA0040 [Source:HGNC Symbol	Acc:HGNC:28950],0.619819500000009,5.38634305780701e-06
ENSG00000107201,DDX58,23586,DExD/H-box helicase 58 [Source:HGNC Symbol	Acc:HGNC:19102],1.75136457692307,1.15243892718517e-08
ENSG00000235961,PNMA6A,84968,PNMA family member 6A [Source:HGNC Symbol	Acc:HGNC:28248],-0.670913461538465,4.56526327312203e-06
ENSG00000163412,EIF4E3,317649,eukaryotic translation initiation factor 4E family member 3 [Source:HGNC Symbol	Acc:HGNC:31837],0.636620346153851,1.54154262914024e-05
ENSG00000236320,SLFN14,342618,schlafen family member 14 [Source:HGNC Symbol	Acc:HGNC:32689],0.664544926923076,3.23277121978281e-05
ENSG00000107593,PKD2L1,9033,polycystin 2 like 1, transient receptor potential cation channel [Source:HGNC Symbol	Acc:HGNC:9011],1.77030296538461,0.000109606887796664
ENSG00000107611,CUBN,8029,cubilin [Source:HGNC Symbol	Acc:HGNC:2548],-0.694878400000004,3.51541243068163e-05
ENSG00000107679,PLEKHA1,59338,pleckstrin homology domain containing A1 [Source:HGNC Symbol	Acc:HGNC:14335],-0.636370580769224,4.58001785536327e-06
ENSG00000107742,SPOCK2,9806,SPARC (osteonectin), cwcv and kazal like domains proteoglycan 2 [Source:HGNC Symbol	Acc:HGNC:13564],-0.659155769230763,1.78181798820302e-08
ENSG00000107796,ACTA2,59,actin alpha 2, smooth muscle [Source:HGNC Symbol	Acc:HGNC:130],1.30262311538461,1.80983860374923e-10
ENSG00000236609,ZNF853,54753,zinc finger protein 853 [Source:HGNC Symbol	Acc:HGNC:21767],-0.803462053846161,6.56884326149835e-11
ENSG00000107864,CPEB3,22849,cytoplasmic polyadenylation element binding protein 3 [Source:HGNC Symbol	Acc:HGNC:21746],0.730058169230766,0.000210644989593569
ENSG00000108106,UBE2S,27338,ubiquitin conjugating enzyme E2 S [Source:HGNC Symbol	Acc:HGNC:17895],1.05089942307693,6.54756058995341e-08
ENSG00000108387,SEPT4,5414,septin 4 [Source:HGNC Symbol	Acc:HGNC:9165],2.60253619230768,4.10305587256148e-13
ENSG00000163464,CXCR1,3577,C-X-C motif chemokine receptor 1 [Source:HGNC Symbol	Acc:HGNC:6026],0.59246034615385,7.99626096238977e-05
ENSG00000108424,KPNB1,3837,karyopherin subunit beta 1 [Source:HGNC Symbol	Acc:HGNC:6400],0.735233076923096,1.56754544967938e-06
ENSG00000237649,KIFC1,3833,kinesin family member C1 [Source:HGNC Symbol	Acc:HGNC:6389],0.748353630769225,0.00145114026499983
ENSG00000070190,DAPP1,27071,dual adaptor of phosphotyrosine and 3-phosphoinositides 1 [Source:HGNC Symbol	Acc:HGNC:16500],0.796027076923094,5.52994192633211e-05
ENSG00000108474,PIGL,9487,phosphatidylinositol glycan anchor biosynthesis class L [Source:HGNC Symbol	Acc:HGNC:8966],-0.780465823076931,1.67321934822894e-06
ENSG00000108679,LGALS3BP,3959,galectin 3 binding protein [Source:HGNC Symbol	Acc:HGNC:6564],1.57851257692308,2.77609878627109e-13
ENSG00000238269,PAGE2B,389860,PAGE family member 2B [Source:HGNC Symbol	Acc:HGNC:31805],0.653596865384612,0.00739495724268277
ENSG00000108691,CCL2,6347,C-C motif chemokine ligand 2 [Source:HGNC Symbol	Acc:HGNC:10618],3.36313401153847,2.77100333468393e-09
ENSG00000108700,CCL8,6355,C-C motif chemokine ligand 8 [Source:HGNC Symbol	Acc:HGNC:10635],3.15053535769231,2.05304184235748e-06
ENSG00000108771,DHX58,79132,DExH-box helicase 58 [Source:HGNC Symbol	Acc:HGNC:29517],1.71080411538461,3.22917960024406e-11
ENSG00000108861,DUSP3,1845,dual specificity phosphatase 3 [Source:HGNC Symbol	Acc:HGNC:3069],0.735882461538468,3.00812620903733e-11
ENSG00000108950,FAM20A,54757,FAM20A golgi associated secretory pathway pseudokinase [Source:HGNC Symbol	Acc:HGNC:23015],2.02666935384615,9.03816834906063e-14
ENSG00000108984,MAP2K6,5608,mitogen-activated protein kinase kinase 6 [Source:HGNC Symbol	Acc:HGNC:6846],1.28504047307692,1.94016697433087e-08
ENSG00000239713,APOBEC3G,60489,apolipoprotein B mRNA editing enzyme catalytic subunit 3G [Source:HGNC Symbol	Acc:HGNC:17357],0.672359230769228,1.91831088657426e-07
ENSG00000239887,C1orf226,400793,chromosome 1 open reading frame 226 [Source:HGNC Symbol	Acc:HGNC:34351],1.48171191538461,4.84426924860922e-07
ENSG00000240065,PSMB9,5698,proteasome subunit beta 9 [Source:HGNC Symbol	Acc:HGNC:9546],0.846733961538465,1.36888824100283e-08
ENSG00000163512,AZI2,64343,5-azacytidine induced 2 [Source:HGNC Symbol	Acc:HGNC:24002],0.685079115384607,1.59561947461432e-06
ENSG00000240563,L1TD1,54596,LINE1 type transposase domain containing 1 [Source:HGNC Symbol	Acc:HGNC:25595],0.838726384615381,4.11791639710096e-05
ENSG00000163520,FBLN2,2199,fibulin 2 [Source:HGNC Symbol	Acc:HGNC:3601],-1.30565805384616,1.84913206607517e-11
ENSG00000109686,SH3D19,152503,SH3 domain containing 19 [Source:HGNC Symbol	Acc:HGNC:30418],-0.690870473076931,2.31337663919018e-07
ENSG00000003249,DBNDD1,79007,dysbindin domain containing 1 [Source:HGNC Symbol	Acc:HGNC:28455],-1.02207156153847,2.9637890417942e-07
ENSG00000109805,NCAPG,64151,non-SMC condensin I complex subunit G [Source:HGNC Symbol	Acc:HGNC:24304],0.844661619230767,0.00055673136606953
ENSG00000241945,PWP2,5822,PWP2 small subunit processome component [Source:HGNC Symbol	Acc:HGNC:9711],0.98304194615385,0.0021095691608934
ENSG00000163534,FCRL1,115350,Fc receptor like 1 [Source:HGNC Symbol	Acc:HGNC:18509],-0.748235715384613,0.000180337241445586
ENSG00000110042,DTX4,23220,deltex E3 ubiquitin ligase 4 [Source:HGNC Symbol	Acc:HGNC:29151],-0.920773015384622,1.7774754512133e-12
ENSG00000110057,UNC93B1,81622,unc-93 homolog B1, TLR signaling regulator [Source:HGNC Symbol	Acc:HGNC:13481],0.994875115384612,8.85039658765002e-09
ENSG00000242498,ARPIN,348110,actin related protein 2/3 complex inhibitor [Source:HGNC Symbol	Acc:HGNC:28782],-0.73989533846154,0.0367190246737613
ENSG00000110077,MS4A6A,64231,membrane spanning 4-domains A6A [Source:HGNC Symbol	Acc:HGNC:13375],0.694905923076931,9.20154694760376e-07
ENSG00000110079,MS4A4A,51338,membrane spanning 4-domains A4A [Source:HGNC Symbol	Acc:HGNC:13371],2.11054203846154,4.40450061863796e-17
ENSG00000242732,RTL5,340526,retrotransposon Gag like 5 [Source:HGNC Symbol	Acc:HGNC:29430],0.989950876923073,7.24463754116829e-06
ENSG00000110203,FOLR3,2352,folate receptor 3 [Source:HGNC Symbol	Acc:HGNC:3795],0.612212115384605,0.0355286160688817
ENSG00000163554,SPTA1,6708,spectrin alpha, erythrocytic 1 [Source:HGNC Symbol	Acc:HGNC:11272],0.914413315384612,1.721847546206e-05
ENSG00000163563,MNDA,4332,myeloid cell nuclear differentiation antigen [Source:HGNC Symbol	Acc:HGNC:7183],0.609427423076923,6.01577177883122e-05
ENSG00000110400,NECTIN1,5818,nectin cell adhesion molecule 1 [Source:HGNC Symbol	Acc:HGNC:9706],-0.643328807692306,2.04074813516765e-09
ENSG00000163565,IFI16,3428,interferon gamma inducible protein 16 [Source:HGNC Symbol	Acc:HGNC:5395],1.28861480769231,1.04573205117299e-11
ENSG00000110492,MDK,4192,midkine [Source:HGNC Symbol	Acc:HGNC:6972],1.80158346153846,1.18155644385949e-10
ENSG00000243649,CFB,629,complement factor B [Source:HGNC Symbol	Acc:HGNC:1037],0.836933357692309,7.20030094618739e-07
ENSG00000163568,AIM2,9447,absent in melanoma 2 [Source:HGNC Symbol	Acc:HGNC:357],1.92248396153846,3.40471529871337e-14
ENSG00000110693,SOX6,55553,SRY-box 6 [Source:HGNC Symbol	Acc:HGNC:16421],0.724203542307695,0.00143094889345851
ENSG00000157322,CLEC18A,348174,C-type lectin domain family 18 member A [Source:HGNC Symbol	Acc:HGNC:30388],0.607767933898993,0.000620576147955898
ENSG00000110811,P3H3,10536,prolyl 3-hydroxylase 3 [Source:HGNC Symbol	Acc:HGNC:19318],-0.701320088461539,2.02449033161544e-05
ENSG00000110852,CLEC2B,9976,C-type lectin domain family 2 member B [Source:HGNC Symbol	Acc:HGNC:2053],1.12850107692308,9.25136110510704e-10
ENSG00000110881,ASIC1,41,acid sensing ion channel subunit 1 [Source:HGNC Symbol	Acc:HGNC:100],-1.09997023076922,5.05603160580588e-07
ENSG00000244482,LILRA6,79168,leukocyte immunoglobulin like receptor A6 [Source:HGNC Symbol	Acc:HGNC:15495],0.841816192307693,6.19950163726194e-08
ENSG00000244617,ASPRV1,151516,aspartic peptidase retroviral like 1 [Source:HGNC Symbol	Acc:HGNC:26321],1.0737478076923,1.3982703267145e-08
ENSG00000110944,IL23A,51561,interleukin 23 subunit alpha [Source:HGNC Symbol	Acc:HGNC:15488],-1.01461604230769,1.51554937937806e-08
ENSG00000111181,SLC6A12,6539,solute carrier family 6 member 12 [Source:HGNC Symbol	Acc:HGNC:11045],1.01584159230769,2.9408991460065e-09
ENSG00000111199,TRPV4,59341,transient receptor potential cation channel subfamily V member 4 [Source:HGNC Symbol	Acc:HGNC:18083],0.748491407692306,1.57399787354211e-05
ENSG00000111206,FOXM1,2305,forkhead box M1 [Source:HGNC Symbol	Acc:HGNC:3818],0.705470757692304,0.0035839586947068
ENSG00000111224,PARP11,57097,poly(ADP-ribose) polymerase family member 11 [Source:HGNC Symbol	Acc:HGNC:1186],1.14136425384615,4.17772436736803e-08
ENSG00000248099,INSL3,3640,insulin like 3 [Source:HGNC Symbol	Acc:HGNC:6086],0.88113536923078,2.74072991903443e-07
ENSG00000248385,TARM1,441864,T cell-interacting, activating receptor on myeloid cells 1 [Source:HGNC Symbol	Acc:HGNC:37250],1.11311414230769,6.91041896209171e-06
ENSG00000111331,OAS3,4940,2'-5'-oligoadenylate synthetase 3 [Source:HGNC Symbol	Acc:HGNC:8088],2.46324249999999,2.53761195439087e-14
ENSG00000111335,OAS2,4939,2'-5'-oligoadenylate synthetase 2 [Source:HGNC Symbol	Acc:HGNC:8087],2.15709430769228,5.42221196075017e-15
ENSG00000019169,MARCO,8685,macrophage receptor with collagenous structure [Source:HGNC Symbol	Acc:HGNC:6895],1.01326805769229,1.32297851503779e-06
ENSG00000111371,SLC38A1,81539,solute carrier family 38 member 1 [Source:HGNC Symbol	Acc:HGNC:13447],-0.656791269230782,1.69383969398903e-06
ENSG00000003400,CASP10,843,caspase 10 [Source:HGNC Symbol	Acc:HGNC:1500],0.661241730769241,2.23440717553039e-09
ENSG00000248712,CCDC153,283152,coiled-coil domain containing 153 [Source:HGNC Symbol	Acc:HGNC:27446],-0.609727773076933,1.26777448725279e-05
ENSG00000111452,ADGRD1,283383,adhesion G protein-coupled receptor D1 [Source:HGNC Symbol	Acc:HGNC:19893],-0.710249838461537,0.000269579043970937
ENSG00000111678,C12orf57,113246,chromosome 12 open reading frame 57 [Source:HGNC Symbol	Acc:HGNC:29521],-0.865109192307688,4.24640024222842e-07
ENSG00000249437,NAIP,4671,NLR family apoptosis inhibitory protein [Source:HGNC Symbol	Acc:HGNC:7634],1.04884334615385,1.91831088657426e-07
ENSG00000111796,KLRB1,3820,killer cell lectin like receptor B1 [Source:HGNC Symbol	Acc:HGNC:6373],-0.775546307692311,1.89023957962622e-07
ENSG00000111846,GCNT2,2651,glucosaminyl (N-acetyl) transferase 2 (I blood group) [Source:HGNC Symbol	Acc:HGNC:4204],0.83144938076923,6.62721589191765e-06
ENSG00000111911,HINT3,135114,histidine triad nucleotide binding protein 3 [Source:HGNC Symbol	Acc:HGNC:18468],0.827770453846151,2.86019128827119e-06
ENSG00000111912,NCOA7,135112,nuclear receptor coactivator 7 [Source:HGNC Symbol	Acc:HGNC:21081],1.3418933076923,8.07828489194709e-07
ENSG00000111961,SASH1,23328,SAM and SH3 domain containing 1 [Source:HGNC Symbol	Acc:HGNC:19182],0.675933903846154,0.00159454124159851
ENSG00000112053,SLC26A8,116369,solute carrier family 26 member 8 [Source:HGNC Symbol	Acc:HGNC:14468],1.14851088461538,1.4483425458734e-09
ENSG00000112077,RHAG,6005,Rh associated glycoprotein [Source:HGNC Symbol	Acc:HGNC:10006],0.680844334615383,0.000141297592618206
ENSG00000163644,PPM1K,152926,protein phosphatase, Mg2+/Mn2+ dependent 1K [Source:HGNC Symbol	Acc:HGNC:25415],0.728199153846145,5.17192212052874e-05
ENSG00000250361,GYPB,2994,glycophorin B (MNS blood group) [Source:HGNC Symbol	Acc:HGNC:4703],0.843663699999999,0.00249998953163756
ENSG00000020577,SAMD4A,23034,sterile alpha motif domain containing 4A [Source:HGNC Symbol	Acc:HGNC:23023],1.86709448076924,1.53162577422207e-11
ENSG00000112182,BACH2,60468,BTB domain and CNC homolog 2 [Source:HGNC Symbol	Acc:HGNC:14078],-0.804581807692303,2.27191811047851e-07
ENSG00000112212,TSPO2,222642,translocator protein 2 [Source:HGNC Symbol	Acc:HGNC:21256],1.08412601153846,4.17666728863279e-06
ENSG00000250673,REELD1,345051,reeler domain containing 1 [Source:HGNC Symbol	Acc:HGNC:53638],-0.61646737692308,0.000296237566936889
ENSG00000112245,PTP4A1,7803,protein tyrosine phosphatase 4A1 [Source:HGNC Symbol	Acc:HGNC:9634],0.916517384615375,1.86356341441671e-07
ENSG00000070404,FSTL3,10272,follistatin like 3 [Source:HGNC Symbol	Acc:HGNC:3973],0.64624856538461,4.36248163767151e-05
ENSG00000021300,PLEKHB1,58473,pleckstrin homology domain containing B1 [Source:HGNC Symbol	Acc:HGNC:19079],-0.742158076923072,1.83105659000828e-06
ENSG00000163666,HESX1,8820,HESX homeobox 1 [Source:HGNC Symbol	Acc:HGNC:4877],2.52082776538462,3.00323810982968e-09
ENSG00000021355,SERPINB1,1992,serpin family B member 1 [Source:HGNC Symbol	Acc:HGNC:3311],0.696504499999993,6.18967577380749e-06
ENSG00000112343,TRIM38,10475,tripartite motif containing 38 [Source:HGNC Symbol	Acc:HGNC:10059],1.07267688461538,5.26510945820333e-11
ENSG00000112367,FIG4,9896,FIG4 phosphoinositide 5-phosphatase [Source:HGNC Symbol	Acc:HGNC:16873],0.655979538461544,1.59343586113318e-08
ENSG00000112394,SLC16A10,117247,solute carrier family 16 member 10 [Source:HGNC Symbol	Acc:HGNC:17027],-1.0333862423077,4.73997840083095e-07
ENSG00000112419,PHACTR2,9749,phosphatase and actin regulator 2 [Source:HGNC Symbol	Acc:HGNC:20956],0.814861246153839,2.24693270786286e-05
ENSG00000112655,PTK7,5754,protein tyrosine kinase 7 (inactive) [Source:HGNC Symbol	Acc:HGNC:9618],-0.600373588461546,0.000191662839424117
ENSG00000112773,TENT5A,55603,terminal nucleotidyltransferase 5A [Source:HGNC Symbol	Acc:HGNC:18345],1.22560915384615,3.00958789314852e-08
ENSG00000112984,KIF20A,10112,kinesin family member 20A [Source:HGNC Symbol	Acc:HGNC:9787],0.704799869230768,0.00199537743924951
ENSG00000113070,HBEGF,1839,heparin binding EGF like growth factor [Source:HGNC Symbol	Acc:HGNC:3059],0.668355849999997,8.33377985948341e-05
ENSG00000113263,ITK,3702,IL2 inducible T cell kinase [Source:HGNC Symbol	Acc:HGNC:6171],-0.621968846153843,4.35284014071321e-06
ENSG00000113273,ARSB,411,arylsulfatase B [Source:HGNC Symbol	Acc:HGNC:714],0.617862807692308,3.47998454954256e-07
ENSG00000113319,RASGRF2,5924,Ras protein specific guanine nucleotide releasing factor 2 [Source:HGNC Symbol	Acc:HGNC:9876],-0.588555753846164,9.50784671153136e-07
ENSG00000113368,LMNB1,4001,lamin B1 [Source:HGNC Symbol	Acc:HGNC:6637],1.07182161538462,9.83361157054795e-10
ENSG00000113555,PCDH12,51294,protocadherin 12 [Source:HGNC Symbol	Acc:HGNC:8657],0.692856326923074,1.86886794121498e-05
ENSG00000253276,CCDC71L,168455,coiled-coil domain containing 71 like [Source:HGNC Symbol	Acc:HGNC:26685],0.856606769230774,2.66879870860085e-08
ENSG00000023171,GRAMD1B,57476,GRAM domain containing 1B [Source:HGNC Symbol	Acc:HGNC:29214],1.54243453846155,2.14028543042248e-08
ENSG00000114013,CD86,942,CD86 molecule [Source:HGNC Symbol	Acc:HGNC:1705],0.658477423076919,8.60194683843914e-09
ENSG00000114127,XRN1,54464,5'-3' exoribonuclease 1 [Source:HGNC Symbol	Acc:HGNC:30654],1.18062573076923,6.8696958719862e-06
ENSG00000253958,CLDN23,137075,claudin 23 [Source:HGNC Symbol	Acc:HGNC:17591],0.633328234615372,0.00191531259448548
ENSG00000023318,ERP44,23071,endoplasmic reticulum protein 44 [Source:HGNC Symbol	Acc:HGNC:18311],0.714587807692315,5.84861643505225e-11
ENSG00000163746,PLSCR2,57047,phospholipid scramblase 2 [Source:HGNC Symbol	Acc:HGNC:16494],0.733482461538464,0.000107951462317575
ENSG00000114405,C3orf14,57415,chromosome 3 open reading frame 14 [Source:HGNC Symbol	Acc:HGNC:25024],0.586559061538459,7.34602641017695e-05
ENSG00000114450,GNB4,59345,G protein subunit beta 4 [Source:HGNC Symbol	Acc:HGNC:20731],0.756164192307683,0.000255911774089759
ENSG00000254415,SIGLEC14,100049587,sialic acid binding Ig like lectin 14 [Source:HGNC Symbol	Acc:HGNC:32926],0.854332115384622,0.00651136713971145
ENSG00000163754,GYG1,2992,glycogenin 1 [Source:HGNC Symbol	Acc:HGNC:4699],0.805079807692309,9.81825733069694e-08
ENSG00000254470,AP5B1,91056,adaptor related protein complex 5 subunit beta 1 [Source:HGNC Symbol	Acc:HGNC:25104],0.68961026923076,2.09564112285665e-06
ENSG00000254521,SIGLEC12,89858,sialic acid binding Ig like lectin 12 (gene/pseudogene) [Source:HGNC Symbol	Acc:HGNC:15482],0.785916880769228,0.0276735562597177
ENSG00000114698,PLSCR4,57088,phospholipid scramblase 4 [Source:HGNC Symbol	Acc:HGNC:16497],0.957307476923079,0.000389650136355086
ENSG00000114745,GORASP1,64689,golgi reassembly stacking protein 1 [Source:HGNC Symbol	Acc:HGNC:16769],0.679837038461539,4.37396158212725e-06
ENSG00000114770,ABCC5,10057,ATP binding cassette subfamily C member 5 [Source:HGNC Symbol	Acc:HGNC:56],-0.877110576923078,2.28063536682114e-12
ENSG00000114812,VIPR1,7433,vasoactive intestinal peptide receptor 1 [Source:HGNC Symbol	Acc:HGNC:12694],-0.84275411538462,4.81337441034422e-11
ENSG00000114942,EEF1B2,1933,eukaryotic translation elongation factor 1 beta 2 [Source:HGNC Symbol	Acc:HGNC:3208],-0.644278384615387,6.43925333714988e-08
ENSG00000255221,CARD17,440068,caspase recruitment domain family member 17 [Source:HGNC Symbol	Acc:HGNC:33827],2.19792163846155,1.89262254872425e-14
ENSG00000115155,OTOF,9381,otoferlin [Source:HGNC Symbol	Acc:HGNC:8515],3.19115757692307,6.50986540602858e-16
ENSG00000115159,GPD2,2820,glycerol-3-phosphate dehydrogenase 2 [Source:HGNC Symbol	Acc:HGNC:4456],1.08469878461538,1.78362424858591e-07
ENSG00000115255,REEP6,92840,receptor accessory protein 6 [Source:HGNC Symbol	Acc:HGNC:30078],-0.639129526923082,0.000252810677209697
ENSG00000115267,IFIH1,64135,interferon induced with helicase C domain 1 [Source:HGNC Symbol	Acc:HGNC:18873],1.91423646153847,5.87490676129273e-11
ENSG00000115392,FANCL,55120,FA complementation group L [Source:HGNC Symbol	Acc:HGNC:20748],0.694014496153839,4.14570158864161e-08
ENSG00000115414,FN1,2335,fibronectin 1 [Source:HGNC Symbol	Acc:HGNC:3778],0.660817192307692,0.00176539411366448
ENSG00000115415,STAT1,6772,signal transducer and activator of transcription 1 [Source:HGNC Symbol	Acc:HGNC:11362],1.1421998076923,9.01621739578937e-10
ENSG00000115507,OTX1,5013,orthodenticle homeobox 1 [Source:HGNC Symbol	Acc:HGNC:8521],-1.31655381923077,1.47884674146149e-08
ENSG00000163823,CCR1,1230,C-C motif chemokine receptor 1 [Source:HGNC Symbol	Acc:HGNC:1602],1.19974865384617,2.00126322477249e-09
ENSG00000115525,ST3GAL5,8869,ST3 beta-galactoside alpha-2,3-sialyltransferase 5 [Source:HGNC Symbol	Acc:HGNC:10872],0.59515980769231,2.80075715939729e-05
ENSG00000115604,IL18R1,8809,interleukin 18 receptor 1 [Source:HGNC Symbol	Acc:HGNC:5988],0.615519842307693,0.00831714279762359
ENSG00000257017,HP,3240,haptoglobin [Source:HGNC Symbol	Acc:HGNC:5141],0.951345957692304,0.00153664296514926
ENSG00000115607,IL18RAP,8807,interleukin 18 receptor accessory protein [Source:HGNC Symbol	Acc:HGNC:5989],0.726802884615376,4.85153966058398e-05
ENSG00000257093,KIAA1147,57189,KIAA1147 [Source:HGNC Symbol	Acc:HGNC:29472],-0.654587000000006,3.07959360052307e-07
ENSG00000163840,DTX3L,151636,deltex E3 ubiquitin ligase 3L [Source:HGNC Symbol	Acc:HGNC:30323],1.15259338461538,9.79423696595569e-10
ENSG00000025708,TYMP,1890,thymidine phosphorylase [Source:HGNC Symbol	Acc:HGNC:3148],1.0761115,3.14368331443575e-11
ENSG00000115687,PASK,23178,PAS domain containing serine/threonine kinase [Source:HGNC Symbol	Acc:HGNC:17270],-0.775827653846155,3.74271607046675e-08
ENSG00000115718,PROC,5624,protein C, inactivator of coagulation factors Va and VIIIa [Source:HGNC Symbol	Acc:HGNC:9451],-0.651691173076919,4.96033243525677e-05
ENSG00000070501,POLB,5423,DNA polymerase beta [Source:HGNC Symbol	Acc:HGNC:9174],0.619977038461526,2.6082000582427e-07
ENSG00000257743,MGAM2,93432,maltase-glucoamylase 2 (putative) [Source:HGNC Symbol	Acc:HGNC:28101],0.925408253846152,0.000979504165468706
ENSG00000115919,KYNU,8942,kynureninase [Source:HGNC Symbol	Acc:HGNC:6469],0.810085115384611,1.51554937937806e-08
ENSG00000116014,KISS1R,84634,KISS1 receptor [Source:HGNC Symbol	Acc:HGNC:4510],-0.757984915384621,4.58887588450467e-06
ENSG00000116016,EPAS1,2034,endothelial PAS domain protein 1 [Source:HGNC Symbol	Acc:HGNC:3374],0.718596973076931,0.00341898143812215
ENSG00000258227,CLEC5A,23601,C-type lectin domain containing 5A [Source:HGNC Symbol	Acc:HGNC:2054],1.08572863461538,1.59421249318051e-07
ENSG00000026103,FAS,355,Fas cell surface death receptor [Source:HGNC Symbol	Acc:HGNC:11920],0.68192161538461,0.00168444271816799
ENSG00000116299,KIAA1324,57535,KIAA1324 [Source:HGNC Symbol	Acc:HGNC:29618],-1.05070157692308,6.23194526208432e-06
ENSG00000026559,KCNG1,3755,potassium voltage-gated channel modifier subfamily G member 1 [Source:HGNC Symbol	Acc:HGNC:6248],-0.889306111538469,2.9225842888194e-05
ENSG00000116663,FBXO6,26270,F-box protein 6 [Source:HGNC Symbol	Acc:HGNC:13585],1.48790307692305,2.47121484102008e-13
ENSG00000026751,SLAMF7,57823,SLAM family member 7 [Source:HGNC Symbol	Acc:HGNC:21394],0.70830380769231,3.19588089337454e-07
ENSG00000116668,SWT1,54823,SWT1 RNA endoribonuclease homolog [Source:HGNC Symbol	Acc:HGNC:16785],0.606868388461534,1.77664451631191e-08
ENSG00000116711,PLA2G4A,5321,phospholipase A2 group IVA [Source:HGNC Symbol	Acc:HGNC:9035],0.67023114999999,5.66658343524189e-05
ENSG00000116771,AGMAT,79814,agmatinase [Source:HGNC Symbol	Acc:HGNC:18407],-0.723759807692311,1.53755778140436e-06
ENSG00000116977,LGALS8,3964,galectin 8 [Source:HGNC Symbol	Acc:HGNC:6569],0.662958884615387,1.55845597154992e-05
ENSG00000116991,SIPA1L2,57568,signal induced proliferation associated 1 like 2 [Source:HGNC Symbol	Acc:HGNC:23800],0.994484692307692,1.41265275050688e-05
ENSG00000157404,KIT,3815,KIT proto-oncogene, receptor tyrosine kinase [Source:HGNC Symbol	Acc:HGNC:6342],-0.616691801760071,2.1498047648074e-06
ENSG00000117009,KMO,8564,kynurenine 3-monooxygenase [Source:HGNC Symbol	Acc:HGNC:6381],0.647075542307697,5.34479433416229e-06
ENSG00000117010,ZNF684,127396,zinc finger protein 684 [Source:HGNC Symbol	Acc:HGNC:28418],1.28587086153846,8.13659022328481e-07
ENSG00000028116,VRK2,7444,VRK serine/threonine kinase 2 [Source:HGNC Symbol	Acc:HGNC:12719],0.782863749999997,1.77855440317978e-08
ENSG00000117226,GBP3,2635,guanylate binding protein 3 [Source:HGNC Symbol	Acc:HGNC:4184],1.23480511538463,1.01078786145818e-07
ENSG00000117228,GBP1,2633,guanylate binding protein 1 [Source:HGNC Symbol	Acc:HGNC:4182],1.73101073076922,1.75125450967896e-09
ENSG00000260325,HSPB9,94086,heat shock protein family B (small) member 9 [Source:HGNC Symbol	Acc:HGNC:30589],2.12784891538462,2.06578073505727e-08
ENSG00000117318,ID3,3399,inhibitor of DNA binding 3, HLH protein [Source:HGNC Symbol	Acc:HGNC:5362],-0.886176330769242,1.08685415805691e-09
ENSG00000117322,CR2,1380,complement C3d receptor 2 [Source:HGNC Symbol	Acc:HGNC:2336],-0.734552896153845,0.000123469980010816
ENSG00000117475,BLZF1,8548,basic leucine zipper nuclear factor 1 [Source:HGNC Symbol	Acc:HGNC:1065],0.849545011538458,4.988743461593e-06
ENSG00000117602,RCAN3,11123,RCAN family member 3 [Source:HGNC Symbol	Acc:HGNC:3042],-0.687361269230768,7.13306197722989e-07
ENSG00000029153,ARNTL2,56938,aryl hydrocarbon receptor nuclear translocator like 2 [Source:HGNC Symbol	Acc:HGNC:18984],0.860642411538463,2.62073618182255e-07
ENSG00000117643,MAN1C1,57134,mannosidase alpha class 1C member 1 [Source:HGNC Symbol	Acc:HGNC:19080],-0.678366269230775,7.3797002784728e-09
ENSG00000261150,EPPK1,83481,epiplakin 1 [Source:HGNC Symbol	Acc:HGNC:15577],-1.20545333076923,6.53610878582808e-10
ENSG00000117834,SLC5A9,200010,solute carrier family 5 member 9 [Source:HGNC Symbol	Acc:HGNC:22146],1.04078560384615,0.000166706519948457
ENSG00000261308,FIGNL2,401720,fidgetin like 2 [Source:HGNC Symbol	Acc:HGNC:13287],-0.665864226923076,1.19335039317378e-07
ENSG00000117906,RCN2,5955,reticulocalbin 2 [Source:HGNC Symbol	Acc:HGNC:9935],-0.614804026923075,4.80913679248207e-07
ENSG00000029534,ANK1,286,ankyrin 1 [Source:HGNC Symbol	Acc:HGNC:492],0.635543961538461,0.00816140024806953
ENSG00000163958,ZDHHC19,131540,zinc finger DHHC-type containing 19 [Source:HGNC Symbol	Acc:HGNC:20713],0.622220996153835,0.0446499911475418
ENSG00000118113,MMP8,4317,matrix metallopeptidase 8 [Source:HGNC Symbol	Acc:HGNC:7175],1.17886224230769,0.00121879329500682
ENSG00000118160,SLC8A2,6543,solute carrier family 8 member A2 [Source:HGNC Symbol	Acc:HGNC:11069],0.913049026923078,0.00735890345875741
ENSG00000118162,KPTN,11133,kaptin, actin binding protein [Source:HGNC Symbol	Acc:HGNC:6404],1.06883438461538,2.75956998717673e-10
ENSG00000163959,SLC51A,200931,solute carrier family 51 alpha subunit [Source:HGNC Symbol	Acc:HGNC:29955],0.863867142307689,0.00339811532392033
ENSG00000163964,PIGX,54965,phosphatidylinositol glycan anchor biosynthesis class X [Source:HGNC Symbol	Acc:HGNC:26046],-0.612095423076939,3.44621937446381e-10
ENSG00000118515,SGK1,6446,serum/glucocorticoid regulated kinase 1 [Source:HGNC Symbol	Acc:HGNC:10810],-0.967590423076926,2.82383771966675e-09
ENSG00000030110,BAK1,578,BCL2 antagonist/killer 1 [Source:HGNC Symbol	Acc:HGNC:949],0.635407461538447,1.22222011885522e-09
ENSG00000262874,C19orf84,147646,chromosome 19 open reading frame 84 [Source:HGNC Symbol	Acc:HGNC:27112],0.96451907307693,6.44555539371297e-07
ENSG00000118777,ABCG2,9429,ATP binding cassette subfamily G member 2 (Junior blood group) [Source:HGNC Symbol	Acc:HGNC:74],0.665504084615388,0.000182902197529286
ENSG00000118785,SPP1,6696,secreted phosphoprotein 1 [Source:HGNC Symbol	Acc:HGNC:11255],-0.80212079615384,0.00507588111193416
ENSG00000030582,GRN,2896,granulin precursor [Source:HGNC Symbol	Acc:HGNC:4601],0.816975384615368,5.0252050875646e-11
ENSG00000119013,NDUFB3,4709,NADH:ubiquinone oxidoreductase subunit B3 [Source:HGNC Symbol	Acc:HGNC:7698],0.632535884615388,6.38697242715036e-08
ENSG00000119326,CTNNAL1,8727,catenin alpha like 1 [Source:HGNC Symbol	Acc:HGNC:2512],0.728272430769236,7.33981294141837e-05
ENSG00000119514,GALNT12,79695,polypeptide N-acetylgalactosaminyltransferase 12 [Source:HGNC Symbol	Acc:HGNC:19877],-0.679124292307698,1.03234012438289e-05
ENSG00000119522,DENND1A,57706,DENN domain containing 1A [Source:HGNC Symbol	Acc:HGNC:29324],0.58678000000001,1.26341101377277e-06
ENSG00000119655,NPC2,10577,NPC intracellular cholesterol transporter 2 [Source:HGNC Symbol	Acc:HGNC:14537],0.776698153846155,2.68386066609488e-08
ENSG00000119686,FLVCR2,55640,feline leukemia virus subgroup C cellular receptor family member 2 [Source:HGNC Symbol	Acc:HGNC:20105],1.0817070923077,2.70699676712223e-13
ENSG00000157445,CACNA2D3,55799,calcium voltage-gated channel auxiliary subunit alpha2delta 3 [Source:HGNC Symbol	Acc:HGNC:15460],-1.09647241127333,3.98107828056797e-08
ENSG00000164045,CDC25A,993,cell division cycle 25A [Source:HGNC Symbol	Acc:HGNC:1725],0.62195986923077,0.00409119959665685
ENSG00000119862,LGALSL,29094,galectin like [Source:HGNC Symbol	Acc:HGNC:25012],0.764110123076918,0.00149837673669077
ENSG00000266028,SRGAP2,23380,SLIT-ROBO Rho GTPase activating protein 2 [Source:HGNC Symbol	Acc:HGNC:19751],1.20276857692308,2.70683173963267e-07
ENSG00000266074,BAHCC1,57597,BAH domain and coiled-coil containing 1 [Source:HGNC Symbol	Acc:HGNC:29279],0.64815230769231,3.30928339566288e-06
ENSG00000119915,ELOVL3,83401,ELOVL fatty acid elongase 3 [Source:HGNC Symbol	Acc:HGNC:18047],0.986335188461541,2.11466452623359e-08
ENSG00000119917,IFIT3,3437,interferon induced protein with tetratricopeptide repeats 3 [Source:HGNC Symbol	Acc:HGNC:5411],2.4292853076923,5.60418556799743e-14
ENSG00000119922,IFIT2,3433,interferon induced protein with tetratricopeptide repeats 2 [Source:HGNC Symbol	Acc:HGNC:5409],2.07580492307693,3.11485370294756e-09
ENSG00000120051,CFAP58,159686,cilia and flagella associated protein 58 [Source:HGNC Symbol	Acc:HGNC:26676],0.783020861538466,0.000135851230302297
ENSG00000120057,SFRP5,6425,secreted frizzled related protein 5 [Source:HGNC Symbol	Acc:HGNC:10779],-0.745923026923075,0.000171827403441762
ENSG00000164054,SHISA5,51246,shisa family member 5 [Source:HGNC Symbol	Acc:HGNC:30376],0.959213615384613,3.37158054411896e-12
ENSG00000120217,CD274,29126,CD274 molecule [Source:HGNC Symbol	Acc:HGNC:17635],1.96644799230769,1.71314379226376e-08
ENSG00000120280,CXorf21,80231,chromosome X open reading frame 21 [Source:HGNC Symbol	Acc:HGNC:25667],1.01884069230769,8.16014486110286e-08
ENSG00000120306,CYSTM1,84418,cysteine rich transmembrane module containing 1 [Source:HGNC Symbol	Acc:HGNC:30239],1.03569561538462,7.07278683663727e-06
ENSG00000120539,MASTL,84930,microtubule associated serine/threonine kinase like [Source:HGNC Symbol	Acc:HGNC:19042],1.06933579230769,2.37239890915376e-06
ENSG00000034053,APBA2,321,amyloid beta precursor protein binding family A member 2 [Source:HGNC Symbol	Acc:HGNC:579],-0.928108230769222,3.11485370294756e-09
ENSG00000120675,DNAJC15,29103,DnaJ heat shock protein family (Hsp40) member C15 [Source:HGNC Symbol	Acc:HGNC:20325],0.65451257692307,5.91773991350631e-07
ENSG00000120690,ELF1,1997,E74 like ETS transcription factor 1 [Source:HGNC Symbol	Acc:HGNC:3316],0.599594269230764,0.001361783854119
ENSG00000004468,CD38,952,CD38 molecule [Source:HGNC Symbol	Acc:HGNC:1667],0.67024176923076,4.55799706676498e-06
ENSG00000120832,MTERF2,80298,mitochondrial transcription termination factor 2 [Source:HGNC Symbol	Acc:HGNC:30779],-0.620931200000005,3.8425934309068e-06
ENSG00000120885,CLU,1191,clusterin [Source:HGNC Symbol	Acc:HGNC:2095],0.631722576923087,0.000994357956120362
ENSG00000120899,PTK2B,2185,protein tyrosine kinase 2 beta [Source:HGNC Symbol	Acc:HGNC:9612],0.613419153846152,2.22367440221825e-06
ENSG00000120915,EPHX2,2053,epoxide hydrolase 2 [Source:HGNC Symbol	Acc:HGNC:3402],-0.751798846153852,3.38001285891395e-09
ENSG00000121060,TRIM25,7706,tripartite motif containing 25 [Source:HGNC Symbol	Acc:HGNC:12932],0.861418538461539,5.12990690450458e-07
ENSG00000157456,CCNB2,9133,cyclin B2 [Source:HGNC Symbol	Acc:HGNC:1580],0.70279282168608,0.00929959732068807
ENSG00000121236,TRIM6,117854,tripartite motif containing 6 [Source:HGNC Symbol	Acc:HGNC:16277],1.6104402,1.0065037935976e-11
ENSG00000121380,BCL2L14,79370,BCL2 like 14 [Source:HGNC Symbol	Acc:HGNC:16657],1.54357408846154,1.89023957962622e-07
ENSG00000035115,SH3YL1,26751,SH3 and SYLF domain containing 1 [Source:HGNC Symbol	Acc:HGNC:29546],-0.695026199999996,4.94592355167471e-08
ENSG00000164096,C4orf3,401152,chromosome 4 open reading frame 3 [Source:HGNC Symbol	Acc:HGNC:19225],0.639151000000002,5.08443013507322e-07
ENSG00000121413,ZSCAN18,65982,zinc finger and SCAN domain containing 18 [Source:HGNC Symbol	Acc:HGNC:21037],-0.703596076923064,2.16756192335902e-10
ENSG00000121797,CCRL2,9034,C-C motif chemokine receptor like 2 [Source:HGNC Symbol	Acc:HGNC:1612],1.47365743076923,8.96334642448937e-10
ENSG00000121858,TNFSF10,8743,TNF superfamily member 10 [Source:HGNC Symbol	Acc:HGNC:11925],1.83512319230769,3.41134693872315e-10
ENSG00000121900,TMEM54,113452,transmembrane protein 54 [Source:HGNC Symbol	Acc:HGNC:24143],0.713449069230771,0.000145907100556724
ENSG00000270882,HIST2H4A,8370,histone cluster 2 H4 family member a [Source:HGNC Symbol	Acc:HGNC:4794],1.08925922692308,3.35056156337317e-10
ENSG00000164111,ANXA5,308,annexin A5 [Source:HGNC Symbol	Acc:HGNC:543],0.702266269230767,1.80159413360579e-08
ENSG00000035720,STAP1,26228,signal transducing adaptor family member 1 [Source:HGNC Symbol	Acc:HGNC:24133],0.753769803846149,2.5468624109176e-05
ENSG00000271447,MMP28,79148,matrix metallopeptidase 28 [Source:HGNC Symbol	Acc:HGNC:14366],-1.07232017307692,9.84002341633214e-08
ENSG00000271605,MILR1,284021,mast cell immunoglobulin like receptor 1 [Source:HGNC Symbol	Acc:HGNC:27570],0.919077961538461,2.7489844854841e-12
ENSG00000122378,PRXL2A,84293,peroxiredoxin like 2A [Source:HGNC Symbol	Acc:HGNC:28651],-0.671581438461541,2.41464095715492e-07
ENSG00000122406,RPL5,6125,ribosomal protein L5 [Source:HGNC Symbol	Acc:HGNC:10360],-0.686176884615376,1.79720537350411e-09
ENSG00000164116,GUCY1A1,2982,guanylate cyclase 1 soluble subunit alpha 1 [Source:HGNC Symbol	Acc:HGNC:4685],0.816309353846156,1.06487223164467e-05
ENSG00000122432,SPATA1,100505741,spermatogenesis associated 1 [Source:HGNC Symbol	Acc:HGNC:14682],0.748723349999994,4.32228616865171e-07
ENSG00000122547,EEPD1,80820,endonuclease/exonuclease/phosphatase family domain containing 1 [Source:HGNC Symbol	Acc:HGNC:22223],-0.787666038461547,2.23440717553039e-09
ENSG00000122643,NT5C3A,51251,5'-nucleotidase, cytosolic IIIA [Source:HGNC Symbol	Acc:HGNC:17820],1.70483376923077,7.5213791953572e-09
ENSG00000272196,HIST2H2AA4,723790,histone cluster 2 H2A family member a4 [Source:HGNC Symbol	Acc:HGNC:29668],0.702886661538458,5.02260591038989e-08
ENSG00000122733,PHF24,23349,PHD finger protein 24 [Source:HGNC Symbol	Acc:HGNC:29180],-1.45765411538461,2.30492455117293e-08
ENSG00000070756,PABPC1,26986,poly(A) binding protein cytoplasmic 1 [Source:HGNC Symbol	Acc:HGNC:8554],-0.611353153846164,6.03506884691337e-17
ENSG00000123130,ACOT9,23597,acyl-CoA thioesterase 9 [Source:HGNC Symbol	Acc:HGNC:17152],1.1099723076923,5.56275339075221e-10
ENSG00000123131,PRDX4,10549,peroxiredoxin 4 [Source:HGNC Symbol	Acc:HGNC:17169],0.594137942307697,1.04862329604858e-05
ENSG00000164136,IL15,3600,interleukin 15 [Source:HGNC Symbol	Acc:HGNC:5977],0.901495692307694,4.99515133004953e-08
ENSG00000123358,NR4A1,3164,nuclear receptor subfamily 4 group A member 1 [Source:HGNC Symbol	Acc:HGNC:7980],0.876967584615388,0.000323189705019852
ENSG00000123405,NFE2,4778,nuclear factor, erythroid 2 [Source:HGNC Symbol	Acc:HGNC:7780],0.599167076923063,1.81148555436861e-05
ENSG00000273802,HIST1H2BG,8339,histone cluster 1 H2B family member g [Source:HGNC Symbol	Acc:HGNC:4746],0.756205273076915,3.47232155873595e-07
ENSG00000123453,SARDH,1757,sarcosine dehydrogenase [Source:HGNC Symbol	Acc:HGNC:10536],-0.926681534615378,6.61759546085745e-07
ENSG00000123485,HJURP,55355,Holliday junction recognition protein [Source:HGNC Symbol	Acc:HGNC:25444],0.619823300000005,0.0147798812370602
ENSG00000123609,NMI,9111,N-myc and STAT interactor [Source:HGNC Symbol	Acc:HGNC:7854],1.10363084615386,2.8741670085581e-10
ENSG00000123610,TNFAIP6,7130,TNF alpha induced protein 6 [Source:HGNC Symbol	Acc:HGNC:11898],1.66276011538462,1.02127983962992e-07
ENSG00000274290,HIST1H2BE,8344,histone cluster 1 H2B family member e [Source:HGNC Symbol	Acc:HGNC:4753],0.700059107692304,7.31503566015165e-06
ENSG00000123685,BATF3,55509,basic leucine zipper ATF-like transcription factor 3 [Source:HGNC Symbol	Acc:HGNC:28915],0.943198269230757,7.17697671750439e-06
ENSG00000123689,G0S2,50486,G0/G1 switch 2 [Source:HGNC Symbol	Acc:HGNC:30229],0.803743696153843,0.00057972889046472
ENSG00000123700,KCNJ2,3759,potassium voltage-gated channel subfamily J member 2 [Source:HGNC Symbol	Acc:HGNC:6263],0.592518269230757,0.00305107871695807
ENSG00000156500,FAM122C,159091,family with sequence similarity 122C [Source:HGNC Symbol	Acc:HGNC:25202],0.597965507631823,0.00165661180556039
ENSG00000123737,EXOSC9,5393,exosome component 9 [Source:HGNC Symbol	Acc:HGNC:9137],0.705729692307687,5.02387010908746e-05
ENSG00000274419,TBC1D3D,101060389,TBC1 domain family member 3D [Source:HGNC Symbol	Acc:HGNC:28944],0.835158899999997,0.0355243896222638
ENSG00000274512,TBC1D3L,729873,TBC1 domain family member 3L [Source:HGNC Symbol	Acc:HGNC:51246],-0.831341338461542,0.0480596639872816
ENSG00000274641,HIST1H2BO,8348,histone cluster 1 H2B family member o [Source:HGNC Symbol	Acc:HGNC:4758],1.051573,6.41116499846839e-08
ENSG00000038210,PI4K2B,55300,phosphatidylinositol 4-kinase type 2 beta [Source:HGNC Symbol	Acc:HGNC:18215],0.949479607692313,5.56243369877267e-05
ENSG00000124102,PI3,5266,peptidase inhibitor 3 [Source:HGNC Symbol	Acc:HGNC:8947],-1.23767484615384,0.000366233660074432
ENSG00000124201,ZNFX1,57169,zinc finger NFX1-type containing 1 [Source:HGNC Symbol	Acc:HGNC:29271],1.0148651923077,2.18227518140704e-08
ENSG00000124203,ZNF831,128611,zinc finger protein 831 [Source:HGNC Symbol	Acc:HGNC:16167],-0.589652576923084,1.91403540582093e-07
ENSG00000275342,PRAG1,157285,PEAK1 related, kinase-activating pseudokinase 1 [Source:HGNC Symbol	Acc:HGNC:25438],-0.785578423076922,4.68414601254424e-12
ENSG00000275395,FCGBP,8857,Fc fragment of IgG binding protein [Source:HGNC Symbol	Acc:HGNC:13572],-1.00915332307691,7.60968125402321e-09
ENSG00000124243,BCAS4,55653,breast carcinoma amplified sequence 4 [Source:HGNC Symbol	Acc:HGNC:14367],-0.704646230769235,3.38636901329219e-07
ENSG00000124256,ZBP1,81030,Z-DNA binding protein 1 [Source:HGNC Symbol	Acc:HGNC:16176],1.79482123076923,5.02781497991916e-13
ENSG00000275713,HIST1H2BH,8345,histone cluster 1 H2B family member h [Source:HGNC Symbol	Acc:HGNC:4755],0.874063157692305,3.60583089799234e-08
ENSG00000124357,NAGK,55577,N-acetylglucosamine kinase [Source:HGNC Symbol	Acc:HGNC:17174],0.741353461538472,4.99422750850655e-08
ENSG00000275832,ARHGAP23,57636,Rho GTPase activating protein 23 [Source:HGNC Symbol	Acc:HGNC:29293],0.846040219230765,2.78865041255321e-07
ENSG00000038945,MSR1,4481,macrophage scavenger receptor 1 [Source:HGNC Symbol	Acc:HGNC:7376],1.59142841153845,7.5213791953572e-09
ENSG00000276085,CCL3L1,6349,C-C motif chemokine ligand 3 like 1 [Source:HGNC Symbol	Acc:HGNC:10628],0.714123180769236,0.00762306140314639
ENSG00000164237,CMBL,134147,carboxymethylenebutenolidase homolog [Source:HGNC Symbol	Acc:HGNC:25090],0.585804211538465,0.0455050531674013
ENSG00000124635,HIST1H2BJ,8970,histone cluster 1 H2B family member j [Source:HGNC Symbol	Acc:HGNC:4761],0.771731973076919,8.22424503039331e-08
ENSG00000124657,OR2B6,26212,olfactory receptor family 2 subfamily B member 6 [Source:HGNC Symbol	Acc:HGNC:8241],0.868849011538463,1.15130992032427e-08
ENSG00000124688,MAD2L1BP,9587,MAD2L1 binding protein [Source:HGNC Symbol	Acc:HGNC:21059],0.681146153846143,5.95580945995899e-09
ENSG00000124762,CDKN1A,1026,cyclin dependent kinase inhibitor 1A [Source:HGNC Symbol	Acc:HGNC:1784],1.31829719230769,1.57920373395659e-14
ENSG00000124785,NRN1,51299,neuritin 1 [Source:HGNC Symbol	Acc:HGNC:17972],1.56143644230769,2.03740920893078e-06
ENSG00000277157,HIST1H4D,8360,histone cluster 1 H4 family member d [Source:HGNC Symbol	Acc:HGNC:4782],0.810885738461538,1.32040956977577e-05
ENSG00000277224,HIST1H2BF,8343,histone cluster 1 H2B family member f [Source:HGNC Symbol	Acc:HGNC:4752],0.642560819230772,0.000588429471462481
ENSG00000125148,MT2A,4502,metallothionein 2A [Source:HGNC Symbol	Acc:HGNC:7406],2.40539669230768,2.59601507410792e-12
ENSG00000125246,CLYBL,171425,citrate lyase beta like [Source:HGNC Symbol	Acc:HGNC:18355],-0.650762346153854,1.25807247669442e-06
ENSG00000277443,MARCKS,4082,myristoylated alanine rich protein kinase C substrate [Source:HGNC Symbol	Acc:HGNC:6759],0.649819076923077,1.09894599780108e-05
ENSG00000125347,IRF1,3659,interferon regulatory factor 1 [Source:HGNC Symbol	Acc:HGNC:6116],0.592692923076921,6.67046495977552e-05
ENSG00000125355,TMEM255A,55026,transmembrane protein 255A [Source:HGNC Symbol	Acc:HGNC:26086],1.38607070769231,1.13821552131331e-07
ENSG00000125430,HS3ST3B1,9953,heparan sulfate-glucosamine 3-sulfotransferase 3B1 [Source:HGNC Symbol	Acc:HGNC:5198],-0.624795157692313,2.06038528581218e-05
ENSG00000125520,SLC2A4RG,56731,SLC2A4 regulator [Source:HGNC Symbol	Acc:HGNC:15930],-0.610907807692307,1.58726014880179e-08
ENSG00000125538,IL1B,3553,interleukin 1 beta [Source:HGNC Symbol	Acc:HGNC:5992],0.869743961538456,4.38318398037425e-06
ENSG00000125652,ALKBH7,84266,alkB homolog 7 [Source:HGNC Symbol	Acc:HGNC:21306],-0.609520807692299,7.42675855828525e-05
ENSG00000125740,FOSB,2354,FosB proto-oncogene, AP-1 transcription factor subunit [Source:HGNC Symbol	Acc:HGNC:3797],-0.627775461538455,1.86947515381562e-05
ENSG00000125780,TGM3,7053,transglutaminase 3 [Source:HGNC Symbol	Acc:HGNC:11779],-1.11325905,6.55112076684438e-05
ENSG00000278828,HIST1H3H,8357,histone cluster 1 H3 family member h [Source:HGNC Symbol	Acc:HGNC:4775],0.621003807692315,6.94763785571186e-05
ENSG00000125826,RBCK1,10616,RANBP2-type and C3HC4-type zinc finger containing 1 [Source:HGNC Symbol	Acc:HGNC:15864],0.906083269230781,5.1128884560066e-08
ENSG00000125844,RRBP1,6238,ribosome binding protein 1 [Source:HGNC Symbol	Acc:HGNC:10448],0.626938846153847,1.92781743026379e-08
ENSG00000041357,PSMA4,5685,proteasome subunit alpha 4 [Source:HGNC Symbol	Acc:HGNC:9533],0.992556961538464,3.91226866237912e-11
ENSG00000126217,MCF2L,23263,MCF.2 cell line derived transforming sequence like [Source:HGNC Symbol	Acc:HGNC:14576],-0.917685019230762,1.08013539469516e-07
ENSG00000126251,GPR42,2866,G protein-coupled receptor 42 (gene/pseudogene) [Source:HGNC Symbol	Acc:HGNC:4500],0.893524307692305,2.5766783941835e-05
ENSG00000126262,FFAR2,2867,free fatty acid receptor 2 [Source:HGNC Symbol	Acc:HGNC:4501],1.18973730769231,3.41134693872315e-10
ENSG00000126351,THRA,7067,thyroid hormone receptor alpha [Source:HGNC Symbol	Acc:HGNC:11796],-0.730453730769231,6.54631758833685e-10
ENSG00000126353,CCR7,1236,C-C motif chemokine receptor 7 [Source:HGNC Symbol	Acc:HGNC:1608],-0.682567307692302,2.22942058078448e-06
ENSG00000280071,GATD3B,102724023,glutamine amidotransferase like class 1 domain containing 3B [Source:HGNC Symbol	Acc:HGNC:53816],-0.662829588461545,0.00491912657471168
ENSG00000126458,RRAS,6237,RAS related [Source:HGNC Symbol	Acc:HGNC:10447],0.937045192307705,3.11485370294756e-09
ENSG00000126467,TSKS,60385,testis specific serine kinase substrate [Source:HGNC Symbol	Acc:HGNC:30719],0.653497665384611,0.00159115286957828
ENSG00000126603,GLIS2,84662,GLIS family zinc finger 2 [Source:HGNC Symbol	Acc:HGNC:29450],-0.960937399999996,2.75047806614992e-07
ENSG00000126709,IFI6,2537,interferon alpha inducible protein 6 [Source:HGNC Symbol	Acc:HGNC:4054],2.2994436923077,5.42221196075017e-15
ENSG00000126787,DLGAP5,9787,DLG associated protein 5 [Source:HGNC Symbol	Acc:HGNC:16864],0.851594838461535,0.00024669291468168
ENSG00000126822,PLEKHG3,26030,pleckstrin homology and RhoGEF domain containing G3 [Source:HGNC Symbol	Acc:HGNC:20364],-0.726437192307706,1.91657586755765e-11
ENSG00000126860,EVI2A,2123,ecotropic viral integration site 2A [Source:HGNC Symbol	Acc:HGNC:3499],0.737184500000012,1.28074056216554e-06
ENSG00000042493,CAPG,822,capping actin protein, gelsolin like [Source:HGNC Symbol	Acc:HGNC:1474],0.653458115384618,2.44740969423623e-06
ENSG00000157551,KCNJ15,3772,potassium voltage-gated channel subfamily J member 15 [Source:HGNC Symbol	Acc:HGNC:6261],0.60737510055545,0.000602645428363434
ENSG00000127152,BCL11B,64919,BAF chromatin remodeling complex subunit BCL11B [Source:HGNC Symbol	Acc:HGNC:13222],-0.756954423076918,9.8805353417777e-09
ENSG00000127334,DYRK2,8445,dual specificity tyrosine phosphorylation regulated kinase 2 [Source:HGNC Symbol	Acc:HGNC:3093],-0.599293346153859,4.50168518316818e-07
ENSG00000042980,ADAM28,10863,ADAM metallopeptidase domain 28 [Source:HGNC Symbol	Acc:HGNC:206],-0.599284546153836,4.05151512015471e-06
ENSG00000127951,FGL2,10875,fibrinogen like 2 [Source:HGNC Symbol	Acc:HGNC:3696],0.599285384615388,1.86947515381562e-05
ENSG00000128203,ASPHD2,57168,aspartate beta-hydroxylase domain containing 2 [Source:HGNC Symbol	Acc:HGNC:30437],0.726538076923076,8.01654053429765e-08
ENSG00000128218,VPREB3,29802,V-set pre-B cell surrogate light chain 3 [Source:HGNC Symbol	Acc:HGNC:12710],-0.636242146153849,0.00425819321067566
ENSG00000128335,APOL2,23780,apolipoprotein L2 [Source:HGNC Symbol	Acc:HGNC:619],0.908302692307684,1.78451380999798e-08
ENSG00000164430,CGAS,115004,cyclic GMP-AMP synthase [Source:HGNC Symbol	Acc:HGNC:21367],0.833807923076922,3.96965121100414e-06
ENSG00000128342,LIF,3976,LIF interleukin 6 family cytokine [Source:HGNC Symbol	Acc:HGNC:6596],0.945237907692303,2.65502333138458e-05
ENSG00000128383,APOBEC3A,200315,apolipoprotein B mRNA editing enzyme catalytic subunit 3A [Source:HGNC Symbol	Acc:HGNC:17343],1.06523115384615,1.31723525615394e-08
ENSG00000128394,APOBEC3F,200316,apolipoprotein B mRNA editing enzyme catalytic subunit 3F [Source:HGNC Symbol	Acc:HGNC:17356],0.953104499999993,4.34448521081632e-08
ENSG00000284690,CD300H,100130520,CD300H molecule (gene/pseudogene) [Source:HGNC Symbol	Acc:HGNC:52292],1.35638143846154,5.01228669738274e-10
ENSG00000128512,DOCK4,9732,dedicator of cytokinesis 4 [Source:HGNC Symbol	Acc:HGNC:19192],1.05989192692308,3.18626336263728e-05
ENSG00000128604,IRF5,3663,interferon regulatory factor 5 [Source:HGNC Symbol	Acc:HGNC:6120],0.854704769230775,5.35488266885478e-09
ENSG00000128918,ALDH1A2,8854,aldehyde dehydrogenase 1 family member A2 [Source:HGNC Symbol	Acc:HGNC:15472],0.607448557692312,0.000278548593947861
ENSG00000004799,PDK4,5166,pyruvate dehydrogenase kinase 4 [Source:HGNC Symbol	Acc:HGNC:8812],0.654389942307688,0.00415575244070487
ENSG00000129226,CD68,968,CD68 molecule [Source:HGNC Symbol	Acc:HGNC:1693],0.611110969230768,0.000159447520073251
ENSG00000129244,ATP1B2,482,ATPase Na+/K+ transporting subunit beta 2 [Source:HGNC Symbol	Acc:HGNC:805],0.964155734615384,1.2230624382176e-06
ENSG00000129354,AP1M2,10053,adaptor related protein complex 1 subunit mu 2 [Source:HGNC Symbol	Acc:HGNC:558],0.859427196153838,0.000131963302411577
ENSG00000129467,ADCY4,196883,adenylate cyclase 4 [Source:HGNC Symbol	Acc:HGNC:235],0.687644461538449,7.42326224443353e-10
ENSG00000129538,RNASE1,6035,ribonuclease A family member 1, pancreatic [Source:HGNC Symbol	Acc:HGNC:10044],1.96932031153846,2.9408991460065e-09
ENSG00000129667,RHBDF2,79651,rhomboid 5 homolog 2 [Source:HGNC Symbol	Acc:HGNC:20788],0.843169461538464,4.50254837523769e-08
ENSG00000129682,FGF13,2258,fibroblast growth factor 13 [Source:HGNC Symbol	Acc:HGNC:3670],0.886489165384613,0.000190277781073952
ENSG00000129757,CDKN1C,1028,cyclin dependent kinase inhibitor 1C [Source:HGNC Symbol	Acc:HGNC:1786],1.34416676923076,1.62370927030741e-07
ENSG00000164509,IL31RA,133396,interleukin 31 receptor A [Source:HGNC Symbol	Acc:HGNC:18969],0.696143450000002,0.00265410143448067
ENSG00000004809,SLC22A16,85413,solute carrier family 22 member 16 [Source:HGNC Symbol	Acc:HGNC:20302],1.11740888076923,7.50537720014697e-08
ENSG00000130052,STARD8,9754,StAR related lipid transfer domain containing 8 [Source:HGNC Symbol	Acc:HGNC:19161],0.599646130769226,2.20263764167836e-06
ENSG00000130066,SAT1,6303,spermidine/spermine N1-acetyltransferase 1 [Source:HGNC Symbol	Acc:HGNC:10540],1.21398784615382,2.77100333468393e-09
ENSG00000130164,LDLR,3949,low density lipoprotein receptor [Source:HGNC Symbol	Acc:HGNC:6547],0.665458192307693,2.20890579537412e-09
ENSG00000130202,NECTIN2,5819,nectin cell adhesion molecule 2 [Source:HGNC Symbol	Acc:HGNC:9707],0.862846153846149,0.00285809034086712
ENSG00000047579,DTNBP1,84062,dystrobrevin binding protein 1 [Source:HGNC Symbol	Acc:HGNC:17328],0.632134423076915,3.42913710735303e-08
ENSG00000047597,XK,7504,X-linked Kx blood group [Source:HGNC Symbol	Acc:HGNC:12811],0.740412096153845,0.000260859781289908
ENSG00000130300,PLVAP,83483,plasmalemma vesicle associated protein [Source:HGNC Symbol	Acc:HGNC:13635],0.841932888461537,0.00134808724263258
ENSG00000130303,BST2,684,bone marrow stromal cell antigen 2 [Source:HGNC Symbol	Acc:HGNC:1119],1.34510607692307,3.16062320883272e-11
ENSG00000047634,SCML1,6322,Scm polycomb group protein like 1 [Source:HGNC Symbol	Acc:HGNC:10580],-0.655221500000001,0.000302207640770227
ENSG00000130487,KLHDC7B,113730,kelch domain containing 7B [Source:HGNC Symbol	Acc:HGNC:25145],1.1465671153846,1.23038831851281e-14
ENSG00000130558,OLFM1,10439,olfactomedin 1 [Source:HGNC Symbol	Acc:HGNC:17187],-1.23438387307692,1.57797459903988e-06
ENSG00000130584,ZBTB46,140685,zinc finger and BTB domain containing 46 [Source:HGNC Symbol	Acc:HGNC:16094],-0.658375461538467,1.06970989040912e-05
ENSG00000130589,HELZ2,85441,helicase with zinc finger 2 [Source:HGNC Symbol	Acc:HGNC:30021],1.34686507692306,5.35488266885478e-09
ENSG00000130590,SAMD10,140700,sterile alpha motif domain containing 10 [Source:HGNC Symbol	Acc:HGNC:16129],-0.732753700000014,3.553727537928e-06
ENSG00000130787,HIP1R,9026,huntingtin interacting protein 1 related [Source:HGNC Symbol	Acc:HGNC:18415],-0.603313115384603,2.4613988049372e-06
ENSG00000130813,C19orf66,55337,chromosome 19 open reading frame 66 [Source:HGNC Symbol	Acc:HGNC:25649],0.989440423076926,1.27348814259172e-09
ENSG00000131037,EPS8L1,54869,EPS8 like 1 [Source:HGNC Symbol	Acc:HGNC:21295],0.83118554230769,5.25321738799669e-07
ENSG00000131042,LILRB2,10288,leukocyte immunoglobulin like receptor B2 [Source:HGNC Symbol	Acc:HGNC:6606],0.63866903846154,4.68230886505994e-07
ENSG00000131089,ARHGEF9,23229,Cdc42 guanine nucleotide exchange factor 9 [Source:HGNC Symbol	Acc:HGNC:14561],-0.62989496153846,1.16588323822671e-10
ENSG00000131153,GINS2,51659,GINS complex subunit 2 [Source:HGNC Symbol	Acc:HGNC:24575],0.587958903846154,0.0115349576792117
ENSG00000131203,IDO1,3620,indoleamine 2,3-dioxygenase 1 [Source:HGNC Symbol	Acc:HGNC:6059],2.1729708,0.000214058203696488
ENSG00000131355,ADGRE3,84658,adhesion G protein-coupled receptor E3 [Source:HGNC Symbol	Acc:HGNC:23647],-0.879460615384623,8.52199390215119e-09
ENSG00000131634,TMEM204,79652,transmembrane protein 204 [Source:HGNC Symbol	Acc:HGNC:14158],-0.792248153846154,8.42224692450115e-07
ENSG00000157601,MX1,4599,MX dynamin like GTPase 1 [Source:HGNC Symbol	Acc:HGNC:7532],2.46208134109072,1.44352842063136e-14
ENSG00000131979,GCH1,2643,GTP cyclohydrolase 1 [Source:HGNC Symbol	Acc:HGNC:4193],1.24130915384614,1.20855989231291e-06
ENSG00000132109,TRIM21,6737,tripartite motif containing 21 [Source:HGNC Symbol	Acc:HGNC:11312],0.874899076923088,5.59919884078728e-09
ENSG00000132199,ENOSF1,55556,enolase superfamily member 1 [Source:HGNC Symbol	Acc:HGNC:30365],-0.742839384615388,5.32287512150138e-08
ENSG00000132205,EMILIN2,84034,elastin microfibril interfacer 2 [Source:HGNC Symbol	Acc:HGNC:19881],0.716801692307685,4.05926679252278e-10
ENSG00000132256,TRIM5,85363,tripartite motif containing 5 [Source:HGNC Symbol	Acc:HGNC:16276],1.23694076923077,1.64991602408108e-08
ENSG00000132274,TRIM22,10346,tripartite motif containing 22 [Source:HGNC Symbol	Acc:HGNC:16379],1.36251353846154,9.83361157054795e-10
ENSG00000164674,SYTL3,94120,synaptotagmin like 3 [Source:HGNC Symbol	Acc:HGNC:15587],0.592992269230781,0.000584621670484759
ENSG00000132357,CARD6,84674,caspase recruitment domain family member 6 [Source:HGNC Symbol	Acc:HGNC:16394],0.715645538461553,6.29930622381788e-10
ENSG00000164683,HEY1,23462,hes related family bHLH transcription factor with YRPW motif 1 [Source:HGNC Symbol	Acc:HGNC:4880],-0.683085023076924,1.60823582670668e-05
ENSG00000049249,TNFRSF9,3604,TNF receptor superfamily member 9 [Source:HGNC Symbol	Acc:HGNC:11924],-0.665538669230767,1.74029140054576e-05
ENSG00000132470,ITGB4,3691,integrin subunit beta 4 [Source:HGNC Symbol	Acc:HGNC:6158],-1.20805141538462,6.85087733634182e-06
ENSG00000132475,H3F3B,3021,H3 histone family member 3B [Source:HGNC Symbol	Acc:HGNC:4765],0.706037346153838,3.64166380962784e-06
ENSG00000132530,XAF1,54739,XIAP associated factor 1 [Source:HGNC Symbol	Acc:HGNC:30932],2.03647476923077,2.33489423876967e-18
ENSG00000132669,RIN2,54453,Ras and Rab interactor 2 [Source:HGNC Symbol	Acc:HGNC:18750],1.41476304615385,2.26093684388594e-08
ENSG00000132846,ZBED3,84327,zinc finger BED-type containing 3 [Source:HGNC Symbol	Acc:HGNC:20711],-0.716267869230768,1.39425244298945e-06
ENSG00000132849,PATJ,10207,PATJ crumbs cell polarity complex component [Source:HGNC Symbol	Acc:HGNC:28881],-0.619878038461547,3.08191372486882e-05
ENSG00000132932,ATP8A2,51761,ATPase phospholipid transporting 8A2 [Source:HGNC Symbol	Acc:HGNC:13533],-0.741410030769232,3.76887549587355e-06
ENSG00000132963,POMP,51371,proteasome maturation protein [Source:HGNC Symbol	Acc:HGNC:20330],0.822566807692297,1.04716545145197e-12
ENSG00000133048,CHI3L1,1116,chitinase 3 like 1 [Source:HGNC Symbol	Acc:HGNC:1932],-0.936626615384608,0.000409520625058325
ENSG00000133069,TMCC2,9911,transmembrane and coiled-coil domain family 2 [Source:HGNC Symbol	Acc:HGNC:24239],0.802142153846154,0.000644644150775344
ENSG00000133101,CCNA1,8900,cyclin A1 [Source:HGNC Symbol	Acc:HGNC:1577],1.62989387692307,2.96359230860739e-08
ENSG00000133106,EPSTI1,94240,epithelial stromal interaction 1 [Source:HGNC Symbol	Acc:HGNC:16465],2.14663819230769,1.94993283439044e-18
ENSG00000133134,BEX2,84707,brain expressed X-linked 2 [Source:HGNC Symbol	Acc:HGNC:30933],-0.641487215384613,5.85081863698155e-06
ENSG00000164741,DLC1,10395,DLC1 Rho GTPase activating protein [Source:HGNC Symbol	Acc:HGNC:2897],0.699049134615382,0.00016351527929265
ENSG00000133216,EPHB2,2048,EPH receptor B2 [Source:HGNC Symbol	Acc:HGNC:3393],1.63278418846153,1.82133349031e-16
ENSG00000133313,CNDP2,55748,carnosine dipeptidase 2 [Source:HGNC Symbol	Acc:HGNC:24437],0.730181615384618,4.46497205149192e-09
ENSG00000133328,PLAAT2,54979,phospholipase A and acyltransferase 2 [Source:HGNC Symbol	Acc:HGNC:17824],0.725749903846153,0.00842809835579623
ENSG00000133460,SLC2A11,66035,solute carrier family 2 member 11 [Source:HGNC Symbol	Acc:HGNC:14239],-0.640098726923064,6.00205961786924e-07
ENSG00000133574,GIMAP4,55303,GTPase, IMAP family member 4 [Source:HGNC Symbol	Acc:HGNC:21872],0.673790884615372,8.91673943841152e-06
ENSG00000133687,TMTC1,83857,transmembrane and tetratricopeptide repeat containing 1 [Source:HGNC Symbol	Acc:HGNC:24099],0.921799949999988,0.000895368923475882
ENSG00000133742,CA1,759,carbonic anhydrase 1 [Source:HGNC Symbol	Acc:HGNC:1368],0.943328692307682,0.00215410101732504
ENSG00000134193,REG4,83998,regenerating family member 4 [Source:HGNC Symbol	Acc:HGNC:22977],-0.635656926923081,0.00267034275830775
ENSG00000134243,SORT1,6272,sortilin 1 [Source:HGNC Symbol	Acc:HGNC:11186],0.774216846153823,1.26814746275444e-08
ENSG00000134321,RSAD2,91543,radical S-adenosyl methionine domain containing 2 [Source:HGNC Symbol	Acc:HGNC:30908],3.0252473076923,1.36295094203415e-14
ENSG00000134326,CMPK2,129607,cytidine/uridine monophosphate kinase 2 [Source:HGNC Symbol	Acc:HGNC:27015],2.35528853846154,2.59601507410792e-12
ENSG00000051341,POLQ,10721,DNA polymerase theta [Source:HGNC Symbol	Acc:HGNC:9186],0.587753142307688,0.00128037423730125
ENSG00000134470,IL15RA,3601,interleukin 15 receptor subunit alpha [Source:HGNC Symbol	Acc:HGNC:5978],0.835458692307688,1.52970920862311e-10
ENSG00000134531,EMP1,2012,epithelial membrane protein 1 [Source:HGNC Symbol	Acc:HGNC:3333],0.75681398076923,0.000132586220960346
ENSG00000134571,MYBPC3,4607,myosin binding protein C, cardiac [Source:HGNC Symbol	Acc:HGNC:7551],0.711886346153841,4.91896829621491e-09
ENSG00000134575,ACP2,53,acid phosphatase 2, lysosomal [Source:HGNC Symbol	Acc:HGNC:123],0.607294576923087,1.38146440603697e-09
ENSG00000134627,PIWIL4,143689,piwi like RNA-mediated gene silencing 4 [Source:HGNC Symbol	Acc:HGNC:18444],0.743446469230769,4.44308429224901e-07
ENSG00000134716,CYP2J2,1573,cytochrome P450 family 2 subfamily J member 2 [Source:HGNC Symbol	Acc:HGNC:2634],0.592067276923077,0.000667900063965009
ENSG00000134765,DSC1,1823,desmocollin 1 [Source:HGNC Symbol	Acc:HGNC:3035],-0.812415542307691,9.59530209345091e-10
ENSG00000164825,DEFB1,1672,defensin beta 1 [Source:HGNC Symbol	Acc:HGNC:2766],2.53636961153846,4.97555650030933e-07
ENSG00000134802,SLC43A3,29015,solute carrier family 43 member 3 [Source:HGNC Symbol	Acc:HGNC:17466],0.591794269230775,3.11365207229381e-10
ENSG00000134809,TIMM10,26519,translocase of inner mitochondrial membrane 10 [Source:HGNC Symbol	Acc:HGNC:11814],2.01530673076923,5.68457371191267e-14
ENSG00000134827,TCN1,6947,transcobalamin 1 [Source:HGNC Symbol	Acc:HGNC:11652],1.29846465769231,1.11621782353108e-08
ENSG00000134954,ETS1,2113,ETS proto-oncogene 1, transcription factor [Source:HGNC Symbol	Acc:HGNC:3488],-0.645468692307698,5.08443013507322e-07
ENSG00000135046,ANXA1,301,annexin A1 [Source:HGNC Symbol	Acc:HGNC:533],0.59824426923077,1.73546830445444e-08
ENSG00000135047,CTSL,1514,cathepsin L [Source:HGNC Symbol	Acc:HGNC:2537],1.60191383461539,2.35133862649496e-14
ENSG00000135052,GOLM1,51280,golgi membrane protein 1 [Source:HGNC Symbol	Acc:HGNC:15451],0.587490973076925,0.000118563302284015
ENSG00000135114,OASL,8638,2'-5'-oligoadenylate synthetase like [Source:HGNC Symbol	Acc:HGNC:8090],2.31160473076921,4.65969140091412e-14
ENSG00000135127,BICDL1,92558,BICD family like cargo adaptor 1 [Source:HGNC Symbol	Acc:HGNC:28095],-0.629169038461535,8.13659022328481e-07
ENSG00000135144,DTX1,1840,deltex E3 ubiquitin ligase 1 [Source:HGNC Symbol	Acc:HGNC:3060],-0.706572046153857,4.79403372092294e-05
ENSG00000135148,TRAFD1,10906,TRAF-type zinc finger domain containing 1 [Source:HGNC Symbol	Acc:HGNC:24808],1.02031073076923,2.77515215933185e-07
ENSG00000135205,CCDC146,57639,coiled-coil domain containing 146 [Source:HGNC Symbol	Acc:HGNC:29296],0.690368761538458,6.61750870305745e-05
ENSG00000135211,TMEM60,85025,transmembrane protein 60 [Source:HGNC Symbol	Acc:HGNC:21754],0.905449007692305,4.00053895274696e-11
ENSG00000164867,NOS3,4846,nitric oxide synthase 3 [Source:HGNC Symbol	Acc:HGNC:7876],-0.603769080769235,0.000611428542334324
ENSG00000135315,CEP162,22832,centrosomal protein 162 [Source:HGNC Symbol	Acc:HGNC:21107],0.627518784615379,1.79647611440727e-06
ENSG00000135318,NT5E,4907,5'-nucleotidase ecto [Source:HGNC Symbol	Acc:HGNC:8021],-0.966499476923085,6.64051975277972e-07
ENSG00000135334,AKIRIN2,55122,akirin 2 [Source:HGNC Symbol	Acc:HGNC:21407],0.647551461538463,5.87523061530916e-06
ENSG00000135363,LMO2,4005,LIM domain only 2 [Source:HGNC Symbol	Acc:HGNC:6642],1.02926896153845,8.20495816225701e-07
ENSG00000135378,PRRG4,79056,proline rich and Gla domain 4 [Source:HGNC Symbol	Acc:HGNC:30799],0.588170346153841,0.000497185192001207
ENSG00000135424,ITGA7,3679,integrin subunit alpha 7 [Source:HGNC Symbol	Acc:HGNC:6143],0.907650569230764,2.84997685624935e-06
ENSG00000135451,TROAP,10024,trophinin associated protein [Source:HGNC Symbol	Acc:HGNC:12327],0.720554146153841,0.00118405601002184
ENSG00000135535,CD164,8763,CD164 molecule [Source:HGNC Symbol	Acc:HGNC:1632],0.614370769230764,0.000361136789277457
ENSG00000135540,NHSL1,57224,NHS like 1 [Source:HGNC Symbol	Acc:HGNC:21021],0.626421838461537,0.000835204428956497
ENSG00000135604,STX11,8676,syntaxin 11 [Source:HGNC Symbol	Acc:HGNC:11429],0.715957653846139,0.00350411807257552
ENSG00000135636,DYSF,8291,dysferlin [Source:HGNC Symbol	Acc:HGNC:3097],0.804935769230774,7.21374693353542e-06
ENSG00000135677,GNS,2799,glucosamine (N-acetyl)-6-sulfatase [Source:HGNC Symbol	Acc:HGNC:4422],0.620183576923083,7.123366355262e-09
ENSG00000135899,SP110,3431,SP110 nuclear body protein [Source:HGNC Symbol	Acc:HGNC:5401],1.07944946153846,6.80704908260932e-11
ENSG00000135900,MRPL44,65080,mitochondrial ribosomal protein L44 [Source:HGNC Symbol	Acc:HGNC:16650],0.70761461538461,3.47232155873595e-07
ENSG00000135903,PAX3,5077,paired box 3 [Source:HGNC Symbol	Acc:HGNC:8617],0.6360153,0.000103424130496012
ENSG00000135929,CYP27A1,1593,cytochrome P450 family 27 subfamily A member 1 [Source:HGNC Symbol	Acc:HGNC:2605],-0.868191423076926,6.40501517965972e-05
ENSG00000135960,EDAR,10913,ectodysplasin A receptor [Source:HGNC Symbol	Acc:HGNC:2895],-1.2488139346154,4.29688881288904e-10
ENSG00000136002,ARHGEF4,50649,Rho guanine nucleotide exchange factor 4 [Source:HGNC Symbol	Acc:HGNC:684],-0.741768203846156,4.30587458927493e-06
ENSG00000136048,DRAM1,55332,DNA damage regulated autophagy modulator 1 [Source:HGNC Symbol	Acc:HGNC:25645],0.718044730769233,3.25429926180753e-08
ENSG00000054179,ENTPD2,954,ectonucleoside triphosphate diphosphohydrolase 2 [Source:HGNC Symbol	Acc:HGNC:3364],-1.66189755,2.88757345396915e-11
ENSG00000136111,TBC1D4,9882,TBC1 domain family member 4 [Source:HGNC Symbol	Acc:HGNC:19165],-0.594636276923074,0.000353325938229693
ENSG00000136147,PHF11,51131,PHD finger protein 11 [Source:HGNC Symbol	Acc:HGNC:17024],1.14518853846154,4.19529621970148e-11
ENSG00000136153,LMO7,4008,LIM domain 7 [Source:HGNC Symbol	Acc:HGNC:6646],-0.796607915384607,1.30738154510175e-09
ENSG00000136231,IGF2BP3,10643,insulin like growth factor 2 mRNA binding protein 3 [Source:HGNC Symbol	Acc:HGNC:28868],1.08686664615385,1.50732467167335e-08
ENSG00000136457,CHAD,1101,chondroadherin [Source:HGNC Symbol	Acc:HGNC:1909],-0.586377711538466,0.000501593272543668
ENSG00000054598,FOXC1,2296,forkhead box C1 [Source:HGNC Symbol	Acc:HGNC:3800],0.866902426923077,2.24741449627937e-05
ENSG00000136514,RTP4,64108,receptor transporter protein 4 [Source:HGNC Symbol	Acc:HGNC:23992],1.98930219230768,4.1267281295742e-16
ENSG00000136682,CBWD2,150472,COBW domain containing 2 [Source:HGNC Symbol	Acc:HGNC:17907],0.864984269230765,5.18379592581473e-07
ENSG00000136689,IL1RN,3557,interleukin 1 receptor antagonist [Source:HGNC Symbol	Acc:HGNC:6000],1.78104634615383,3.93782787295167e-09
ENSG00000136770,DNAJC1,64215,DnaJ heat shock protein family (Hsp40) member C1 [Source:HGNC Symbol	Acc:HGNC:20090],0.633481538461535,1.65259227637973e-07
ENSG00000136816,TOR1B,27348,torsin family 1 member B [Source:HGNC Symbol	Acc:HGNC:11995],1.3809043076923,3.11732985202335e-09
ENSG00000136842,TMOD1,7111,tropomodulin 1 [Source:HGNC Symbol	Acc:HGNC:11871],0.592439961538455,0.02072922353612
ENSG00000136874,STX17,55014,syntaxin 17 [Source:HGNC Symbol	Acc:HGNC:11432],0.713081842307691,1.21438440552384e-06
ENSG00000136929,HEMGN,55363,hemogen [Source:HGNC Symbol	Acc:HGNC:17509],0.597311153846151,0.0130648345957875
ENSG00000136960,ENPP2,5168,ectonucleotide pyrophosphatase/phosphodiesterase 2 [Source:HGNC Symbol	Acc:HGNC:3357],0.604315142307693,0.00228878198827351
ENSG00000136999,CCN3,4856,cellular communication network factor 3 [Source:HGNC Symbol	Acc:HGNC:7885],-1.14139776538462,5.52392958405303e-09
ENSG00000137094,DNAJB5,25822,DnaJ heat shock protein family (Hsp40) member B5 [Source:HGNC Symbol	Acc:HGNC:14887],-0.613473157692308,2.69261749970782e-05
ENSG00000137103,TMEM8B,51754,transmembrane protein 8B [Source:HGNC Symbol	Acc:HGNC:21427],-0.609657961538465,9.9042417817292e-07
ENSG00000157693,TMEM268,203197,transmembrane protein 268 [Source:HGNC Symbol	Acc:HGNC:24513],1.10378777089803,7.58137037664561e-08
ENSG00000137154,RPS6,6194,ribosomal protein S6 [Source:HGNC Symbol	Acc:HGNC:10429],-0.634863307692321,1.93909841749455e-08
ENSG00000137198,GMPR,2766,guanosine monophosphate reductase [Source:HGNC Symbol	Acc:HGNC:4376],0.875601576923076,8.49380037934068e-05
ENSG00000055130,CUL1,8454,cullin 1 [Source:HGNC Symbol	Acc:HGNC:2551],0.617104076923074,4.17892851900462e-10
ENSG00000137200,CMTR1,23070,cap methyltransferase 1 [Source:HGNC Symbol	Acc:HGNC:21077],1.11136096153847,1.13228318232705e-08
ENSG00000137267,TUBB2A,7280,tubulin beta 2A class IIa [Source:HGNC Symbol	Acc:HGNC:12412],1.16614306538461,0.00579490600275124
ENSG00000137414,FAM8A1,51439,family with sequence similarity 8 member A1 [Source:HGNC Symbol	Acc:HGNC:16372],0.81090926923077,3.73154312177471e-05
ENSG00000055332,EIF2AK2,5610,eukaryotic translation initiation factor 2 alpha kinase 2 [Source:HGNC Symbol	Acc:HGNC:9437],1.64086615384614,1.0479768106437e-11
ENSG00000137504,CREBZF,58487,CREB/ATF bZIP transcription factor [Source:HGNC Symbol	Acc:HGNC:24905],-0.626666961538469,1.23575113740207e-06
ENSG00000137628,DDX60,55601,DExD/H-box helicase 60 [Source:HGNC Symbol	Acc:HGNC:25942],1.65854073076923,1.38672508752976e-10
ENSG00000165029,ABCA1,19,ATP binding cassette subfamily A member 1 [Source:HGNC Symbol	Acc:HGNC:29],0.909413423076924,9.57075951096874e-06
ENSG00000165030,NFIL3,4783,nuclear factor, interleukin 3 regulated [Source:HGNC Symbol	Acc:HGNC:7787],0.868330730769214,2.00486906322061e-05
ENSG00000137726,FXYD6,53826,FXYD domain containing ion transport regulator 6 [Source:HGNC Symbol	Acc:HGNC:4030],0.682742869230774,3.6918446672504e-05
ENSG00000137752,CASP1,834,caspase 1 [Source:HGNC Symbol	Acc:HGNC:1499],1.08608653846154,1.9644698708796e-11
ENSG00000137757,CASP5,838,caspase 5 [Source:HGNC Symbol	Acc:HGNC:1506],2.08629523076923,4.98430773656847e-11
ENSG00000137767,SQOR,58472,sulfide quinone oxidoreductase [Source:HGNC Symbol	Acc:HGNC:20390],1.07044565384615,5.72160495877795e-11
ENSG00000137807,AC027237.1,9493,kinesin family member 23 [Source:NCBI gene	Acc:9493],0.674102392307686,4.11653705411383e-06
ENSG00000137842,TMEM62,80021,transmembrane protein 62 [Source:HGNC Symbol	Acc:HGNC:26269],0.853172538461536,1.40867956726228e-08
ENSG00000137947,GTF2B,2959,general transcription factor IIB [Source:HGNC Symbol	Acc:HGNC:4648],0.613311230769227,9.8474320306806e-06
ENSG00000137959,IFI44L,10964,interferon induced protein 44 like [Source:HGNC Symbol	Acc:HGNC:17817],2.83690792307692,2.33489423876967e-18
ENSG00000137965,IFI44,10561,interferon induced protein 44 [Source:HGNC Symbol	Acc:HGNC:16938],2.28965407692309,1.51859615876863e-15
ENSG00000138035,PNPT1,87178,polyribonucleotide nucleotidyltransferase 1 [Source:HGNC Symbol	Acc:HGNC:23166],1.5309653576923,2.2991260989697e-07
ENSG00000056558,TRAF1,7185,TNF receptor associated factor 1 [Source:HGNC Symbol	Acc:HGNC:12031],-0.60460476923077,7.123366355262e-09
ENSG00000138119,MYOF,26509,myoferlin [Source:HGNC Symbol	Acc:HGNC:3656],1.43877057692308,3.43722595838842e-11
ENSG00000138160,KIF11,3832,kinesin family member 11 [Source:HGNC Symbol	Acc:HGNC:6388],0.646923149999994,0.00580322701154201
ENSG00000138166,DUSP5,1847,dual specificity phosphatase 5 [Source:HGNC Symbol	Acc:HGNC:3071],1.22888484615384,8.10468603001451e-11
ENSG00000138180,CEP55,55165,centrosomal protein 55 [Source:HGNC Symbol	Acc:HGNC:1161],0.621017388461537,0.00471336246486425
ENSG00000138246,DNAJC13,23317,DnaJ heat shock protein family (Hsp40) member C13 [Source:HGNC Symbol	Acc:HGNC:30343],0.694663999999996,9.51853098798075e-06
ENSG00000138385,SSB,6741,small RNA binding exonuclease protection factor La [Source:HGNC Symbol	Acc:HGNC:11316],0.740718653846143,1.2230624382176e-06
ENSG00000138433,CIR1,9541,corepressor interacting with RBPJ, 1 [Source:HGNC Symbol	Acc:HGNC:24217],0.779005923076916,3.00419285772131e-07
ENSG00000138495,COX17,10063,cytochrome c oxidase copper chaperone COX17 [Source:HGNC Symbol	Acc:HGNC:2264],0.656623280769224,2.01034443502167e-08
ENSG00000138496,PARP9,83666,poly(ADP-ribose) polymerase family member 9 [Source:HGNC Symbol	Acc:HGNC:24118],1.41039196153847,6.74519759144661e-12
ENSG00000138642,HERC6,55008,HECT and RLD domain containing E3 ubiquitin protein ligase family member 6 [Source:HGNC Symbol	Acc:HGNC:26072],1.96600080769231,3.04340102834245e-17
ENSG00000138646,HERC5,51191,HECT and RLD domain containing E3 ubiquitin protein ligase 5 [Source:HGNC Symbol	Acc:HGNC:24368],2.47808569230768,1.0479768106437e-11
ENSG00000138670,RASGEF1B,153020,RasGEF domain family member 1B [Source:HGNC Symbol	Acc:HGNC:24881],0.870527823076923,1.72059596135889e-07
ENSG00000138688,KIAA1109,84162,KIAA1109 [Source:HGNC Symbol	Acc:HGNC:26953],0.650056961538448,0.00203260578403779
ENSG00000138760,SCARB2,950,scavenger receptor class B member 2 [Source:HGNC Symbol	Acc:HGNC:1665],1.29036419230768,1.71053264715169e-11
ENSG00000138772,ANXA3,306,annexin A3 [Source:HGNC Symbol	Acc:HGNC:541],1.26417780769231,2.48091469720519e-07
ENSG00000138795,LEF1,51176,lymphoid enhancer binding factor 1 [Source:HGNC Symbol	Acc:HGNC:6551],-0.942419923076921,7.03849862898684e-09
ENSG00000139083,ETV6,2120,ETS variant 6 [Source:HGNC Symbol	Acc:HGNC:3495],0.656950884615393,7.95620369854263e-07
ENSG00000165138,ANKS6,203286,ankyrin repeat and sterile alpha motif domain containing 6 [Source:HGNC Symbol	Acc:HGNC:26724],-0.768673069230765,9.94736685779318e-08
ENSG00000139193,CD27,939,CD27 molecule [Source:HGNC Symbol	Acc:HGNC:11922],-0.651157038461536,0.000164108472385681
ENSG00000165168,CYBB,1536,cytochrome b-245 beta chain [Source:HGNC Symbol	Acc:HGNC:2578],0.616020538461527,1.47944593489874e-07
ENSG00000139410,SDSL,113675,serine dehydratase like [Source:HGNC Symbol	Acc:HGNC:30404],0.958197265384614,1.58363373419181e-06
ENSG00000139567,ACVRL1,94,activin A receptor like type 1 [Source:HGNC Symbol	Acc:HGNC:175],0.717523261538457,1.58824563193768e-05
ENSG00000139572,GPR84,53831,G protein-coupled receptor 84 [Source:HGNC Symbol	Acc:HGNC:4535],1.43995679230769,5.3833208415201e-10
ENSG00000139618,BRCA2,675,BRCA2 DNA repair associated [Source:HGNC Symbol	Acc:HGNC:1101],1.43004245384616,2.28179121322691e-09
ENSG00000139679,LPAR6,10161,lysophosphatidic acid receptor 6 [Source:HGNC Symbol	Acc:HGNC:15520],0.644744769230766,1.52441984985032e-05
ENSG00000139714,MORN3,283385,MORN repeat containing 3 [Source:HGNC Symbol	Acc:HGNC:29807],-0.613572880769237,4.63670588836017e-05
ENSG00000139737,SLAIN1,122060,SLAIN motif family member 1 [Source:HGNC Symbol	Acc:HGNC:26387],-0.641399088461538,2.25781837315328e-07
ENSG00000165185,KIAA1958,158405,KIAA1958 [Source:HGNC Symbol	Acc:HGNC:23427],1.63856592307692,3.96857990263648e-10
ENSG00000139832,RAB20,55647,RAB20, member RAS oncogene family [Source:HGNC Symbol	Acc:HGNC:18260],0.585307230769226,0.000130268657438713
ENSG00000139970,RTN1,6252,reticulon 1 [Source:HGNC Symbol	Acc:HGNC:10467],-0.716442038461548,6.70950851068402e-05
ENSG00000140022,STON2,85439,stonin 2 [Source:HGNC Symbol	Acc:HGNC:30652],0.628330784615379,1.35222933478956e-05
ENSG00000140105,WARS,7453,tryptophanyl-tRNA synthetase [Source:HGNC Symbol	Acc:HGNC:12729],1.39945053846155,3.64607060964105e-08
ENSG00000140280,LYSMD2,256586,LysM domain containing 2 [Source:HGNC Symbol	Acc:HGNC:28571],0.805497999999986,9.83073081717815e-05
ENSG00000140379,BCL2A1,597,BCL2 related protein A1 [Source:HGNC Symbol	Acc:HGNC:991],1.05945253846154,3.09897768910391e-08
ENSG00000140443,IGF1R,3480,insulin like growth factor 1 receptor [Source:HGNC Symbol	Acc:HGNC:5465],-0.642250384615391,7.39376211068039e-06
ENSG00000140464,PML,5371,promyelocytic leukemia [Source:HGNC Symbol	Acc:HGNC:9113],1.53840149999999,1.03323006725423e-10
ENSG00000059378,PARP12,64761,poly(ADP-ribose) polymerase family member 12 [Source:HGNC Symbol	Acc:HGNC:21919],1.47530765384617,8.90202746420377e-12
ENSG00000140534,TICRR,90381,TOPBP1 interacting checkpoint and replication regulator [Source:HGNC Symbol	Acc:HGNC:28704],0.716241619230763,0.000499069117529118
ENSG00000165238,WNK2,65268,WNK lysine deficient protein kinase 2 [Source:HGNC Symbol	Acc:HGNC:14542],-0.635917976923072,1.60750416195276e-05
ENSG00000140743,AC092338.1,1039,cerebellar degeneration related protein 2 [Source:NCBI gene	Acc:1039],-0.619374084615387,5.08443013507322e-07
ENSG00000140839,CLEC18B,497190,C-type lectin domain family 18 member B [Source:HGNC Symbol	Acc:HGNC:33849],0.621663919230775,0.000360852575243166
ENSG00000140988,RPS2,6187,ribosomal protein S2 [Source:HGNC Symbol	Acc:HGNC:10404],-0.59311511538462,1.66404993219875e-07
ENSG00000059915,PSD,5662,pleckstrin and Sec7 domain containing [Source:HGNC Symbol	Acc:HGNC:9507],-0.718047715384611,8.35101831439846e-06
ENSG00000141096,DPEP3,64180,dipeptidase 3 [Source:HGNC Symbol	Acc:HGNC:23029],-1.14212916923077,6.09217038042627e-08
ENSG00000141497,ZMYND15,84225,zinc finger MYND-type containing 15 [Source:HGNC Symbol	Acc:HGNC:20997],0.59457670769231,2.68972943729724e-05
ENSG00000141574,SECTM1,6398,secreted and transmembrane 1 [Source:HGNC Symbol	Acc:HGNC:10707],1.02787319230769,1.16833250964232e-07
ENSG00000141664,ZCCHC2,54877,zinc finger CCHC-type containing 2 [Source:HGNC Symbol	Acc:HGNC:22916],1.29023734615385,5.19516284436589e-11
ENSG00000165304,MELK,9833,maternal embryonic leucine zipper kinase [Source:HGNC Symbol	Acc:HGNC:16870],0.643629280769234,0.00193532398042792
ENSG00000060656,PTPRU,10076,protein tyrosine phosphatase receptor type U [Source:HGNC Symbol	Acc:HGNC:9683],1.49245286538461,2.23440717553039e-09
ENSG00000141837,CACNA1A,773,calcium voltage-gated channel subunit alpha1 A [Source:HGNC Symbol	Acc:HGNC:1388],1.46230787307693,1.05789426397755e-08
ENSG00000142089,IFITM3,10410,interferon induced transmembrane protein 3 [Source:HGNC Symbol	Acc:HGNC:5414],2.26201788461539,1.01836993156393e-15
ENSG00000142156,COL6A1,1291,collagen type VI alpha 1 chain [Source:HGNC Symbol	Acc:HGNC:2211],-0.864140942307698,7.61459218705611e-05
ENSG00000142173,COL6A2,1292,collagen type VI alpha 2 chain [Source:HGNC Symbol	Acc:HGNC:2212],-0.984195923076939,6.73728459834134e-07
ENSG00000142235,LMTK3,114783,lemur tyrosine kinase 3 [Source:HGNC Symbol	Acc:HGNC:19295],-0.693511238461543,7.15134039871497e-08
ENSG00000142303,ADAMTS10,81794,ADAM metallopeptidase with thrombospondin type 1 motif 10 [Source:HGNC Symbol	Acc:HGNC:13201],-1.13248908461539,3.05966245510855e-09
ENSG00000142687,KIAA0319L,79932,KIAA0319 like [Source:HGNC Symbol	Acc:HGNC:30071],1.04327449999999,4.09657352703842e-06
ENSG00000142798,HSPG2,3339,heparan sulfate proteoglycan 2 [Source:HGNC Symbol	Acc:HGNC:5273],-0.812549134615383,1.50188312470292e-08
ENSG00000142920,AZIN2,113451,antizyme inhibitor 2 [Source:HGNC Symbol	Acc:HGNC:29957],-0.744536761538466,1.93438155088241e-05
ENSG00000142945,KIF2C,11004,kinesin family member 2C [Source:HGNC Symbol	Acc:HGNC:6393],0.597889788461542,0.0119959166662221
ENSG00000142961,MOB3C,148932,MOB kinase activator 3C [Source:HGNC Symbol	Acc:HGNC:29800],0.765325153846149,7.04256673185262e-07
ENSG00000143110,C1orf162,128346,chromosome 1 open reading frame 162 [Source:HGNC Symbol	Acc:HGNC:28344],0.648128307692311,1.80159413360579e-08
ENSG00000143162,CREG1,8804,cellular repressor of E1A stimulated genes 1 [Source:HGNC Symbol	Acc:HGNC:2351],0.717141730769232,1.89101226079998e-09
ENSG00000143167,GPA33,10223,glycoprotein A33 [Source:HGNC Symbol	Acc:HGNC:4445],-0.781881046153842,7.65859043491765e-07
ENSG00000143344,RGL1,23179,ral guanine nucleotide dissociation stimulator like 1 [Source:HGNC Symbol	Acc:HGNC:30281],1.58947211538461,3.07601094638524e-09
ENSG00000143367,TUFT1,7286,tuftelin 1 [Source:HGNC Symbol	Acc:HGNC:12422],0.620565419230765,2.45094868241352e-06
ENSG00000143369,ECM1,1893,extracellular matrix protein 1 [Source:HGNC Symbol	Acc:HGNC:3153],0.613596949999987,1.09030819914786e-07
ENSG00000143382,ADAMTSL4,54507,ADAMTS like 4 [Source:HGNC Symbol	Acc:HGNC:19706],0.851415615384607,6.26665954191659e-11
ENSG00000143452,HORMAD1,84072,HORMA domain containing 1 [Source:HGNC Symbol	Acc:HGNC:25245],0.695686553846152,0.00398304666251539
ENSG00000143476,DTL,51514,denticleless E3 ubiquitin protein ligase homolog [Source:HGNC Symbol	Acc:HGNC:30288],0.744553411538454,0.00175129967056194
ENSG00000143502,SUSD4,55061,sushi domain containing 4 [Source:HGNC Symbol	Acc:HGNC:25470],-0.597553407692303,0.000905243553634802
ENSG00000143546,S100A8,6279,S100 calcium binding protein A8 [Source:HGNC Symbol	Acc:HGNC:10498],0.883318769230758,2.66987865907341e-07
ENSG00000143554,SLC27A3,11000,solute carrier family 27 member 3 [Source:HGNC Symbol	Acc:HGNC:10997],0.99516219230768,1.23030600313129e-08
ENSG00000062598,ELMO2,63916,engulfment and cell motility 2 [Source:HGNC Symbol	Acc:HGNC:17233],0.625485961538455,5.08443013507322e-07
ENSG00000143603,KCNN3,3782,potassium calcium-activated channel subfamily N member 3 [Source:HGNC Symbol	Acc:HGNC:6292],0.895621496153846,0.00168232172354275
ENSG00000143771,CNIH4,29097,cornichon family AMPA receptor auxiliary protein 4 [Source:HGNC Symbol	Acc:HGNC:25013],0.76626996153847,7.30256363947501e-11
ENSG00000143776,CDC42BPA,8476,CDC42 binding protein kinase alpha [Source:HGNC Symbol	Acc:HGNC:1737],0.615884873076922,4.12194903549649e-05
ENSG00000143869,GDF7,151449,growth differentiation factor 7 [Source:HGNC Symbol	Acc:HGNC:4222],-0.777899053846157,7.19460878567385e-06
ENSG00000143889,HNRNPLL,92906,heterogeneous nuclear ribonucleoprotein L like [Source:HGNC Symbol	Acc:HGNC:25127],0.897702961538458,0.000124787677672686
ENSG00000143891,GALM,130589,galactose mutarotase [Source:HGNC Symbol	Acc:HGNC:24063],1.69773892307691,4.22965929057701e-10
ENSG00000063046,EIF4B,1975,eukaryotic translation initiation factor 4B [Source:HGNC Symbol	Acc:HGNC:3285],-0.683591230769242,1.32144158638718e-12
ENSG00000157827,FMNL2,114793,formin like 2 [Source:HGNC Symbol	Acc:HGNC:18267],1.28418464049304,6.15493020159536e-07
ENSG00000144118,RALB,5899,RAS like proto-oncogene B [Source:HGNC Symbol	Acc:HGNC:9840],0.700288,2.05638499637976e-05
ENSG00000144130,NT5DC4,284958,5'-nucleotidase domain containing 4 [Source:HGNC Symbol	Acc:HGNC:27678],0.974619234615375,7.48353757471245e-08
ENSG00000063177,RPL18,6141,ribosomal protein L18 [Source:HGNC Symbol	Acc:HGNC:10310],-0.604352000000006,1.397038743442e-05
ENSG00000144218,AFF3,3899,AF4/FMR2 family member 3 [Source:HGNC Symbol	Acc:HGNC:6473],-0.620556784615388,0.000632254714521301
ENSG00000144290,SLC4A10,57282,solute carrier family 4 member 10 [Source:HGNC Symbol	Acc:HGNC:13811],-0.731711561538467,0.000273034549353083
ENSG00000144476,ACKR3,57007,atypical chemokine receptor 3 [Source:HGNC Symbol	Acc:HGNC:23692],-0.699498188461537,5.02260591038989e-08
ENSG00000144645,OSBPL10,114884,oxysterol binding protein like 10 [Source:HGNC Symbol	Acc:HGNC:16395],-0.642814900000001,7.24222991069412e-05
ENSG00000144655,CSRNP1,64651,cysteine and serine rich nuclear protein 1 [Source:HGNC Symbol	Acc:HGNC:14300],1.21834784615385,5.70786396158296e-08
ENSG00000144843,ADPRH,141,ADP-ribosylarginine hydrolase [Source:HGNC Symbol	Acc:HGNC:269],0.967369334615379,3.02082003407801e-11
ENSG00000144848,ATG3,64422,autophagy related 3 [Source:HGNC Symbol	Acc:HGNC:20962],0.719893423076938,1.42085029137861e-07
ENSG00000144893,MED12L,116931,mediator complex subunit 12 like [Source:HGNC Symbol	Acc:HGNC:16050],0.774267253846153,0.000144927840769993
ENSG00000145016,RUBCN,9711,rubicon autophagy regulator [Source:HGNC Symbol	Acc:HGNC:28991],1.05323565384615,7.86724716830578e-09
ENSG00000145088,EAF2,55840,ELL associated factor 2 [Source:HGNC Symbol	Acc:HGNC:23115],0.724799865384616,1.01791141717803e-07
ENSG00000145287,PLAC8,51316,placenta associated 8 [Source:HGNC Symbol	Acc:HGNC:19254],1.3308505,5.42221196075017e-15
ENSG00000145365,TIFA,92610,TRAF interacting protein with forkhead associated domain [Source:HGNC Symbol	Acc:HGNC:19075],0.944774307692308,2.98240964972182e-08
ENSG00000145386,CCNA2,890,cyclin A2 [Source:HGNC Symbol	Acc:HGNC:1578],0.68772835384615,0.000498843648652693
ENSG00000145425,RPS3A,6189,ribosomal protein S3A [Source:HGNC Symbol	Acc:HGNC:10421],-0.632673538461532,1.31723525615394e-08
ENSG00000145555,MYO10,4651,myosin X [Source:HGNC Symbol	Acc:HGNC:7593],1.20529143846153,3.51400380467155e-08
ENSG00000145685,LHFPL2,10184,LHFPL tetraspan subfamily member 2 [Source:HGNC Symbol	Acc:HGNC:6588],1.38834734615384,1.47275359510227e-10
ENSG00000145911,N4BP3,23138,NEDD4 binding protein 3 [Source:HGNC Symbol	Acc:HGNC:29852],-1.09000482307692,1.92560780555039e-10
ENSG00000064300,NGFR,4804,nerve growth factor receptor [Source:HGNC Symbol	Acc:HGNC:7809],0.752557388461538,4.4970386063207e-05
ENSG00000146021,KLHL3,26249,kelch like family member 3 [Source:HGNC Symbol	Acc:HGNC:6354],-1.02631883846154,1.24008645475864e-09
ENSG00000146054,TRIM7,81786,tripartite motif containing 7 [Source:HGNC Symbol	Acc:HGNC:16278],0.617055423076916,9.15307278939577e-06
ENSG00000146122,DAAM2,23500,dishevelled associated activator of morphogenesis 2 [Source:HGNC Symbol	Acc:HGNC:18143],-0.857145261538468,0.0109919190584927
ENSG00000146192,FGD2,221472,FYVE, RhoGEF and PH domain containing 2 [Source:HGNC Symbol	Acc:HGNC:3664],0.751115115384614,2.87145082832001e-08
ENSG00000146425,DYNLT1,6993,dynein light chain Tctex-type 1 [Source:HGNC Symbol	Acc:HGNC:11697],1.19643192307692,3.72835301509454e-09
ENSG00000156508,EEF1A1,1915,eukaryotic translation elongation factor 1 alpha 1 [Source:HGNC Symbol	Acc:HGNC:3189],-0.671050600344461,3.44281731098068e-12
ENSG00000146859,TMEM140,55281,transmembrane protein 140 [Source:HGNC Symbol	Acc:HGNC:21870],1.31252107692308,4.29688881288904e-10
ENSG00000147036,LANCL3,347404,LanC like 3 [Source:HGNC Symbol	Acc:HGNC:24767],0.64224976153846,3.35317390574883e-06
ENSG00000147202,DIAPH2,1730,diaphanous related formin 2 [Source:HGNC Symbol	Acc:HGNC:2877],0.664785461538459,9.62500676689907e-10
ENSG00000147403,RPL10,6134,ribosomal protein L10 [Source:HGNC Symbol	Acc:HGNC:10298],-0.640021038461544,5.25321738799669e-07
ENSG00000157856,DRC1,92749,dynein regulatory complex subunit 1 [Source:HGNC Symbol	Acc:HGNC:24245],0.741678741992884,0.000346614509845216
ENSG00000064763,FAR2,55711,fatty acyl-CoA reductase 2 [Source:HGNC Symbol	Acc:HGNC:25531],0.763356346153842,0.00032807204534848
ENSG00000147697,GSDMC,56169,gasdermin C [Source:HGNC Symbol	Acc:HGNC:7151],0.791417142307695,3.73230538977305e-05
ENSG00000165682,CLEC1B,51266,C-type lectin domain family 1 member B [Source:HGNC Symbol	Acc:HGNC:24356],0.800177492307691,1.03373597988997e-05
ENSG00000148175,STOM,2040,stomatin [Source:HGNC Symbol	Acc:HGNC:3383],0.903408038461537,1.6363435303401e-08
ENSG00000148200,NR6A1,2649,nuclear receptor subfamily 6 group A member 1 [Source:HGNC Symbol	Acc:HGNC:7985],-0.775162892307689,9.8805353417777e-09
ENSG00000148346,LCN2,3934,lipocalin 2 [Source:HGNC Symbol	Acc:HGNC:6526],0.669763500000006,0.0164878471228431
ENSG00000148450,MSRB2,22921,methionine sulfoxide reductase B2 [Source:HGNC Symbol	Acc:HGNC:17061],0.644139384615393,1.50953491869728e-05
ENSG00000148600,CDHR1,92211,cadherin related family member 1 [Source:HGNC Symbol	Acc:HGNC:14550],-0.795756557692314,5.40849006028355e-06
ENSG00000148737,TCF7L2,6934,transcription factor 7 like 2 [Source:HGNC Symbol	Acc:HGNC:11641],0.723498307692312,4.26987135977366e-07
ENSG00000148773,MKI67,4288,marker of proliferation Ki-67 [Source:HGNC Symbol	Acc:HGNC:7107],0.70453579230769,0.00355205154374949
ENSG00000148834,GSTO1,9446,glutathione S-transferase omega 1 [Source:HGNC Symbol	Acc:HGNC:13312],0.691103846153844,2.82383771966675e-09
ENSG00000148841,ITPRIP,85450,inositol 1,4,5-trisphosphate receptor interacting protein [Source:HGNC Symbol	Acc:HGNC:29370],0.590304615384621,1.57399787354211e-05
ENSG00000148926,ADM,133,adrenomedullin [Source:HGNC Symbol	Acc:HGNC:259],1.11070330769232,2.02580813778867e-09
ENSG00000149131,SERPING1,710,serpin family G member 1 [Source:HGNC Symbol	Acc:HGNC:1228],2.64703876923077,5.42221196075017e-15
ENSG00000149273,RPS3,6188,ribosomal protein S3 [Source:HGNC Symbol	Acc:HGNC:10420],-0.70942088461538,1.02010067981018e-08
ENSG00000149418,ST14,6768,suppression of tumorigenicity 14 [Source:HGNC Symbol	Acc:HGNC:11344],0.641060807692291,7.85989572082292e-06
ENSG00000065328,MCM10,55388,minichromosome maintenance 10 replication initiation factor [Source:HGNC Symbol	Acc:HGNC:18043],0.787541669230764,0.000158970019522375
ENSG00000149527,PLCH2,9651,phospholipase C eta 2 [Source:HGNC Symbol	Acc:HGNC:29037],-0.784383692307697,5.09396259843373e-07
ENSG00000149577,SIDT2,51092,SID1 transmembrane family member 2 [Source:HGNC Symbol	Acc:HGNC:24272],0.602564269230758,4.57649500946159e-07
ENSG00000149582,TMEM25,84866,transmembrane protein 25 [Source:HGNC Symbol	Acc:HGNC:25890],-0.727092046153839,1.56734712293779e-06
ENSG00000150048,CLEC1A,51267,C-type lectin domain family 1 member A [Source:HGNC Symbol	Acc:HGNC:24355],0.680839365384616,0.000286655980848005
ENSG00000165795,NDRG2,57447,NDRG family member 2 [Source:HGNC Symbol	Acc:HGNC:14460],-0.831435292307695,1.81206103215498e-08
ENSG00000150337,FCGR1A,2209,Fc fragment of IgG receptor Ia [Source:HGNC Symbol	Acc:HGNC:3613],1.71701023076923,8.61225571285686e-13
ENSG00000165804,ZNF219,51222,zinc finger protein 219 [Source:HGNC Symbol	Acc:HGNC:13011],-0.689639546153842,2.35560780678621e-06
ENSG00000150907,FOXO1,2308,forkhead box O1 [Source:HGNC Symbol	Acc:HGNC:3819],-0.635037615384611,1.36303837522203e-08
ENSG00000165806,CASP7,840,caspase 7 [Source:HGNC Symbol	Acc:HGNC:1508],0.740199923076922,2.99270375486323e-06
ENSG00000150961,SEC24D,9871,SEC24 homolog D, COPII coat complex component [Source:HGNC Symbol	Acc:HGNC:10706],0.619679076923077,0.000374091067097744
ENSG00000065618,COL17A1,1308,collagen type XVII alpha 1 chain [Source:HGNC Symbol	Acc:HGNC:2194],0.644580384615382,0.0183750157749667
ENSG00000151364,KCTD14,65987,potassium channel tetramerization domain containing 14 [Source:HGNC Symbol	Acc:HGNC:23295],1.91334215000001,2.58556643588289e-10
ENSG00000165821,SALL2,6297,spalt like transcription factor 2 [Source:HGNC Symbol	Acc:HGNC:10526],-0.879940426923081,1.49013881470454e-07
ENSG00000151466,SCLT1,132320,sodium channel and clathrin linker 1 [Source:HGNC Symbol	Acc:HGNC:26406],0.614107692307686,5.84424690459909e-05
ENSG00000151470,C4orf33,132321,chromosome 4 open reading frame 33 [Source:HGNC Symbol	Acc:HGNC:27025],0.653673734615387,0.000159291019806892
ENSG00000151474,FRMD4A,55691,FERM domain containing 4A [Source:HGNC Symbol	Acc:HGNC:25491],0.742468396153841,0.00165543841230044
ENSG00000151490,PTPRO,5800,protein tyrosine phosphatase receptor type O [Source:HGNC Symbol	Acc:HGNC:9678],0.72183935384615,8.57172940546446e-10
ENSG00000151612,ZNF827,152485,zinc finger protein 827 [Source:HGNC Symbol	Acc:HGNC:27193],-0.712910223076927,1.36092928238167e-06
ENSG00000151623,NR3C2,4306,nuclear receptor subfamily 3 group C member 2 [Source:HGNC Symbol	Acc:HGNC:7979],-0.702637092307699,2.98594245838517e-05
ENSG00000065717,TLE2,7089,TLE family member 2, transcriptional corepressor [Source:HGNC Symbol	Acc:HGNC:11838],-0.726848223076923,4.31520518814328e-06
ENSG00000151726,ACSL1,2180,acyl-CoA synthetase long chain family member 1 [Source:HGNC Symbol	Acc:HGNC:3569],0.750007576923068,0.000460361574828124
ENSG00000005381,MPO,4353,myeloperoxidase [Source:HGNC Symbol	Acc:HGNC:7218],0.603198653846162,0.0103852963419451
ENSG00000065911,MTHFD2,10797,methylenetetrahydrofolate dehydrogenase (NADP+ dependent) 2, methenyltetrahydrofolate cyclohydrolase [Source:HGNC Symbol	Acc:HGNC:7434],0.838130961538457,2.98240964972182e-08
ENSG00000152229,PSTPIP2,9050,proline-serine-threonine phosphatase interacting protein 2 [Source:HGNC Symbol	Acc:HGNC:9581],0.823474115384611,3.18300653985094e-05
ENSG00000152242,C18orf25,147339,chromosome 18 open reading frame 25 [Source:HGNC Symbol	Acc:HGNC:28172],0.630068615384616,0.000228939593850068
ENSG00000152270,PDE3B,5140,phosphodiesterase 3B [Source:HGNC Symbol	Acc:HGNC:8779],-0.693200500000001,6.95274344529829e-07
ENSG00000152380,FAM151B,167555,family with sequence similarity 151 member B [Source:HGNC Symbol	Acc:HGNC:33716],0.710780723076923,7.31485410879365e-07
ENSG00000152465,NMT2,9397,N-myristoyltransferase 2 [Source:HGNC Symbol	Acc:HGNC:7858],-0.63250511538461,9.7050294983694e-08
ENSG00000152475,ZNF837,116412,zinc finger protein 837 [Source:HGNC Symbol	Acc:HGNC:25164],-0.710605353846153,2.3425161272929e-06
ENSG00000152495,CAMK4,814,calcium/calmodulin dependent protein kinase IV [Source:HGNC Symbol	Acc:HGNC:1464],-0.754604807692299,1.22578236184859e-06
ENSG00000152518,ZFP36L2,678,ZFP36 ring finger protein like 2 [Source:HGNC Symbol	Acc:HGNC:1108],-0.613113884615391,6.29930622381788e-10
ENSG00000152558,TMEM123,114908,transmembrane protein 123 [Source:HGNC Symbol	Acc:HGNC:30138],1.09485980769231,1.57797459903988e-06
ENSG00000152672,CLEC4F,165530,C-type lectin domain family 4 member F [Source:HGNC Symbol	Acc:HGNC:25357],1.43647267692307,0.00112883745218893
ENSG00000152689,RASGRP3,25780,RAS guanyl releasing protein 3 [Source:HGNC Symbol	Acc:HGNC:14545],1.00679273076923,1.77554844886678e-06
ENSG00000152766,ANKRD22,118932,ankyrin repeat domain 22 [Source:HGNC Symbol	Acc:HGNC:28321],2.1555837,2.94843768797203e-10
ENSG00000152778,IFIT5,24138,interferon induced protein with tetratricopeptide repeats 5 [Source:HGNC Symbol	Acc:HGNC:13328],1.60657111538462,1.30073975827648e-11
ENSG00000152818,UTRN,7402,utrophin [Source:HGNC Symbol	Acc:HGNC:12635],0.625751730769231,0.000263617685070341
ENSG00000152894,PTPRK,5796,protein tyrosine phosphatase receptor type K [Source:HGNC Symbol	Acc:HGNC:9674],-0.609490026923075,4.48135203215376e-05
ENSG00000152990,ADGRA3,166647,adhesion G protein-coupled receptor A3 [Source:HGNC Symbol	Acc:HGNC:13839],-0.638625242307691,3.47039103616112e-05
ENSG00000153029,MR1,3140,major histocompatibility complex, class I-related [Source:HGNC Symbol	Acc:HGNC:4975],0.648512730769253,2.04148677095479e-08
ENSG00000165929,TC2N,123036,tandem C2 domains, nuclear [Source:HGNC Symbol	Acc:HGNC:19859],-0.636372730769235,3.76887549587355e-06
ENSG00000153208,MERTK,10461,MER proto-oncogene, tyrosine kinase [Source:HGNC Symbol	Acc:HGNC:7027],0.777422430769228,1.85186521673352e-05
ENSG00000165949,IFI27,3429,interferon alpha inducible protein 27 [Source:HGNC Symbol	Acc:HGNC:5397],3.22136661538459,9.37493059867391e-18
ENSG00000153823,PID1,55022,phosphotyrosine interaction domain containing 1 [Source:HGNC Symbol	Acc:HGNC:26084],-0.833848211538466,4.7433733603387e-06
ENSG00000154027,AK5,26289,adenylate kinase 5 [Source:HGNC Symbol	Acc:HGNC:365],-0.988034196153846,1.78150027323784e-06
ENSG00000154099,DNAAF1,123872,dynein axonemal assembly factor 1 [Source:HGNC Symbol	Acc:HGNC:30539],1.25217146153846,0.0316266526994071
ENSG00000154102,C16orf74,404550,chromosome 16 open reading frame 74 [Source:HGNC Symbol	Acc:HGNC:23362],-0.870010380769228,1.27836170092065e-07
ENSG00000154277,UCHL1,7345,ubiquitin C-terminal hydrolase L1 [Source:HGNC Symbol	Acc:HGNC:12513],0.875816534615383,0.00904574829861601
ENSG00000154305,MIA3,375056,MIA SH3 domain ER export factor 3 [Source:HGNC Symbol	Acc:HGNC:24008],0.819644999999994,8.10061729523367e-07
ENSG00000154358,OBSCN,84033,obscurin, cytoskeletal calmodulin and titin-interacting RhoGEF [Source:HGNC Symbol	Acc:HGNC:15719],-0.82207,3.12495327088465e-08
ENSG00000154451,GBP5,115362,guanylate binding protein 5 [Source:HGNC Symbol	Acc:HGNC:19895],1.35705784615384,1.97397785524459e-07
ENSG00000154589,LY96,23643,lymphocyte antigen 96 [Source:HGNC Symbol	Acc:HGNC:17156],1.16962665384616,3.87466875599665e-10
ENSG00000165997,ARL5B,221079,ADP ribosylation factor like GTPase 5B [Source:HGNC Symbol	Acc:HGNC:23052],0.685380130769234,0.000433847147306014
ENSG00000154736,ADAMTS5,11096,ADAM metallopeptidase with thrombospondin type 1 motif 5 [Source:HGNC Symbol	Acc:HGNC:221],-0.704093096153847,1.32527605573073e-12
ENSG00000166002,SMCO4,56935,single-pass membrane protein with coiled-coil domains 4 [Source:HGNC Symbol	Acc:HGNC:24810],0.722805269230765,1.02207800715444e-07
ENSG00000154764,WNT7A,7476,Wnt family member 7A [Source:HGNC Symbol	Acc:HGNC:12786],-0.677783226923076,0.000115159927795219
ENSG00000154814,OXNAD1,92106,oxidoreductase NAD binding domain containing 1 [Source:HGNC Symbol	Acc:HGNC:25128],-0.627836615384616,1.20672827169968e-06
ENSG00000154928,EPHB1,2047,EPH receptor B1 [Source:HGNC Symbol	Acc:HGNC:3392],0.599858080769238,0.000144594566828411
ENSG00000166016,ABTB2,25841,ankyrin repeat and BTB domain containing 2 [Source:HGNC Symbol	Acc:HGNC:23842],1.24806180769231,0.000283682358665727
ENSG00000155287,SLC25A28,81894,solute carrier family 25 member 28 [Source:HGNC Symbol	Acc:HGNC:23472],0.72434969230771,1.81848418804508e-05
ENSG00000155313,USP25,29761,ubiquitin specific peptidase 25 [Source:HGNC Symbol	Acc:HGNC:12624],0.696537230769232,7.71828389290348e-05
ENSG00000155363,MOV10,4343,Mov10 RISC complex RNA helicase [Source:HGNC Symbol	Acc:HGNC:7200],1.6636458076923,4.7298112671229e-12
ENSG00000155629,PIK3AP1,118788,phosphoinositide-3-kinase adaptor protein 1 [Source:HGNC Symbol	Acc:HGNC:30034],1.00228899999999,1.33581997706519e-06
ENSG00000155657,TTN,7273,titin [Source:HGNC Symbol	Acc:HGNC:12403],-0.584976838461545,0.00495355716170875
ENSG00000155962,CLIC2,1193,chloride intracellular channel 2 [Source:HGNC Symbol	Acc:HGNC:2063],0.619554730769229,0.00019475442049919
ENSG00000067066,SP100,6672,SP100 nuclear antigen [Source:HGNC Symbol	Acc:HGNC:11206],1.06929392307691,2.66049836091877e-10
ENSG00000156113,KCNMA1,3778,potassium calcium-activated channel subfamily M alpha 1 [Source:HGNC Symbol	Acc:HGNC:6284],1.06638587692307,0.00212443375866446
ENSG00000156298,TSPAN7,7102,tetraspanin 7 [Source:HGNC Symbol	Acc:HGNC:11854],0.589185673076918,0.000475468287350536
ENSG00000166123,GPT2,84706,glutamic--pyruvic transaminase 2 [Source:HGNC Symbol	Acc:HGNC:18062],0.782585611538455,2.98279817392068e-08
ENSG00000166126,AMN,81693,amnion associated transmembrane protein [Source:HGNC Symbol	Acc:HGNC:14604],-0.603268780769234,1.25074195847298e-05
ENSG00000072121,ZFYVE26,23503,zinc finger FYVE-type containing 26 [Source:HGNC Symbol	Acc:HGNC:20761],0.926355423076922,9.79730875383703e-08
ENSG00000157933,SKI,6497,SKI proto-oncogene [Source:HGNC Symbol	Acc:HGNC:10896],-0.691969135681228,2.25638913459142e-13
ENSG00000166165,CKB,1152,creatine kinase B [Source:HGNC Symbol	Acc:HGNC:1991],0.658930326923072,0.000945038809631766
ENSG00000157978,LDLRAP1,26119,low density lipoprotein receptor adaptor protein 1 [Source:HGNC Symbol	Acc:HGNC:18640],-0.633062855467717,2.23754505479248e-08
ENSG00000072134,EPN2,22905,epsin 2 [Source:HGNC Symbol	Acc:HGNC:18639],-0.821581080769239,2.31656123783184e-09
ENSG00000166278,C2,717,complement C2 [Source:HGNC Symbol	Acc:HGNC:1248],1.76365804230768,6.90696387775429e-14
ENSG00000166313,APBB1,322,amyloid beta precursor protein binding family B member 1 [Source:HGNC Symbol	Acc:HGNC:581],-0.93475542307691,9.42544928016983e-10
ENSG00000072195,SPEG,10290,striated muscle enriched protein kinase [Source:HGNC Symbol	Acc:HGNC:16901],-0.928051130769232,4.77796754675867e-07
ENSG00000166341,DCHS1,8642,dachsous cadherin-related 1 [Source:HGNC Symbol	Acc:HGNC:13681],-1.02421726153847,2.2888299364122e-10
ENSG00000156510,HKDC1,80201,hexokinase domain containing 1 [Source:HGNC Symbol	Acc:HGNC:23302],-0.676239655936037,0.000193206394696739
ENSG00000166523,CLEC4E,26253,C-type lectin domain family 4 member E [Source:HGNC Symbol	Acc:HGNC:14555],0.675510038461535,0.000350019035621795
ENSG00000166527,CLEC4D,338339,C-type lectin domain family 4 member D [Source:HGNC Symbol	Acc:HGNC:14554],1.09703136923076,1.97397785524459e-07
ENSG00000166582,CENPV,201161,centromere protein V [Source:HGNC Symbol	Acc:HGNC:29920],-0.725625088461546,7.65282130693073e-07
ENSG00000072422,RHOBTB1,9886,Rho related BTB domain containing 1 [Source:HGNC Symbol	Acc:HGNC:18738],0.67981498461538,0.000130064999782322
ENSG00000166707,ZCCHC18,644353,zinc finger CCHC-type containing 18 [Source:HGNC Symbol	Acc:HGNC:32459],-0.607341819230771,4.90013279301953e-05
ENSG00000166710,B2M,567,beta-2-microglobulin [Source:HGNC Symbol	Acc:HGNC:914],0.592828307692315,8.70914360156192e-07
ENSG00000166743,ACSM1,116285,acyl-CoA synthetase medium chain family member 1 [Source:HGNC Symbol	Acc:HGNC:18049],0.801726803846155,4.99407502104387e-06
ENSG00000166793,YPEL4,219539,yippee like 4 [Source:HGNC Symbol	Acc:HGNC:18328],0.784502292307693,6.63731822610683e-06
ENSG00000166831,RBPMS2,348093,RNA binding protein, mRNA processing factor 2 [Source:HGNC Symbol	Acc:HGNC:19098],0.670781673076929,0.020985211304269
ENSG00000166886,NAB2,4665,NGFI-A binding protein 2 [Source:HGNC Symbol	Acc:HGNC:7627],-0.651210469230769,1.40076197543326e-10
ENSG00000166889,PATL1,219988,PAT1 homolog 1, processing body mRNA decay factor [Source:HGNC Symbol	Acc:HGNC:26721],0.83515746153846,1.98268776899681e-07
ENSG00000158104,HPD,3242,4-hydroxyphenylpyruvate dioxygenase [Source:HGNC Symbol	Acc:HGNC:5147],0.87127222264204,1.46142392368666e-07
ENSG00000166920,C15orf48,84419,chromosome 15 open reading frame 48 [Source:HGNC Symbol	Acc:HGNC:29898],0.919439234615381,0.00012446598174619
ENSG00000166927,MS4A7,58475,membrane spanning 4-domains A7 [Source:NCBI gene	Acc:58475],0.859530461538458,1.35594192690837e-06
ENSG00000166928,MS4A14,84689,membrane spanning 4-domains A14 [Source:NCBI gene	Acc:84689],0.723986692307694,1.11935615445619e-05
ENSG00000072694,FCGR2B,2213,Fc fragment of IgG receptor IIb [Source:HGNC Symbol	Acc:HGNC:3618],0.851597615384618,0.00032947706655304
ENSG00000167083,GNGT2,2793,G protein subunit gamma transducin 2 [Source:HGNC Symbol	Acc:HGNC:4412],0.630029930769233,5.26259037629094e-06
ENSG00000167105,TMEM92,162461,transmembrane protein 92 [Source:HGNC Symbol	Acc:HGNC:26579],0.889176226923071,1.51846565985691e-05
ENSG00000167106,FAM102A,399665,family with sequence similarity 102 member A [Source:HGNC Symbol	Acc:HGNC:31419],-0.881486615384617,8.53383193563624e-11
ENSG00000167207,NOD2,64127,nucleotide binding oligomerization domain containing 2 [Source:HGNC Symbol	Acc:HGNC:5331],0.585488846153845,6.76747487737287e-05
ENSG00000167210,LOXHD1,125336,lipoxygenase homology domains 1 [Source:HGNC Symbol	Acc:HGNC:26521],0.738408707692299,0.00134894489344817
ENSG00000167261,DPEP2,64174,dipeptidase 2 [Source:HGNC Symbol	Acc:HGNC:23028],-0.746120076923068,1.26814746275444e-08
ENSG00000158163,DZIP1L,199221,DAZ interacting zinc finger protein 1 like [Source:HGNC Symbol	Acc:HGNC:26551],1.59550006334641,0.000755144655513529
ENSG00000167393,PPP2R3B,28227,protein phosphatase 2 regulatory subunit B''beta [Source:HGNC Symbol	Acc:HGNC:13417],-0.6604773076923,2.77102742677109e-11
ENSG00000167434,CA4,762,carbonic anhydrase 4 [Source:HGNC Symbol	Acc:HGNC:1375],-0.671828484615387,0.00274100081488219
ENSG00000167461,RAB8A,4218,RAB8A, member RAS oncogene family [Source:HGNC Symbol	Acc:HGNC:7007],0.777336692307703,2.94843768797203e-10
ENSG00000167483,FAM129C,199786,family with sequence similarity 129 member C [Source:HGNC Symbol	Acc:HGNC:24130],-0.610817653846148,1.40723651877308e-05
ENSG00000167513,CDT1,81620,chromatin licensing and DNA replication factor 1 [Source:HGNC Symbol	Acc:HGNC:24576],0.668640596153848,0.00702706497599868
ENSG00000167526,RPL13,6137,ribosomal protein L13 [Source:HGNC Symbol	Acc:HGNC:10303],-0.736207000000007,2.17715836911363e-07
ENSG00000167601,AXL,558,AXL receptor tyrosine kinase [Source:HGNC Symbol	Acc:HGNC:905],1.76313804230769,6.26850027291811e-10
ENSG00000167658,EEF2,1938,eukaryotic translation elongation factor 2 [Source:HGNC Symbol	Acc:HGNC:3214],-0.620654923076934,8.53383193563624e-11
ENSG00000167664,TMIGD2,126259,transmembrane and immunoglobulin domain containing 2 [Source:HGNC Symbol	Acc:HGNC:28324],-0.804800476923079,1.67227597949915e-05
ENSG00000167680,SEMA6B,10501,semaphorin 6B [Source:HGNC Symbol	Acc:HGNC:10739],0.635546207692308,0.00122433042087693
ENSG00000167780,SOAT2,8435,sterol O-acyltransferase 2 [Source:HGNC Symbol	Acc:HGNC:11178],-0.609867111538465,6.46365711476985e-06
ENSG00000073150,PANX2,56666,pannexin 2 [Source:HGNC Symbol	Acc:HGNC:8600],-0.768282807692303,2.68149782048763e-08
ENSG00000167851,CD300A,11314,CD300a molecule [Source:HGNC Symbol	Acc:HGNC:19319],0.696817807692302,6.53610878582808e-10
ENSG00000073331,ALPK1,80216,alpha kinase 1 [Source:HGNC Symbol	Acc:HGNC:20917],0.595688923076937,1.08295414836803e-05
ENSG00000167984,NLRC3,197358,NLR family CARD domain containing 3 [Source:HGNC Symbol	Acc:HGNC:29889],-0.636855730769238,5.26750149407467e-08
ENSG00000168003,SLC3A2,6520,solute carrier family 3 member 2 [Source:HGNC Symbol	Acc:HGNC:11026],0.673004346153849,1.35135647468691e-08
ENSG00000168016,TRANK1,9881,tetratricopeptide repeat and ankyrin repeat containing 1 [Source:HGNC Symbol	Acc:HGNC:29011],0.905293461538465,4.0864117126264e-06
ENSG00000168026,TTC21A,199223,tetratricopeptide repeat domain 21A [Source:HGNC Symbol	Acc:HGNC:30761],1.67091846153846,3.14631362951455e-07
ENSG00000158373,HIST1H2BD,3017,histone cluster 1 H2B family member d [Source:HGNC Symbol	Acc:HGNC:4747],1.13598756237879,1.87195352337285e-12
ENSG00000168056,LTBP3,4054,latent transforming growth factor beta binding protein 3 [Source:HGNC Symbol	Acc:HGNC:6716],-0.816397884615393,4.51503893689193e-08
ENSG00000168062,BATF2,116071,basic leucine zipper ATF-like transcription factor 2 [Source:HGNC Symbol	Acc:HGNC:25163],2.10977111538461,3.91226866237912e-11
ENSG00000158406,HIST1H4H,8365,histone cluster 1 H4 family member h [Source:HGNC Symbol	Acc:HGNC:4788],1.13301193180303,6.03773761332019e-11
ENSG00000168229,PTGDR,5729,prostaglandin D2 receptor [Source:HGNC Symbol	Acc:HGNC:9591],-0.744131576923079,2.00207479055913e-05
ENSG00000168275,COA6,388753,cytochrome c oxidase assembly factor 6 [Source:HGNC Symbol	Acc:HGNC:18025],0.714583142307687,4.41254495049517e-07
ENSG00000168310,IRF2,3660,interferon regulatory factor 2 [Source:HGNC Symbol	Acc:HGNC:6117],0.604771692307683,0.000393149949453077
ENSG00000168394,TAP1,6890,transporter 1, ATP binding cassette subfamily B member [Source:HGNC Symbol	Acc:HGNC:43],1.05577384615386,2.8289297644261e-10
ENSG00000168404,MLKL,197259,mixed lineage kinase domain like pseudokinase [Source:HGNC Symbol	Acc:HGNC:26617],0.828469538461531,3.63838798247285e-07
ENSG00000073737,DHRS9,10170,dehydrogenase/reductase 9 [Source:HGNC Symbol	Acc:HGNC:16888],1.09955819230769,6.17999481569581e-09
ENSG00000168546,GFRA2,2675,GDNF family receptor alpha 2 [Source:HGNC Symbol	Acc:HGNC:4244],-0.594065692307694,0.000885792912040091
ENSG00000158470,B4GALT5,9334,beta-1,4-galactosyltransferase 5 [Source:HGNC Symbol	Acc:HGNC:928],0.616215164324794,0.000977494158680792
ENSG00000168646,AXIN2,8313,axin 2 [Source:HGNC Symbol	Acc:HGNC:904],-0.771639588461547,3.4929502946774e-05
ENSG00000168658,VWA3B,200403,von Willebrand factor A domain containing 3B [Source:HGNC Symbol	Acc:HGNC:28385],1.0603847576923,2.04945946803019e-07
ENSG00000168676,KCTD19,146212,potassium channel tetramerization domain containing 19 [Source:HGNC Symbol	Acc:HGNC:24753],0.589891492307693,0.00317833695710161
ENSG00000168758,SEMA4C,54910,semaphorin 4C [Source:HGNC Symbol	Acc:HGNC:10731],-0.71660246153847,2.49516096841022e-07
ENSG00000168763,CNNM3,26505,cyclin and CBS domain divalent metal cation transport mediator 3 [Source:HGNC Symbol	Acc:HGNC:104],-0.646329576923085,1.23038831851281e-14
ENSG00000168779,SHOX2,6474,short stature homeobox 2 [Source:HGNC Symbol	Acc:HGNC:10854],1.0817777923077,0.00353203145022969
ENSG00000158481,CD1C,911,CD1c molecule [Source:HGNC Symbol	Acc:HGNC:1636],-1.15986450095947,8.90202746420377e-12
ENSG00000168899,VAMP5,10791,vesicle associated membrane protein 5 [Source:HGNC Symbol	Acc:HGNC:12646],1.24636169230769,3.76967824344787e-08
ENSG00000073969,NSF,4905,N-ethylmaleimide sensitive factor, vesicle fusing ATPase [Source:HGNC Symbol	Acc:HGNC:8016],0.591668615384611,2.3135913069495e-07
ENSG00000158488,CD1E,913,CD1e molecule [Source:HGNC Symbol	Acc:HGNC:1638],-0.817916672733872,2.30332687726822e-09
ENSG00000168961,LGALS9,3965,galectin 9 [Source:HGNC Symbol	Acc:HGNC:6570],1.19813603846154,1.12721288700731e-10
ENSG00000169026,SLC49A3,84179,solute carrier family 49 member 3 [Source:HGNC Symbol	Acc:HGNC:26177],0.659614384615384,1.17445849119877e-08
ENSG00000158517,NCF1,653361,neutrophil cytosolic factor 1 [Source:HGNC Symbol	Acc:HGNC:7660],0.617155129698652,0.00350178801871096
ENSG00000169136,ATF5,22809,activating transcription factor 5 [Source:HGNC Symbol	Acc:HGNC:790],0.8022823076923,4.07025037736205e-07
ENSG00000169228,RAB24,53917,RAB24, member RAS oncogene family [Source:HGNC Symbol	Acc:HGNC:9765],0.7531205,4.0373564279894e-07
ENSG00000169245,CXCL10,3627,C-X-C motif chemokine ligand 10 [Source:HGNC Symbol	Acc:HGNC:10637],2.85472595384615,3.26887218869781e-07
ENSG00000169248,CXCL11,6373,C-X-C motif chemokine ligand 11 [Source:HGNC Symbol	Acc:HGNC:10638],0.924166396153846,0.00307073781816616
ENSG00000169258,GPRIN1,114787,G protein regulated inducer of neurite outgrowth 1 [Source:HGNC Symbol	Acc:HGNC:24835],0.818231184615387,8.82230515650672e-10
ENSG00000169313,P2RY12,64805,purinergic receptor P2Y12 [Source:HGNC Symbol	Acc:HGNC:18124],0.832807573076922,3.7242879776041e-06
ENSG00000169385,RNASE2,6036,ribonuclease A family member 2 [Source:HGNC Symbol	Acc:HGNC:10045],1.37076346153845,2.77102742677109e-11
ENSG00000169397,RNASE3,6037,ribonuclease A family member 3 [Source:HGNC Symbol	Acc:HGNC:10046],0.81986861153846,0.00158327714000091
ENSG00000169429,CXCL8,3576,C-X-C motif chemokine ligand 8 [Source:HGNC Symbol	Acc:HGNC:6025],-1.13469420769232,6.38217001199628e-06
ENSG00000169439,SDC2,6383,syndecan 2 [Source:HGNC Symbol	Acc:HGNC:10659],-0.778576561538462,4.60362787526424e-06
ENSG00000074410,CA12,771,carbonic anhydrase 12 [Source:HGNC Symbol	Acc:HGNC:1371],0.598428996153844,0.00724770538040369
ENSG00000158578,ALAS2,212,5'-aminolevulinate synthase 2 [Source:HGNC Symbol	Acc:HGNC:397],0.843072522298872,0.0119959166662221
ENSG00000169679,BUB1,699,BUB1 mitotic checkpoint serine/threonine kinase [Source:HGNC Symbol	Acc:HGNC:1148],0.80119285,0.00177401931040864
ENSG00000169715,MT1E,4493,metallothionein 1E [Source:HGNC Symbol	Acc:HGNC:7397],1.08369465,1.19092882823046e-08
ENSG00000156587,UBE2L6,9246,ubiquitin conjugating enzyme E2 L6 [Source:HGNC Symbol	Acc:HGNC:12490],1.44134012815715,9.84948288025568e-11
ENSG00000169877,AHSP,51327,alpha hemoglobin stabilizing protein [Source:HGNC Symbol	Acc:HGNC:18075],0.809021884615396,0.00881592098852617
ENSG00000169884,WNT10B,7480,Wnt family member 10B [Source:HGNC Symbol	Acc:HGNC:12775],-0.838993888461541,9.58183430961992e-07
ENSG00000169902,TPST1,8460,tyrosylprotein sulfotransferase 1 [Source:HGNC Symbol	Acc:HGNC:12020],-0.598917088461544,0.00507897680722944
ENSG00000169992,NLGN2,57555,neuroligin 2 [Source:HGNC Symbol	Acc:HGNC:14290],-0.854536446153846,1.24354906078656e-07
ENSG00000170074,FAM153A,285596,family with sequence similarity 153 member A [Source:HGNC Symbol	Acc:HGNC:29940],-0.910101538461541,2.48891963654703e-05
ENSG00000170180,GYPA,2993,glycophorin A (MNS blood group) [Source:HGNC Symbol	Acc:HGNC:4702],0.696847953846146,0.0007431085171926
ENSG00000170315,UBB,7314,ubiquitin B [Source:HGNC Symbol	Acc:HGNC:12463],0.664832615384608,0.00295799967081024
ENSG00000170365,SMAD1,4086,SMAD family member 1 [Source:HGNC Symbol	Acc:HGNC:6767],0.63718731538461,0.000266771475877689
ENSG00000074966,TXK,7294,TXK tyrosine kinase [Source:HGNC Symbol	Acc:HGNC:12434],-0.635621546153855,0.000124874796571349
ENSG00000170439,METTL7B,196410,methyltransferase like 7B [Source:HGNC Symbol	Acc:HGNC:28276],1.99721591923077,1.11486246638573e-10
ENSG00000170458,CD14,929,CD14 molecule [Source:HGNC Symbol	Acc:HGNC:1628],0.713094538461544,4.07406941357694e-07
ENSG00000170485,NPAS2,4862,neuronal PAS domain protein 2 [Source:HGNC Symbol	Acc:HGNC:7895],-0.993157288461538,1.22614673200022e-08
ENSG00000170486,KRT72,140807,keratin 72 [Source:HGNC Symbol	Acc:HGNC:28932],-0.750204061538458,0.00682832981460259
ENSG00000170525,PFKFB3,5209,6-phosphofructo-2-kinase/fructose-2,6-biphosphatase 3 [Source:HGNC Symbol	Acc:HGNC:8874],0.688676730769226,0.000471593162214492
ENSG00000170581,STAT2,6773,signal transducer and activator of transcription 2 [Source:HGNC Symbol	Acc:HGNC:11363],1.47751396153845,1.19008378917502e-09
ENSG00000075151,EIF4G3,8672,eukaryotic translation initiation factor 4 gamma 3 [Source:HGNC Symbol	Acc:HGNC:3298],0.739945230769225,4.29154461990889e-05
ENSG00000170989,S1PR1,1901,sphingosine-1-phosphate receptor 1 [Source:HGNC Symbol	Acc:HGNC:3165],-0.635591846153854,4.58001785536327e-06
ENSG00000171115,GIMAP8,155038,GTPase, IMAP family member 8 [Source:HGNC Symbol	Acc:HGNC:21792],0.789952499999998,1.3990253046707e-06
ENSG00000171130,ATP6V0E2,155066,ATPase H+ transporting V0 subunit e2 [Source:HGNC Symbol	Acc:HGNC:21723],-0.710122884615393,1.16784013563351e-06
ENSG00000171132,PRKCE,5581,protein kinase C epsilon [Source:HGNC Symbol	Acc:HGNC:9401],0.841923469230766,8.23339872827196e-06
ENSG00000171155,C1GALT1C1,29071,C1GALT1 specific chaperone 1 [Source:HGNC Symbol	Acc:HGNC:24338],0.767984334615386,3.22355646745279e-06
ENSG00000158869,FCER1G,2207,Fc fragment of IgE receptor Ig [Source:HGNC Symbol	Acc:HGNC:3611],1.01557453243834,8.90793390320391e-11
ENSG00000171219,CDC42BPG,55561,CDC42 binding protein kinase gamma [Source:HGNC Symbol	Acc:HGNC:29829],-0.787021838461547,8.73472213866741e-08
ENSG00000075399,VPS9D1,9605,VPS9 domain containing 1 [Source:HGNC Symbol	Acc:HGNC:13526],0.689344807692301,5.81378624313642e-07
ENSG00000075420,FNDC3B,64778,fibronectin type III domain containing 3B [Source:HGNC Symbol	Acc:HGNC:24670],0.596762576923068,0.000166706519948457
ENSG00000158966,CACHD1,57685,cache domain containing 1 [Source:HGNC Symbol	Acc:HGNC:29314],-0.810827157727719,9.39700755034548e-08
ENSG00000171631,P2RY6,5031,pyrimidinergic receptor P2Y6 [Source:HGNC Symbol	Acc:HGNC:8543],1.59272245,1.55391907346891e-12
ENSG00000171680,PLEKHG5,57449,pleckstrin homology and RhoGEF domain containing G5 [Source:HGNC Symbol	Acc:HGNC:29105],-1.04462636538462,9.75192372436326e-08
ENSG00000171714,ANO5,203859,anoctamin 5 [Source:HGNC Symbol	Acc:HGNC:27337],0.645317507692308,7.21374693353542e-06
ENSG00000171729,TMEM51,55092,transmembrane protein 51 [Source:HGNC Symbol	Acc:HGNC:25488],0.890049734615387,1.82322153191973e-05
ENSG00000171786,NHLH1,4807,nescient helix-loop-helix 1 [Source:HGNC Symbol	Acc:HGNC:7817],0.79002689230769,1.49407437480444e-08
ENSG00000171848,RRM2,6241,ribonucleotide reductase regulatory subunit M2 [Source:HGNC Symbol	Acc:HGNC:10452],0.935597380769224,0.00178197465892769
ENSG00000171860,C3AR1,719,complement C3a receptor 1 [Source:HGNC Symbol	Acc:HGNC:1319],1.2902138076923,7.13355610423356e-14
ENSG00000171943,SRGAP2C,653464,SLIT-ROBO Rho GTPase activating protein 2C [Source:HGNC Symbol	Acc:HGNC:30584],0.969924765384619,6.96713397774454e-05
ENSG00000171954,CYP4F22,126410,cytochrome P450 family 4 subfamily F member 22 [Source:HGNC Symbol	Acc:HGNC:26820],0.712671299999997,0.00224536590424971
ENSG00000171992,SYNPO,11346,synaptopodin [Source:HGNC Symbol	Acc:HGNC:30672],-0.872994853846153,8.22088763062855e-08
ENSG00000172005,MAL,4118,mal, T cell differentiation protein [Source:HGNC Symbol	Acc:HGNC:6817],-0.706547961538437,1.79959786343506e-05
ENSG00000172116,CD8B,926,CD8b molecule [Source:HGNC Symbol	Acc:HGNC:1707],-0.709460730769221,0.000135315527344477
ENSG00000172123,SLFN12,55106,schlafen family member 12 [Source:HGNC Symbol	Acc:HGNC:25500],0.96283606923077,2.35090637986132e-06
ENSG00000172159,FRMD3,257019,FERM domain containing 3 [Source:HGNC Symbol	Acc:HGNC:24125],1.71152910769231,2.0594963184569e-09
ENSG00000172164,SNTB1,6641,syntrophin beta 1 [Source:HGNC Symbol	Acc:HGNC:11168],0.684307576923075,1.46903977751628e-06
ENSG00000172183,ISG20,3669,interferon stimulated exonuclease gene 20 [Source:HGNC Symbol	Acc:HGNC:6130],1.15235007692308,1.70064295251433e-07
ENSG00000068079,IFI35,3430,interferon induced protein 35 [Source:HGNC Symbol	Acc:HGNC:5399],1.74558907231693,1.73380014533796e-12
ENSG00000172322,CLEC12A,160364,C-type lectin domain family 12 member A [Source:HGNC Symbol	Acc:HGNC:31713],0.894951192307682,4.99791783403879e-06
ENSG00000172331,BPGM,669,bisphosphoglycerate mutase [Source:HGNC Symbol	Acc:HGNC:1093],0.940639076923064,1.63028087240175e-05
ENSG00000172367,PDZD3,79849,PDZ domain containing 3 [Source:HGNC Symbol	Acc:HGNC:19891],-0.874108126923075,0.000516165335114017
ENSG00000172403,SYNPO2,171024,synaptopodin 2 [Source:HGNC Symbol	Acc:HGNC:17732],1.10527358846154,2.07651795721301e-06
ENSG00000172426,RSPH9,221421,radial spoke head 9 homolog [Source:HGNC Symbol	Acc:HGNC:21057],1.55712514230768,3.66624857205561e-12
ENSG00000172432,GTPBP2,54676,GTP binding protein 2 [Source:HGNC Symbol	Acc:HGNC:4670],0.84357173076922,3.08767214802094e-09
ENSG00000159189,C1QC,714,complement C1q C chain [Source:HGNC Symbol	Acc:HGNC:1245],2.5162237640474,1.23038831851281e-14
ENSG00000172493,AFF1,4299,AF4/FMR2 family member 1 [Source:HGNC Symbol	Acc:HGNC:7135],0.840747115384618,6.76785419908366e-05
ENSG00000172508,CARNS1,57571,carnosine synthase 1 [Source:HGNC Symbol	Acc:HGNC:29268],-0.73077062307692,2.02979134574691e-05
ENSG00000172673,THEMIS,387357,thymocyte selection associated [Source:HGNC Symbol	Acc:HGNC:21569],-0.621786884615382,9.45017324287049e-05
ENSG00000006432,MAP3K9,4293,mitogen-activated protein kinase kinase kinase 9 [Source:HGNC Symbol	Acc:HGNC:6861],-0.586615353846151,1.1779448575111e-05
ENSG00000172878,METAP1D,254042,methionyl aminopeptidase type 1D, mitochondrial [Source:HGNC Symbol	Acc:HGNC:32583],-0.645900830769232,3.00409502760707e-05
ENSG00000172936,MYD88,4615,MYD88 innate immune signal transduction adaptor [Source:HGNC Symbol	Acc:HGNC:7562],0.73518734615385,1.22222011885522e-09
ENSG00000172985,SH3RF3,344558,SH3 domain containing ring finger 3 [Source:HGNC Symbol	Acc:HGNC:24699],-0.918984196153851,1.56953984814826e-07
ENSG00000173083,HPSE,10855,heparanase [Source:HGNC Symbol	Acc:HGNC:5164],0.817814076923074,4.63340566179812e-09
ENSG00000173110,HSPA6,3310,heat shock protein family A (Hsp70) member 6 [Source:HGNC Symbol	Acc:HGNC:5239],0.751522038461529,2.03632879133767e-06
ENSG00000159228,CBR1,873,carbonyl reductase 1 [Source:HGNC Symbol	Acc:HGNC:1548],0.76025843917335,3.30099780919854e-08
ENSG00000173114,LRRN3,54674,leucine rich repeat neuronal 3 [Source:HGNC Symbol	Acc:HGNC:17200],-1.03235411923077,4.0779922817008e-05
ENSG00000173193,PARP14,54625,poly(ADP-ribose) polymerase family member 14 [Source:HGNC Symbol	Acc:HGNC:29232],1.50389446153848,3.26286282154749e-10
ENSG00000173208,ABCD2,225,ATP binding cassette subfamily D member 2 [Source:HGNC Symbol	Acc:HGNC:66],-0.591765607692306,0.000256502548906126
ENSG00000173212,MAB21L3,126868,mab-21 like 3 [Source:HGNC Symbol	Acc:HGNC:26787],0.688982088461547,0.00107125311811106
ENSG00000173213,TUBB8P12,260334,tubulin beta 8 pseudogene 12 [Source:HGNC Symbol	Acc:HGNC:24983],0.626085230769228,0.00248460607384927
ENSG00000173221,GLRX,2745,glutaredoxin [Source:HGNC Symbol	Acc:HGNC:4330],0.941979153846139,4.51038776291721e-09
ENSG00000173369,C1QB,713,complement C1q B chain [Source:HGNC Symbol	Acc:HGNC:1242],2.21211488461538,3.20720327009232e-13
ENSG00000173372,C1QA,712,complement C1q A chain [Source:HGNC Symbol	Acc:HGNC:1241],1.75808546153846,2.00447954901661e-10
ENSG00000173482,PTPRM,5797,protein tyrosine phosphatase receptor type M [Source:HGNC Symbol	Acc:HGNC:9675],-0.593047346153853,0.00180331643709279
ENSG00000173581,CCDC106,29903,coiled-coil domain containing 106 [Source:HGNC Symbol	Acc:HGNC:30181],-0.646942476923073,3.66109757128646e-05
ENSG00000173706,HEG1,57493,heart development protein with EGF like domains 1 [Source:HGNC Symbol	Acc:HGNC:29227],0.61025053846153,0.000117948014596358
ENSG00000173762,CD7,924,CD7 molecule [Source:HGNC Symbol	Acc:HGNC:1695],-0.742388769230752,2.15255703993893e-06
ENSG00000173786,CNP,1267,2',3'-cyclic nucleotide 3' phosphodiesterase [Source:HGNC Symbol	Acc:HGNC:2158],1.1164255,2.77102742677109e-11
ENSG00000173801,JUP,3728,junction plakoglobin [Source:HGNC Symbol	Acc:HGNC:6207],1.53397646153846,5.21216854065275e-11
ENSG00000173821,AC124319.1,57674,ring finger protein 213 [Source:NCBI gene	Acc:57674],1.32919961538462,7.66361134960109e-10
ENSG00000173825,TIGD3,220359,tigger transposable element derived 3 [Source:HGNC Symbol	Acc:HGNC:18334],-1.0218996,3.44105053992811e-08
ENSG00000173868,PHOSPHO1,162466,phosphoethanolamine/phosphocholine phosphatase [Source:HGNC Symbol	Acc:HGNC:16815],-0.595526423076926,0.0060148183157254
ENSG00000173917,HOXB2,3212,homeobox B2 [Source:HGNC Symbol	Acc:HGNC:5113],-0.804099030769237,1.43280368928719e-06
ENSG00000174021,GNG5,2787,G protein subunit gamma 5 [Source:HGNC Symbol	Acc:HGNC:4408],0.867865923076909,2.59191762402051e-09
ENSG00000174080,CTSF,8722,cathepsin F [Source:HGNC Symbol	Acc:HGNC:2531],-0.845009961538466,3.27343167543568e-07
ENSG00000174125,TLR1,7096,toll like receptor 1 [Source:HGNC Symbol	Acc:HGNC:11847],0.592246653846168,9.97870522218619e-05
ENSG00000174292,TNK1,8711,tyrosine kinase non receptor 1 [Source:HGNC Symbol	Acc:HGNC:11940],-0.782624069230771,3.42227616244742e-07
ENSG00000174307,PHLDA3,23612,pleckstrin homology like domain family A member 3 [Source:HGNC Symbol	Acc:HGNC:8934],0.641545649999997,0.000160883612411457
ENSG00000174326,SLC16A11,162515,solute carrier family 16 member 11 [Source:HGNC Symbol	Acc:HGNC:23093],-1.07327655769232,2.33200644887727e-10
ENSG00000174444,RPL4,6124,ribosomal protein L4 [Source:HGNC Symbol	Acc:HGNC:10353],-0.695875461538471,1.15418181932369e-10
ENSG00000174469,CNTNAP2,26047,contactin associated protein like 2 [Source:HGNC Symbol	Acc:HGNC:13830],-0.748240046153854,0.0018017906395573
ENSG00000077157,PPP1R12B,4660,protein phosphatase 1 regulatory subunit 12B [Source:HGNC Symbol	Acc:HGNC:7619],-0.653773846153866,6.29475820090055e-06
ENSG00000174600,CMKLR1,1240,chemerin chemokine-like receptor 1 [Source:HGNC Symbol	Acc:HGNC:2121],0.694999230769236,0.00012365239537684
ENSG00000174669,SLC29A2,3177,solute carrier family 29 member 2 [Source:HGNC Symbol	Acc:HGNC:11004],-0.75632381538462,5.32713538998226e-08
ENSG00000174721,FGFBP3,143282,fibroblast growth factor binding protein 3 [Source:HGNC Symbol	Acc:HGNC:23428],-0.60209497692308,2.77515215933185e-07
ENSG00000174791,RIN1,9610,Ras and Rab interactor 1 [Source:HGNC Symbol	Acc:HGNC:18749],0.70689615384615,1.16202581949523e-05
ENSG00000174807,CD248,57124,CD248 molecule [Source:HGNC Symbol	Acc:HGNC:18219],-1.49745053846155,2.66885121607259e-09
ENSG00000174837,ADGRE1,2015,adhesion G protein-coupled receptor E1 [Source:HGNC Symbol	Acc:HGNC:3336],0.590527769230762,1.62747134798027e-05
ENSG00000159433,STARD9,57519,StAR related lipid transfer domain containing 9 [Source:HGNC Symbol	Acc:HGNC:19162],-0.715897046803164,1.30985744383643e-06
ENSG00000159445,THEM4,117145,thioesterase superfamily member 4 [Source:HGNC Symbol	Acc:HGNC:17947],-0.610185658939313,3.6029873670306e-07
ENSG00000174944,P2RY14,9934,purinergic receptor P2Y14 [Source:HGNC Symbol	Acc:HGNC:16442],1.33692163846153,0.000320161628769384
ENSG00000175265,GOLGA8A,23015,golgin A8 family member A [Source:HGNC Symbol	Acc:HGNC:31972],-0.821293576923074,4.7804172025346e-07
ENSG00000175356,SCUBE2,57758,signal peptide, CUB domain and EGF like domain containing 2 [Source:HGNC Symbol	Acc:HGNC:30425],0.653582196153848,2.12344562702959e-06
ENSG00000159556,ISL2,64843,ISL LIM homeobox 2 [Source:HGNC Symbol	Acc:HGNC:18524],-0.919281740538104,1.46755066593996e-08
ENSG00000175414,ARL10,285598,ADP ribosylation factor like GTPase 10 [Source:HGNC Symbol	Acc:HGNC:22042],-0.627035684615384,2.15689502084811e-06
ENSG00000175513,TSGA10IP,254187,testis specific 10 interacting protein [Source:HGNC Symbol	Acc:HGNC:26555],0.600739646153849,5.61145117045478e-05
ENSG00000159588,CCDC17,149483,coiled-coil domain containing 17 [Source:HGNC Symbol	Acc:HGNC:26574],0.641936329431388,3.23093260637123e-06
ENSG00000175518,UBQLNL,143630,ubiquilin like [Source:HGNC Symbol	Acc:HGNC:28294],1.65058660384615,8.96334642448937e-10
ENSG00000175550,DRAP1,10589,DR1 associated protein 1 [Source:HGNC Symbol	Acc:HGNC:3019],0.832060230769224,2.15186681897672e-07
ENSG00000175592,FOSL1,8061,FOS like 1, AP-1 transcription factor subunit [Source:HGNC Symbol	Acc:HGNC:13718],1.01056058846154,1.37694166265707e-08
ENSG00000175643,RMI2,116028,RecQ mediated genome instability 2 [Source:HGNC Symbol	Acc:HGNC:28349],2.00160073846155,3.0953980733527e-11
ENSG00000175662,TOM1L2,146691,target of myb1 like 2 membrane trafficking protein [Source:HGNC Symbol	Acc:HGNC:11984],-0.607999423076933,3.81986122549494e-12
ENSG00000175707,KDF1,126695,keratinocyte differentiation factor 1 [Source:HGNC Symbol	Acc:HGNC:26624],-0.744592973076928,1.95175738482399e-05
ENSG00000175894,TSPEAR,54084,thrombospondin type laminin G domain and EAR repeats [Source:HGNC Symbol	Acc:HGNC:1268],-0.81522902307693,0.000225073269610831
ENSG00000175920,DOK7,285489,docking protein 7 [Source:HGNC Symbol	Acc:HGNC:26594],-0.667264653846155,9.45516623891872e-06
ENSG00000176076,KCNE5,23630,potassium voltage-gated channel subfamily E regulatory subunit 5 [Source:HGNC Symbol	Acc:HGNC:6241],0.718457476923075,0.000335119828468742
ENSG00000176293,ZNF135,7694,zinc finger protein 135 [Source:HGNC Symbol	Acc:HGNC:12919],-0.806978907692306,4.20151044793322e-10
ENSG00000078081,LAMP3,27074,lysosomal associated membrane protein 3 [Source:HGNC Symbol	Acc:HGNC:14582],2.85561670769231,2.07415858713015e-08
ENSG00000078098,FAP,2191,fibroblast activation protein alpha [Source:HGNC Symbol	Acc:HGNC:3590],2.20072899615385,1.58369368813491e-07
ENSG00000176595,KBTBD11,9920,kelch repeat and BTB domain containing 11 [Source:HGNC Symbol	Acc:HGNC:29104],-0.611266438461541,3.15343520714444e-08
ENSG00000176597,B3GNT5,84002,UDP-GlcNAc:betaGal beta-1,3-N-acetylglucosaminyltransferase 5 [Source:HGNC Symbol	Acc:HGNC:15684],0.604913603846159,0.00221551900307726
ENSG00000159753,CARMIL2,146206,capping protein regulator and myosin 1 linker 2 [Source:HGNC Symbol	Acc:HGNC:27089],-0.588142334501656,1.59060907767917e-06
ENSG00000176749,CDK5R1,8851,cyclin dependent kinase 5 regulatory subunit 1 [Source:HGNC Symbol	Acc:HGNC:1775],-0.905108730769236,2.86603086821574e-07
ENSG00000176890,TYMS,7298,thymidylate synthetase [Source:HGNC Symbol	Acc:HGNC:12441],0.713939973076917,0.00634576352899219
ENSG00000176928,GCNT4,51301,glucosaminyl (N-acetyl) transferase 4 [Source:HGNC Symbol	Acc:HGNC:17973],-0.652246015384618,0.000610570719200459
ENSG00000177294,FBXO39,162517,F-box protein 39 [Source:HGNC Symbol	Acc:HGNC:28565],2.10042725,1.18379157884155e-14
ENSG00000177383,MAGEF1,64110,MAGE family member F1 [Source:HGNC Symbol	Acc:HGNC:29639],-0.642705742307696,6.13499931414442e-07
ENSG00000177409,SAMD9L,219285,sterile alpha motif domain containing 9 like [Source:HGNC Symbol	Acc:HGNC:1349],1.72457292307693,6.94612594041464e-12
ENSG00000177628,GBA,2629,glucosylceramidase beta [Source:HGNC Symbol	Acc:HGNC:4177],0.635776115384628,5.25507118449135e-11
ENSG00000177732,SOX12,6666,SRY-box 12 [Source:HGNC Symbol	Acc:HGNC:11198],-0.684377076923067,8.16014486110286e-08
ENSG00000078804,TP53INP2,58476,tumor protein p53 inducible nuclear protein 2 [Source:HGNC Symbol	Acc:HGNC:16104],-0.845379615384626,2.96035319163085e-14
ENSG00000177807,KCNJ10,3766,potassium voltage-gated channel subfamily J member 10 [Source:HGNC Symbol	Acc:HGNC:6256],0.638743526923075,0.00531935814149477
ENSG00000177989,ODF3B,440836,outer dense fiber of sperm tails 3B [Source:HGNC Symbol	Acc:HGNC:34388],1.39487580769232,1.83430524520929e-13
ENSG00000178038,ALS2CL,259173,ALS2 C-terminal like [Source:HGNC Symbol	Acc:HGNC:20605],-0.746579661538471,1.92193381053665e-07
ENSG00000178075,GRAMD1C,54762,GRAM domain containing 1C [Source:HGNC Symbol	Acc:HGNC:25252],-1.15421927307692,8.44431769772417e-08
ENSG00000178175,ZNF366,167465,zinc finger protein 366 [Source:HGNC Symbol	Acc:HGNC:18316],0.915170788461539,0.000566480320640938
ENSG00000079156,OSBPL6,114880,oxysterol binding protein like 6 [Source:HGNC Symbol	Acc:HGNC:16388],0.690094442307692,0.00129198790460398
ENSG00000079215,SLC1A3,6507,solute carrier family 1 member 3 [Source:HGNC Symbol	Acc:HGNC:10941],1.31514761153846,6.66059214806688e-07
ENSG00000178685,PARP10,84875,poly(ADP-ribose) polymerase family member 10 [Source:HGNC Symbol	Acc:HGNC:25895],1.21564699999999,8.57172940546446e-10
ENSG00000178719,GRINA,2907,glutamate ionotropic receptor NMDA type subunit associated protein 1 [Source:HGNC Symbol	Acc:HGNC:4589],0.648154884615373,1.63381970395678e-06
ENSG00000079263,SP140,11262,SP140 nuclear body protein [Source:HGNC Symbol	Acc:HGNC:17133],1.26878861538462,4.34983494395708e-11
ENSG00000160111,CPAMD8,27151,C3 and PZP like alpha-2-macroglobulin domain containing 8 [Source:HGNC Symbol	Acc:HGNC:23228],-0.656578560108656,2.2195138988649e-05
ENSG00000178809,TRIM73,375593,tripartite motif containing 73 [Source:HGNC Symbol	Acc:HGNC:18162],-0.627871630769231,2.73012318443825e-06
ENSG00000178826,TMEM139,135932,transmembrane protein 139 [Source:HGNC Symbol	Acc:HGNC:22058],0.614392419230766,5.32318788993286e-07
ENSG00000178947,SMIM10L2A,399668,small integral membrane protein 10 like 2A [Source:HGNC Symbol	Acc:HGNC:34499],-1.03989248846154,3.30211005907198e-11
ENSG00000178965,ERICH3,127254,glutamate rich 3 [Source:HGNC Symbol	Acc:HGNC:25346],0.871678119230772,5.35135299844115e-07
ENSG00000179044,EXOC3L1,283849,exocyst complex component 3 like 1 [Source:HGNC Symbol	Acc:HGNC:27540],2.33129338076923,1.01917556546105e-09
ENSG00000179057,IGSF22,283284,immunoglobulin superfamily member 22 [Source:HGNC Symbol	Acc:HGNC:26750],-0.624272411538461,8.12304931079387e-06
ENSG00000079385,CEACAM1,634,carcinoembryonic antigen related cell adhesion molecule 1 [Source:HGNC Symbol	Acc:HGNC:1814],1.64072865384615,2.41716925867777e-08
ENSG00000079393,DUSP13,51207,dual specificity phosphatase 13 [Source:HGNC Symbol	Acc:HGNC:19681],0.771307388461536,0.0013427345554052
ENSG00000179331,RAB39A,54734,RAB39A, member RAS oncogene family [Source:HGNC Symbol	Acc:HGNC:16521],0.862979426923077,5.05603160580588e-07
ENSG00000068489,PRR11,55771,proline rich 11 [Source:HGNC Symbol	Acc:HGNC:25619],0.59764954796638,3.11844076079466e-06
ENSG00000179542,SLITRK4,139065,SLIT and NTRK like family member 4 [Source:HGNC Symbol	Acc:HGNC:23502],0.728822111538463,1.83413691101094e-07
ENSG00000179564,LSMEM2,132228,leucine rich single-pass membrane protein 2 [Source:HGNC Symbol	Acc:HGNC:26781],0.610749284615385,1.64602890148104e-05
ENSG00000179630,LACC1,144811,laccase domain containing 1 [Source:HGNC Symbol	Acc:HGNC:26789],0.646157923076923,8.16704571108801e-05
ENSG00000179909,ZNF154,7710,zinc finger protein 154 [Source:HGNC Symbol	Acc:HGNC:12939],-0.608687250000004,0.000565920289701078
ENSG00000179921,GPBAR1,151306,G protein-coupled bile acid receptor 1 [Source:HGNC Symbol	Acc:HGNC:19680],0.889490192307697,1.0224719101918e-07
ENSG00000180061,TMEM150B,284417,transmembrane protein 150B [Source:HGNC Symbol	Acc:HGNC:34415],1.1397403076923,8.53383193563624e-11
ENSG00000180573,HIST1H2AC,8334,histone cluster 1 H2A family member c [Source:HGNC Symbol	Acc:HGNC:4733],0.609215038461533,9.72491687828521e-05
ENSG00000180596,HIST1H2BC,8347,histone cluster 1 H2B family member c [Source:HGNC Symbol	Acc:HGNC:4757],0.817774769230775,2.98367627672737e-08
ENSG00000160216,AGPAT3,56894,1-acylglycerol-3-phosphate O-acyltransferase 3 [Source:HGNC Symbol	Acc:HGNC:326],0.588371006893432,3.53984973738006e-10
ENSG00000180628,PCGF5,84333,polycomb group ring finger 5 [Source:HGNC Symbol	Acc:HGNC:28264],0.640351692307684,0.000825634972411384
ENSG00000180758,GPR157,80045,G protein-coupled receptor 157 [Source:HGNC Symbol	Acc:HGNC:23687],-0.735221738461533,5.78847337499135e-08
ENSG00000180815,MAP3K15,389840,mitogen-activated protein kinase kinase kinase 15 [Source:HGNC Symbol	Acc:HGNC:31689],-0.611880080769233,2.18145018967471e-05
ENSG00000160221,GATD3A,8209,glutamine amidotransferase like class 1 domain containing 3A [Source:HGNC Symbol	Acc:HGNC:1273],0.873439957948287,0.0184446704893365
ENSG00000181045,SLC26A11,284129,solute carrier family 26 member 11 [Source:HGNC Symbol	Acc:HGNC:14471],-0.672354307692311,1.1956314547985e-07
ENSG00000181218,HIST3H2A,92815,histone cluster 3 H2A [Source:HGNC Symbol	Acc:HGNC:20507],0.616276419230761,2.1290083987793e-05
ENSG00000181381,DDX60L,91351,DExD/H-box 60 like [Source:HGNC Symbol	Acc:HGNC:26429],1.51475626923076,8.04735428589251e-09
ENSG00000160284,SPATC1L,84221,spermatogenesis and centriole associated 1 like [Source:HGNC Symbol	Acc:HGNC:1298],-0.696985873278972,0.00651680265972099
ENSG00000181616,OR52H1,390067,olfactory receptor family 52 subfamily H member 1 [Source:HGNC Symbol	Acc:HGNC:15218],0.611664199999999,0.0301981261529568
ENSG00000181634,TNFSF15,9966,TNF superfamily member 15 [Source:HGNC Symbol	Acc:HGNC:11931],0.606219607692315,0.00020002188736123
ENSG00000181649,PHLDA2,7262,pleckstrin homology like domain family A member 2 [Source:HGNC Symbol	Acc:HGNC:12385],0.933007284615383,2.28180409410951e-07
ENSG00000181652,ATG9B,285973,autophagy related 9B [Source:HGNC Symbol	Acc:HGNC:21899],-0.732758546153846,1.83892151153232e-06
ENSG00000080824,HSP90AA1,3320,heat shock protein 90 alpha family class A member 1 [Source:HGNC Symbol	Acc:HGNC:5253],0.591014538461531,0.000688945755098481
ENSG00000181754,AMIGO1,57463,adhesion molecule with Ig like domain 1 [Source:HGNC Symbol	Acc:HGNC:20824],-0.953994646153845,4.48820297523211e-09
ENSG00000181778,TMEM252,169693,transmembrane protein 252 [Source:HGNC Symbol	Acc:HGNC:28537],1.14666567692308,0.000121888724308753
ENSG00000181804,SLC9A9,285195,solute carrier family 9 member A9 [Source:HGNC Symbol	Acc:HGNC:20653],0.622065500000003,8.53383193563624e-11
ENSG00000181826,RELL1,768211,RELT like 1 [Source:HGNC Symbol	Acc:HGNC:27379],-0.651344023076922,8.52451433113246e-07
ENSG00000181856,SLC2A4,6517,solute carrier family 2 member 4 [Source:HGNC Symbol	Acc:HGNC:11009],0.621039269230767,3.2186992571887e-05
ENSG00000181963,OR52K2,119774,olfactory receptor family 52 subfamily K member 2 [Source:HGNC Symbol	Acc:HGNC:15223],0.793559800000005,0.00243813914922195
ENSG00000080986,NDC80,10403,NDC80 kinetochore complex component [Source:HGNC Symbol	Acc:HGNC:16909],0.956114134615387,1.92560780555039e-10
ENSG00000182179,UBA7,7318,ubiquitin like modifier activating enzyme 7 [Source:HGNC Symbol	Acc:HGNC:12471],0.663401730769225,3.98107828056797e-08
ENSG00000182183,SHISAL2A,348378,shisa like 2A [Source:HGNC Symbol	Acc:HGNC:28757],-0.696557038461538,1.42878586071422e-06
ENSG00000182185,RAD51B,5890,RAD51 paralog B [Source:HGNC Symbol	Acc:HGNC:9822],0.599054669230767,1.39547757805142e-06
ENSG00000182197,EXT1,2131,exostosin glycosyltransferase 1 [Source:HGNC Symbol	Acc:HGNC:3512],0.769614923076913,3.86702743159617e-09
ENSG00000182230,FAM153B,202134,family with sequence similarity 153 member B [Source:HGNC Symbol	Acc:HGNC:27323],-0.619511003846155,0.00652908088473741
ENSG00000081059,TCF7,6932,transcription factor 7 [Source:HGNC Symbol	Acc:HGNC:11639],-0.941779961538467,2.20269863547389e-09
ENSG00000182379,NXPH4,11247,neurexophilin 4 [Source:HGNC Symbol	Acc:HGNC:8078],-0.650355442307696,1.69734341329875e-05
ENSG00000182541,LIMK2,3985,LIM domain kinase 2 [Source:HGNC Symbol	Acc:HGNC:6614],0.648490807692308,3.41950485979419e-05
ENSG00000182557,SPNS3,201305,sphingolipid transporter 3 (putative) [Source:HGNC Symbol	Acc:HGNC:28433],-0.808574184615388,4.36248163767151e-05
ENSG00000081181,ARG2,384,arginase 2 [Source:HGNC Symbol	Acc:HGNC:664],0.618564349999992,0.00017644914233871
ENSG00000182580,EPHB3,2049,EPH receptor B3 [Source:HGNC Symbol	Acc:HGNC:3394],-0.879444619230768,7.93164666155732e-06
ENSG00000182718,ANXA2,302,annexin A2 [Source:HGNC Symbol	Acc:HGNC:537],0.656144961538466,1.15418181932369e-10
ENSG00000182782,HCAR2,338442,hydroxycarboxylic acid receptor 2 [Source:HGNC Symbol	Acc:HGNC:24827],0.738922769230777,6.25659457228187e-05
ENSG00000182809,CRIP2,1397,cysteine rich protein 2 [Source:HGNC Symbol	Acc:HGNC:2361],-1.15725878461538,4.99131824360787e-08
ENSG00000182853,VMO1,284013,vitelline membrane outer layer 1 homolog [Source:HGNC Symbol	Acc:HGNC:30387],0.762072919230776,0.0114772702170589
ENSG00000183018,AC118754.1,124976,sphingolipid transporter 2 [Source:NCBI gene	Acc:124976],-0.859947692307696,2.50810934954841e-08
ENSG00000183019,MCEMP1,199675,mast cell expressed membrane protein 1 [Source:HGNC Symbol	Acc:HGNC:27291],1.13495634615384,1.07701268311854e-06
ENSG00000183087,GAS6,2621,growth arrest specific 6 [Source:HGNC Symbol	Acc:HGNC:4168],1.07276888461538,3.27519691137607e-12
ENSG00000183160,TMEM119,338773,transmembrane protein 119 [Source:HGNC Symbol	Acc:HGNC:27884],0.887241507692307,0.00032455281598972
ENSG00000183307,TMEM121B,27439,transmembrane protein 121B [Source:HGNC Symbol	Acc:HGNC:1844],0.665726423076931,3.44723017080236e-05
ENSG00000183347,GBP6,163351,guanylate binding protein family member 6 [Source:HGNC Symbol	Acc:HGNC:25395],1.34809576923076,6.27323009372079e-07
ENSG00000183474,GTF2H2C,728340,GTF2H2 family member C [Source:HGNC Symbol	Acc:HGNC:31394],0.591375480769228,5.31790103604243e-05
ENSG00000183486,MX2,4600,MX dynamin like GTPase 2 [Source:HGNC Symbol	Acc:HGNC:7533],1.39498907692307,4.27048454224661e-11
ENSG00000183508,TENT5C,54855,terminal nucleotidyltransferase 5C [Source:HGNC Symbol	Acc:HGNC:24712],0.593392038461538,0.00437326102136336
ENSG00000183570,PCBP3,54039,poly(rC) binding protein 3 [Source:HGNC Symbol	Acc:HGNC:8651],-0.939468719230765,1.1477237618219e-08
ENSG00000183621,ZNF438,220929,zinc finger protein 438 [Source:HGNC Symbol	Acc:HGNC:21029],1.01423165384615,1.60734943333322e-11
ENSG00000183688,RFLNB,359845,refilin B [Source:HGNC Symbol	Acc:HGNC:28705],-1.16235815384614,2.68266372362732e-15
ENSG00000183691,NOG,9241,noggin [Source:HGNC Symbol	Acc:HGNC:7866],-2.23500838461538,3.40471529871337e-14
ENSG00000183696,UPP1,7378,uridine phosphorylase 1 [Source:HGNC Symbol	Acc:HGNC:12576],0.590659692307677,5.10449871282702e-08
ENSG00000183734,ASCL2,430,achaete-scute family bHLH transcription factor 2 [Source:HGNC Symbol	Acc:HGNC:739],0.593128769230757,0.000245098216678151
ENSG00000183773,AIFM3,150209,apoptosis inducing factor mitochondria associated 3 [Source:HGNC Symbol	Acc:HGNC:26398],0.639987796153845,5.44696709131753e-05
ENSG00000183784,C9orf66,NA,chromosome 9 open reading frame 66 [Source:HGNC Symbol	Acc:HGNC:26436],0.848680173076927,4.20018866361824e-06
ENSG00000160654,CD3G,917,CD3g molecule [Source:HGNC Symbol	Acc:HGNC:1675],-0.700035227135869,2.72499193264123e-07
ENSG00000183837,PNMA3,29944,PNMA family member 3 [Source:HGNC Symbol	Acc:HGNC:18742],-0.802762546153858,4.66949378730843e-06
ENSG00000068784,SRBD1,55133,S1 RNA binding domain 1 [Source:HGNC Symbol	Acc:HGNC:25521],0.621660608413048,1.8798675330627e-07
ENSG00000082397,EPB41L3,23136,erythrocyte membrane protein band 4.1 like 3 [Source:HGNC Symbol	Acc:HGNC:3380],0.871765615384607,3.53797455312025e-09
ENSG00000184060,ADAP2,55803,ArfGAP with dual PH domains 2 [Source:HGNC Symbol	Acc:HGNC:16487],0.869947961538466,5.4707996210609e-13
ENSG00000067221,STOML1,9399,stomatin like 1 [Source:HGNC Symbol	Acc:HGNC:14560],0.864859141867138,1.88483666732364e-07
ENSG00000184182,UBE2F,140739,ubiquitin conjugating enzyme E2 F (putative) [Source:HGNC Symbol	Acc:HGNC:12480],0.722062769230766,4.48820297523211e-09
ENSG00000082512,TRAF5,7188,TNF receptor associated factor 5 [Source:HGNC Symbol	Acc:HGNC:12035],-0.621401307692302,1.92781743026379e-08
ENSG00000184271,AC139768.1,5463,POU class 6 homeobox 1 [Source:NCBI gene	Acc:5463],-0.634978346153849,4.1093646997603e-06
ENSG00000160710,ADAR,103,adenosine deaminase RNA specific [Source:HGNC Symbol	Acc:HGNC:225],0.865915286376136,8.85039658765002e-09
ENSG00000184357,HIST1H1B,3009,histone cluster 1 H1 family member b [Source:HGNC Symbol	Acc:HGNC:4719],0.601277107692307,0.0314008965305926
ENSG00000184361,SPATA32,124783,spermatogenesis associated 32 [Source:HGNC Symbol	Acc:HGNC:26349],0.737972653846149,1.32660287080611e-05
ENSG00000184557,SOCS3,9021,suppressor of cytokine signaling 3 [Source:HGNC Symbol	Acc:HGNC:19391],1.02433230769229,6.86303736366012e-06
ENSG00000184613,NELL2,4753,neural EGFL like 2 [Source:HGNC Symbol	Acc:HGNC:7751],-1.33374713076924,2.11681345320301e-10
ENSG00000184678,HIST2H2BE,8349,histone cluster 2 H2B family member e [Source:HGNC Symbol	Acc:HGNC:4760],1.1608186153846,3.28410529007288e-09
ENSG00000184860,SDR42E1,93517,short chain dehydrogenase/reductase family 42E, member 1 [Source:HGNC Symbol	Acc:HGNC:29834],-0.668073480769229,9.73924478455882e-06
ENSG00000184898,RBM43,375287,RNA binding motif protein 43 [Source:HGNC Symbol	Acc:HGNC:24790],0.913014530769226,0.000178756904375939
ENSG00000184979,USP18,11274,ubiquitin specific peptidase 18 [Source:HGNC Symbol	Acc:HGNC:12616],2.90807796153846,5.99037996397256e-14
ENSG00000184986,TMEM121,80757,transmembrane protein 121 [Source:HGNC Symbol	Acc:HGNC:20511],-0.69680158076923,1.35173956555604e-05
ENSG00000184988,TMEM106A,113277,transmembrane protein 106A [Source:HGNC Symbol	Acc:HGNC:28288],0.699778884615379,2.9408991460065e-09
ENSG00000185112,FAM43A,131583,family with sequence similarity 43 member A [Source:HGNC Symbol	Acc:HGNC:26888],-0.665846730769236,2.47121484102008e-13
ENSG00000185201,IFITM2,10581,interferon induced transmembrane protein 2 [Source:HGNC Symbol	Acc:HGNC:5413],0.76165761538461,1.70243876054406e-05
ENSG00000185291,IL3RA,3563,interleukin 3 receptor subunit alpha [Source:HGNC Symbol	Acc:HGNC:6012],0.673338699999995,0.000467351603693739
ENSG00000185338,SOCS1,8651,suppressor of cytokine signaling 1 [Source:HGNC Symbol	Acc:HGNC:19383],1.77662576923078,7.98551481015864e-07
ENSG00000185339,TCN2,6948,transcobalamin 2 [Source:HGNC Symbol	Acc:HGNC:11653],1.98637842307692,1.04109208381568e-15
ENSG00000185482,STAC3,246329,SH3 and cysteine rich domain 3 [Source:HGNC Symbol	Acc:HGNC:28423],1.03970892307692,1.34750311702948e-12
ENSG00000185499,MUC1,4582,mucin 1, cell surface associated [Source:HGNC Symbol	Acc:HGNC:7508],0.791298673076927,3.53780109479586e-10
ENSG00000185507,IRF7,3665,interferon regulatory factor 7 [Source:HGNC Symbol	Acc:HGNC:6122],2.00170576923077,1.23038831851281e-14
ENSG00000160883,HK3,3101,hexokinase 3 [Source:HGNC Symbol	Acc:HGNC:4925],0.772095811690781,1.31954490195211e-09
ENSG00000185722,ANKFY1,51479,ankyrin repeat and FYVE domain containing 1 [Source:HGNC Symbol	Acc:HGNC:20763],0.822310884615405,1.08365130043853e-06
ENSG00000185736,ADARB2,105,adenosine deaminase RNA specific B2 (inactive) [Source:HGNC Symbol	Acc:HGNC:227],-1.55822651153846,1.59744274996712e-05
ENSG00000185745,IFIT1,3434,interferon induced protein with tetratricopeptide repeats 1 [Source:HGNC Symbol	Acc:HGNC:5407],2.67435807692308,6.54558128840365e-13
ENSG00000185880,TRIM69,140691,tripartite motif containing 69 [Source:HGNC Symbol	Acc:HGNC:17857],1.18638876923077,4.69922861068749e-14
ENSG00000185885,IFITM1,8519,interferon induced transmembrane protein 1 [Source:HGNC Symbol	Acc:HGNC:5412],1.59234196153846,6.52768518566286e-16
ENSG00000160932,LY6E,4061,lymphocyte antigen 6 family member E [Source:HGNC Symbol	Acc:HGNC:6727],2.02500050111814,7.82612251069544e-18
ENSG00000185897,FFAR3,2865,free fatty acid receptor 3 [Source:HGNC Symbol	Acc:HGNC:4499],1.59307061923077,1.3353657528986e-08
ENSG00000185909,KLHDC8B,200942,kelch domain containing 8B [Source:HGNC Symbol	Acc:HGNC:28557],0.956417999999998,7.71351603102248e-08
ENSG00000083845,RPS5,6193,ribosomal protein S5 [Source:HGNC Symbol	Acc:HGNC:10426],-0.686841884615378,4.20018866361824e-06
ENSG00000185950,IRS2,8660,insulin receptor substrate 2 [Source:HGNC Symbol	Acc:HGNC:6126],-0.779882846153855,1.21438440552384e-06
ENSG00000186020,ZNF529,57711,zinc finger protein 529 [Source:HGNC Symbol	Acc:HGNC:29328],-0.622322180769235,3.59271271312524e-06
ENSG00000186049,KRT73,319101,keratin 73 [Source:HGNC Symbol	Acc:HGNC:28928],-0.819593442307688,0.00286285417693049
ENSG00000186185,KIF18B,146909,kinesin family member 18B [Source:HGNC Symbol	Acc:HGNC:27102],0.863793973076923,0.000168637653386824
ENSG00000186197,EDARADD,128178,EDAR associated death domain [Source:HGNC Symbol	Acc:HGNC:14341],0.612675892307696,4.91527091937741e-07
ENSG00000186204,CYP4F12,66002,cytochrome P450 family 4 subfamily F member 12 [Source:HGNC Symbol	Acc:HGNC:18857],-0.603723892307702,0.000374146480200418
ENSG00000186407,CD300E,342510,CD300e molecule [Source:HGNC Symbol	Acc:HGNC:28874],1.21116576923076,1.53272487295141e-12
ENSG00000186409,CCDC30,728621,coiled-coil domain containing 30 [Source:HGNC Symbol	Acc:HGNC:26103],0.686205284615385,3.7185097623818e-07
ENSG00000186567,CEACAM19,56971,carcinoembryonic antigen related cell adhesion molecule 19 [Source:HGNC Symbol	Acc:HGNC:31951],-0.988871719230778,3.56904487589961e-11
ENSG00000186583,SPATC1,375686,spermatogenesis and centriole associated 1 [Source:HGNC Symbol	Acc:HGNC:30510],0.597358846153849,0.00461789606595872
ENSG00000084628,NKAIN1,79570,sodium/potassium transporting ATPase interacting 1 [Source:HGNC Symbol	Acc:HGNC:25743],0.724890026923079,8.86833143647533e-06
ENSG00000186654,PRR5,55615,proline rich 5 [Source:HGNC Symbol	Acc:HGNC:31682],0.663295307692309,0.00893235359478416
ENSG00000186806,VSIG10L,147645,V-set and immunoglobulin domain containing 10 like [Source:HGNC Symbol	Acc:HGNC:27111],1.07521829999999,1.80159413360579e-08
ENSG00000186818,LILRB4,11006,leukocyte immunoglobulin like receptor B4 [Source:HGNC Symbol	Acc:HGNC:6608],1.17548496153846,4.99236313038503e-14
ENSG00000186854,TRABD2A,129293,TraB domain containing 2A [Source:HGNC Symbol	Acc:HGNC:27013],-0.951288653846158,5.14952507769114e-10
ENSG00000186918,ZNF395,55893,zinc finger protein 395 [Source:HGNC Symbol	Acc:HGNC:18737],-0.625432730769234,1.34355555744257e-10
ENSG00000187010,RHD,6007,Rh blood group D antigen [Source:HGNC Symbol	Acc:HGNC:10009],0.797160026923077,0.00257366984781749
ENSG00000187037,GPR141,353345,G protein-coupled receptor 141 [Source:HGNC Symbol	Acc:HGNC:19997],0.67967016538462,0.00107367417636497
ENSG00000187116,LILRA5,353514,leukocyte immunoglobulin like receptor A5 [Source:HGNC Symbol	Acc:HGNC:16309],1.24717899999998,1.94407726138758e-12
ENSG00000085063,CD59,966,CD59 molecule (CD59 blood group) [Source:HGNC Symbol	Acc:HGNC:1689],0.966462307692291,5.0333170233078e-07
ENSG00000187189,TSPYL4,23270,TSPY like 4 [Source:HGNC Symbol	Acc:HGNC:21559],-0.596813284615386,9.07377867800224e-06
ENSG00000187210,GCNT1,2650,glucosaminyl (N-acetyl) transferase 1 [Source:HGNC Symbol	Acc:HGNC:4203],0.622137815384621,2.04915715680284e-08
ENSG00000187231,SESTD1,91404,SEC14 and spectrin domain containing 1 [Source:HGNC Symbol	Acc:HGNC:18379],0.595362523076915,3.41950485979419e-05
ENSG00000187474,FPR3,2359,formyl peptide receptor 3 [Source:HGNC Symbol	Acc:HGNC:3828],0.784784815384619,3.08576878979624e-05
ENSG00000187554,TLR5,7100,toll like receptor 5 [Source:HGNC Symbol	Acc:HGNC:11851],0.943067846153852,4.14919730352744e-07
ENSG00000187583,PLEKHN1,84069,pleckstrin homology domain containing N1 [Source:HGNC Symbol	Acc:HGNC:25284],0.865317015384605,4.02437445999955e-09
ENSG00000187608,ISG15,9636,ISG15 ubiquitin like modifier [Source:HGNC Symbol	Acc:HGNC:4053],2.85707076923077,9.03816834906063e-14
ENSG00000187624,C17orf97,400566,chromosome 17 open reading frame 97 [Source:HGNC Symbol	Acc:HGNC:33800],0.656397080769224,0.0215588634887599
ENSG00000161267,BDH1,622,3-hydroxybutyrate dehydrogenase 1 [Source:HGNC Symbol	Acc:HGNC:1027],-0.774712625300781,3.82988642811083e-07
ENSG00000187741,FANCA,2175,FA complementation group A [Source:HGNC Symbol	Acc:HGNC:3582],1.06241261538461,1.27462943089422e-09
ENSG00000085449,WDFY1,57590,WD repeat and FYVE domain containing 1 [Source:HGNC Symbol	Acc:HGNC:20451],0.90997234615385,9.15502311986625e-06
ENSG00000085465,OVGP1,5016,oviductal glycoprotein 1 [Source:HGNC Symbol	Acc:HGNC:8524],-0.745713773076918,7.63114601381416e-07
ENSG00000187862,TTC24,164118,tetratricopeptide repeat domain 24 [Source:HGNC Symbol	Acc:HGNC:32348],-0.677146269230773,0.000727037779006477
ENSG00000161381,PLXDC1,57125,plexin domain containing 1 [Source:HGNC Symbol	Acc:HGNC:20945],-1.25392151639926,1.80983860374923e-10
ENSG00000085563,ABCB1,5243,ATP binding cassette subfamily B member 1 [Source:HGNC Symbol	Acc:HGNC:40],-0.721063311538462,8.80565677053941e-07
ENSG00000188056,TREML4,285852,triggering receptor expressed on myeloid cells like 4 [Source:HGNC Symbol	Acc:HGNC:30807],1.02816908076924,0.0360602589136355
ENSG00000188157,AGRN,375790,agrin [Source:HGNC Symbol	Acc:HGNC:329],1.86004515384615,1.87195352337285e-12
ENSG00000188175,HEPACAM2,253012,HEPACAM family member 2 [Source:HGNC Symbol	Acc:HGNC:27364],0.707703465384616,0.00052478950032256
ENSG00000188215,DCUN1D3,123879,defective in cullin neddylation 1 domain containing 3 [Source:HGNC Symbol	Acc:HGNC:28734],0.648398488461526,8.32392720928189e-07
ENSG00000188282,RUFY4,285180,RUN and FYVE domain containing 4 [Source:HGNC Symbol	Acc:HGNC:24804],2.12735878846154,1.72648172897128e-13
ENSG00000188290,HES4,57801,hes family bHLH transcription factor 4 [Source:HGNC Symbol	Acc:HGNC:24149],2.48787192307692,7.37300536801569e-11
ENSG00000188313,PLSCR1,5359,phospholipid scramblase 1 [Source:HGNC Symbol	Acc:HGNC:9092],1.77634411538462,1.57920373395659e-14
ENSG00000085788,DDHD2,23259,DDHD domain containing 2 [Source:HGNC Symbol	Acc:HGNC:29106],-0.589097707692305,2.51426866315513e-07
ENSG00000188404,SELL,6402,selectin L [Source:HGNC Symbol	Acc:HGNC:10720],0.88905207692309,6.93597133790471e-07
ENSG00000188582,PAQR9,344838,progestin and adipoQ receptor family member 9 [Source:HGNC Symbol	Acc:HGNC:30131],0.597664965384609,0.0102035976227685
ENSG00000188672,RHCE,6006,Rh blood group CcEe antigens [Source:HGNC Symbol	Acc:HGNC:10008],0.684421411538461,0.00209439037363862
ENSG00000188676,IDO2,169355,indoleamine 2,3-dioxygenase 2 [Source:HGNC Symbol	Acc:HGNC:27269],0.642215911538463,0.00453659979552145
ENSG00000086061,DNAJA1,3301,DnaJ heat shock protein family (Hsp40) member A1 [Source:HGNC Symbol	Acc:HGNC:5229],0.823824769230773,9.59524206804038e-07
ENSG00000161640,SIGLEC11,114132,sialic acid binding Ig like lectin 11 [Source:HGNC Symbol	Acc:HGNC:15622],1.19918210846115,2.28042148091805e-07
ENSG00000188820,CALHM6,441168,calcium homeostasis modulator family member 6 [Source:HGNC Symbol	Acc:HGNC:33391],1.45153173076923,1.01878952531687e-07
ENSG00000188822,CNR2,1269,cannabinoid receptor 2 [Source:HGNC Symbol	Acc:HGNC:2160],-0.651147153846159,7.50537720014697e-08
ENSG00000086065,CHMP5,51510,charged multivesicular body protein 5 [Source:HGNC Symbol	Acc:HGNC:26942],1.26772365384615,1.93989537325383e-09
ENSG00000189007,ADAT2,134637,adenosine deaminase tRNA specific 2 [Source:HGNC Symbol	Acc:HGNC:21172],-0.699297696153849,9.96976984920022e-06
ENSG00000189013,KIR2DL4,3805,killer cell immunoglobulin like receptor, two Ig domains and long cytoplasmic tail 4 [Source:HGNC Symbol	Acc:HGNC:6332],0.805936630769224,0.00175781313839457
ENSG00000189060,H1F0,3005,H1 histone family member 0 [Source:HGNC Symbol	Acc:HGNC:4714],0.81831807692307,1.81348661644984e-07
ENSG00000161681,SHANK1,50944,SH3 and multiple ankyrin repeat domains 1 [Source:HGNC Symbol	Acc:HGNC:15474],-0.883604032611672,3.55388270739574e-09
ENSG00000189325,C6orf222,389384,chromosome 6 open reading frame 222 [Source:HGNC Symbol	Acc:HGNC:33769],0.900624538461539,3.52911108844991e-05
ENSG00000189337,KAZN,23254,kazrin, periplakin interacting protein [Source:HGNC Symbol	Acc:HGNC:29173],-0.639454984615391,0.00798704971686277
ENSG00000161692,DBF4B,80174,DBF4 zinc finger B [Source:HGNC Symbol	Acc:HGNC:17883],0.801174386508096,3.10940236952733e-06
ENSG00000189377,CXCL17,284340,C-X-C motif chemokine ligand 17 [Source:HGNC Symbol	Acc:HGNC:19232],1.23068214615385,0.0275540758469652
ENSG00000161791,FMNL3,91010,formin like 3 [Source:HGNC Symbol	Acc:HGNC:23698],-0.691408340253801,4.43810069607634e-10
ENSG00000196116,TDRD7,23424,tudor domain containing 7 [Source:HGNC Symbol	Acc:HGNC:30831],1.27537457692307,4.48820297523211e-09
ENSG00000196123,KIAA0895L,653319,KIAA0895 like [Source:HGNC Symbol	Acc:HGNC:34408],1.63146661538461,1.09316366565285e-08
ENSG00000196141,SPATS2L,26010,spermatogenesis associated serine rich 2 like [Source:HGNC Symbol	Acc:HGNC:24574],2.71295607692308,4.12449706207895e-15
ENSG00000196155,PLEKHG4,25894,pleckstrin homology and RhoGEF domain containing G4 [Source:HGNC Symbol	Acc:HGNC:24501],-0.5862004423077,0.00085860866274067
ENSG00000196177,ACADSB,36,acyl-CoA dehydrogenase short/branched chain [Source:HGNC Symbol	Acc:HGNC:91],-0.619176461538464,8.65762889672418e-05
ENSG00000196358,NTNG2,84628,netrin G2 [Source:HGNC Symbol	Acc:HGNC:14288],1.3972296153846,6.05847429367779e-10
ENSG00000196369,SRGAP2B,647135,SLIT-ROBO Rho GTPase activating protein 2B [Source:HGNC Symbol	Acc:HGNC:35237],1.01193401538462,7.33881695700611e-05
ENSG00000196411,EPHB4,2050,EPH receptor B4 [Source:HGNC Symbol	Acc:HGNC:3395],-0.651964153846151,9.8474320306806e-06
ENSG00000161905,ALOX15,246,arachidonate 15-lipoxygenase [Source:HGNC Symbol	Acc:HGNC:433],-1.0427086638503,0.00311892193957419
ENSG00000196517,SLC6A9,6536,solute carrier family 6 member 9 [Source:HGNC Symbol	Acc:HGNC:11056],0.63111619230769,0.00852395831002452
ENSG00000196549,MME,4311,membrane metalloendopeptidase [Source:HGNC Symbol	Acc:HGNC:7154],-0.69505926923078,7.98013823478987e-05
ENSG00000196550,FAM72A,729533,family with sequence similarity 72 member A [Source:HGNC Symbol	Acc:HGNC:24044],0.882200942307692,8.68454500129477e-07
ENSG00000087077,TRIP6,7205,thyroid hormone receptor interactor 6 [Source:HGNC Symbol	Acc:HGNC:12311],0.590527230769236,3.73624801690532e-09
ENSG00000196576,PLXNB2,23654,plexin B2 [Source:HGNC Symbol	Acc:HGNC:9104],0.66526334615385,1.3657319328528e-08
ENSG00000087085,ACHE,43,acetylcholinesterase (Cartwright blood group) [Source:HGNC Symbol	Acc:HGNC:108],0.619387184615388,0.00695082823814239
ENSG00000069188,SDK2,54549,sidekick cell adhesion molecule 2 [Source:HGNC Symbol	Acc:HGNC:19308],-1.228684623869,1.85334978047562e-09
ENSG00000196664,TLR7,51284,toll like receptor 7 [Source:HGNC Symbol	Acc:HGNC:15631],1.17406992307692,5.52772423009552e-11
ENSG00000161929,SCIMP,388325,SLP adaptor and CSK interacting membrane protein [Source:HGNC Symbol	Acc:HGNC:33504],0.780006646218332,3.08767214802094e-09
ENSG00000196684,HSH2D,84941,hematopoietic SH2 domain containing [Source:HGNC Symbol	Acc:HGNC:24920],0.777859769230766,3.15436305990745e-06
ENSG00000196743,GM2A,2760,GM2 ganglioside activator [Source:HGNC Symbol	Acc:HGNC:4367],0.746846884615383,7.8176589265728e-09
ENSG00000196747,HIST1H2AI,8329,histone cluster 1 H2A family member i [Source:HGNC Symbol	Acc:HGNC:4725],0.591926300000006,6.22318039038952e-05
ENSG00000196778,OR52K1,390036,olfactory receptor family 52 subfamily K member 1 [Source:HGNC Symbol	Acc:HGNC:15222],0.927485119230772,8.42053462301936e-06
ENSG00000196787,HIST1H2AG,8969,histone cluster 1 H2A family member g [Source:HGNC Symbol	Acc:HGNC:4737],0.725785480769224,9.52461244079692e-06
ENSG00000196873,CBWD3,445571,COBW domain containing 3 [Source:HGNC Symbol	Acc:HGNC:18519],0.835925149999991,6.38217001199628e-06
ENSG00000196890,HIST3H2BB,128312,histone cluster 3 H2B family member b [Source:HGNC Symbol	Acc:HGNC:20514],0.67191425384615,2.11205943292547e-06
ENSG00000196935,SRGAP1,57522,SLIT-ROBO Rho GTPase activating protein 1 [Source:HGNC Symbol	Acc:HGNC:17382],0.586385923076922,0.000165940599617867
ENSG00000196954,CASP4,837,caspase 4 [Source:HGNC Symbol	Acc:HGNC:1505],0.943511846153848,2.10856268879664e-09
ENSG00000197093,GAL3ST4,79690,galactose-3-O-sulfotransferase 4 [Source:HGNC Symbol	Acc:HGNC:24145],-1.04562215384615,3.77015177308808e-10
ENSG00000197119,SLC25A29,123096,solute carrier family 25 member 29 [Source:HGNC Symbol	Acc:HGNC:20116],-0.722940769230789,1.25807247669442e-06
ENSG00000197121,PGAP1,80055,post-GPI attachment to proteins 1 [Source:HGNC Symbol	Acc:HGNC:25712],1.05056051923077,1.44345961925641e-05
ENSG00000197208,SLC22A4,6583,solute carrier family 22 member 4 [Source:HGNC Symbol	Acc:HGNC:10968],0.960188999999993,3.07099208108362e-06
ENSG00000197249,SERPINA1,5265,serpin family A member 1 [Source:HGNC Symbol	Acc:HGNC:8941],0.693347730769236,3.51760653296189e-07
ENSG00000197272,IL27,246778,interleukin 27 [Source:HGNC Symbol	Acc:HGNC:19157],1.86052777692307,7.63726992635723e-15
ENSG00000197296,FITM2,128486,fat storage inducing transmembrane protein 2 [Source:HGNC Symbol	Acc:HGNC:16135],-0.667024034615393,1.18287326106448e-09
ENSG00000197385,ZNF860,344787,zinc finger protein 860 [Source:HGNC Symbol	Acc:HGNC:34513],-0.614581565384613,0.000165940599617867
ENSG00000087338,GMCL1,64395,germ cell-less 1, spermatogenesis associated [Source:HGNC Symbol	Acc:HGNC:23843],-0.615335992307697,1.63484418929876e-09
ENSG00000197457,STMN3,50861,stathmin 3 [Source:HGNC Symbol	Acc:HGNC:15926],-0.820211730769223,7.17191566148341e-12
ENSG00000197461,PDGFA,5154,platelet derived growth factor subunit A [Source:HGNC Symbol	Acc:HGNC:8799],0.659350638461532,2.911399483824e-05
ENSG00000162069,BICDL2,146439,BICD family like cargo adaptor 2 [Source:HGNC Symbol	Acc:HGNC:33584],0.862109806440014,0.00125463383440144
ENSG00000197646,PDCD1LG2,80380,programmed cell death 1 ligand 2 [Source:HGNC Symbol	Acc:HGNC:18731],1.8085789,2.59601507410792e-12
ENSG00000087589,CASS4,57091,Cas scaffold protein family member 4 [Source:HGNC Symbol	Acc:HGNC:15878],-1.21456265384615,3.2189843997827e-16
ENSG00000197721,CR1L,1379,complement C3b/C4b receptor 1 like [Source:HGNC Symbol	Acc:HGNC:2335],0.640034349999997,0.00118959085826431
ENSG00000197852,INKA2,55924,inka box actin regulator 2 [Source:HGNC Symbol	Acc:HGNC:28045],-0.660742576923093,2.51548967627628e-07
ENSG00000007264,MATK,4145,megakaryocyte-associated tyrosine kinase [Source:HGNC Symbol	Acc:HGNC:6906],-0.730985692307698,7.06164074859586e-06
ENSG00000197903,HIST1H2BK,85236,histone cluster 1 H2B family member k [Source:HGNC Symbol	Acc:HGNC:13954],0.829765076923092,2.39369525562012e-11
ENSG00000197992,CLEC9A,283420,C-type lectin domain containing 9A [Source:HGNC Symbol	Acc:HGNC:26705],-0.756654476923074,9.17512695784825e-06
ENSG00000198019,FCGR1B,2210,Fc fragment of IgG receptor Ib [Source:HGNC Symbol	Acc:HGNC:3614],1.50260715384615,9.45419003801536e-13
ENSG00000198087,CD2AP,23607,CD2 associated protein [Source:HGNC Symbol	Acc:HGNC:14258],0.846057273076925,1.81045722829228e-05
ENSG00000088325,TPX2,22974,TPX2 microtubule nucleation factor [Source:HGNC Symbol	Acc:HGNC:1249],0.653547892307699,0.00531309151740275
ENSG00000198208,RPS6KL1,83694,ribosomal protein S6 kinase like 1 [Source:HGNC Symbol	Acc:HGNC:20222],-0.689912930769235,2.53101981704838e-06
ENSG00000198216,CACNA1E,777,calcium voltage-gated channel subunit alpha1 E [Source:HGNC Symbol	Acc:HGNC:1392],1.04090503846153,3.85528267679103e-06
ENSG00000198417,MT1F,4494,metallothionein 1F [Source:HGNC Symbol	Acc:HGNC:7398],0.851561642307697,2.55506187506153e-08
ENSG00000198604,BAZ1A,11177,bromodomain adjacent to zinc finger domain 1A [Source:HGNC Symbol	Acc:HGNC:960],0.677872692307687,0.000290248510335614
ENSG00000198673,TAFA2,338811,TAFA chemokine like family member 2 [Source:HGNC Symbol	Acc:HGNC:21589],0.932558734615386,6.94322687177196e-05
ENSG00000198715,GLMP,112770,glycosylated lysosomal membrane protein [Source:HGNC Symbol	Acc:HGNC:29436],0.681339076923084,1.46755066593996e-08
ENSG00000198755,RPL10A,4736,ribosomal protein L10a [Source:HGNC Symbol	Acc:HGNC:10299],-0.645466730769231,2.30332687726822e-09
ENSG00000198785,GRIN3A,116443,glutamate ionotropic receptor NMDA type subunit 3A [Source:HGNC Symbol	Acc:HGNC:16767],2.13765248076923,7.26941704608189e-10
ENSG00000088827,SIGLEC1,6614,sialic acid binding Ig like lectin 1 [Source:HGNC Symbol	Acc:HGNC:11127],2.91549823076923,7.43773615127772e-20
ENSG00000198814,GK,2710,glycerol kinase [Source:HGNC Symbol	Acc:HGNC:4289],0.696564961538465,0.000293223179540416
ENSG00000198829,SUCNR1,56670,succinate receptor 1 [Source:HGNC Symbol	Acc:HGNC:4542],0.609848584615388,6.43687950837569e-05
ENSG00000198833,UBE2J1,51465,ubiquitin conjugating enzyme E2 J1 [Source:HGNC Symbol	Acc:HGNC:17598],0.704062384615392,8.7808009221363e-08
ENSG00000198848,CES1,1066,carboxylesterase 1 [Source:HGNC Symbol	Acc:HGNC:1863],1.15625046153845,8.06680531824876e-07
ENSG00000088881,EBF4,57593,EBF family member 4 [Source:HGNC Symbol	Acc:HGNC:29278],-1.04853491538462,1.51276253001397e-08
ENSG00000198929,NOS1AP,9722,nitric oxide synthase 1 adaptor protein [Source:HGNC Symbol	Acc:HGNC:16859],1.05831747307692,0.000485052962518244
ENSG00000198932,GPRASP1,9737,G protein-coupled receptor associated sorting protein 1 [Source:HGNC Symbol	Acc:HGNC:24834],-0.930952200000002,2.69535293719252e-08
ENSG00000198933,TBKBP1,9755,TBK1 binding protein 1 [Source:HGNC Symbol	Acc:HGNC:30140],0.604901153846152,3.81842304659307e-05
ENSG00000198959,TGM2,7052,transglutaminase 2 [Source:HGNC Symbol	Acc:HGNC:11778],1.27495019230769,7.85321521280003e-09
ENSG00000089012,SIRPG,55423,signal regulatory protein gamma [Source:HGNC Symbol	Acc:HGNC:15757],-0.706956423076937,3.67905650766731e-06
ENSG00000089127,AC004551.1,4938,2'-5'-oligoadenylate synthetase 1 [Source:NCBI gene	Acc:4938],2.28623296153845,3.93581073625937e-17
ENSG00000089685,BIRC5,332,baculoviral IAP repeat containing 5 [Source:HGNC Symbol	Acc:HGNC:593],0.788545946153848,0.00339761124182157
ENSG00000089692,LAG3,3902,lymphocyte activating 3 [Source:HGNC Symbol	Acc:HGNC:6476],0.946742769230768,1.8996785589143e-05
ENSG00000090104,RGS1,5996,regulator of G protein signaling 1 [Source:HGNC Symbol	Acc:HGNC:9991],1.02360889230769,0.000144573841855946
ENSG00000007516,BAIAP3,8938,BAI1 associated protein 3 [Source:HGNC Symbol	Acc:HGNC:948],-1.00615488461539,3.10612737288693e-08
ENSG00000090447,TFAP4,7023,transcription factor AP-4 [Source:HGNC Symbol	Acc:HGNC:11745],-0.612850807692315,3.07600349724284e-08
ENSG00000091106,NLRC4,58484,NLR family CARD domain containing 4 [Source:HGNC Symbol	Acc:HGNC:16412],0.761737961538454,4.62290500449645e-09
ENSG00000091129,NRCAM,4897,neuronal cell adhesion molecule [Source:HGNC Symbol	Acc:HGNC:7994],-1.12008635769231,2.63833524361198e-12
ENSG00000091409,ITGA6,3655,integrin subunit alpha 6 [Source:HGNC Symbol	Acc:HGNC:6142],-0.773230576923075,9.01663790959419e-06
ENSG00000091972,CD200,4345,CD200 molecule [Source:HGNC Symbol	Acc:HGNC:7203],-0.728541569230771,9.49837881605103e-06
ENSG00000092036,HAUS4,54930,HAUS augmin like complex subunit 4 [Source:HGNC Symbol	Acc:HGNC:20163],0.619535384615387,0.000156358302059635
ENSG00000092051,JPH4,84502,junctophilin 4 [Source:HGNC Symbol	Acc:HGNC:20156],0.754937249999996,1.04504721861372e-05
ENSG00000092096,SLC22A17,51310,solute carrier family 22 member 17 [Source:HGNC Symbol	Acc:HGNC:23095],-0.645086934615374,0.000187128516359646
ENSG00000092200,RPGRIP1,57096,RPGR interacting protein 1 [Source:HGNC Symbol	Acc:HGNC:13436],-1.01131682692308,8.52581629468799e-09
ENSG00000203666,EFCAB2,84288,EF-hand calcium binding domain 2 [Source:HGNC Symbol	Acc:HGNC:28166],0.984761307692299,3.59143951197298e-08
ENSG00000203747,FCGR3A,2214,Fc fragment of IgG receptor IIIa [Source:HGNC Symbol	Acc:HGNC:3619],0.717969500000006,3.22945880271895e-05
ENSG00000092295,TGM1,7051,transglutaminase 1 [Source:HGNC Symbol	Acc:HGNC:11777],0.898229680769226,1.0451244120925e-06
ENSG00000162461,SLC25A34,284723,solute carrier family 25 member 34 [Source:HGNC Symbol	Acc:HGNC:27653],0.626832126019787,2.28556205662427e-06
ENSG00000007968,E2F2,1870,E2F transcription factor 2 [Source:HGNC Symbol	Acc:HGNC:3114],1.01265357692308,4.11262077369889e-15
ENSG00000203797,DDO,8528,D-aspartate oxidase [Source:HGNC Symbol	Acc:HGNC:2727],1.17693286153845,9.79423696595569e-10
ENSG00000203814,HIST2H2BF,440689,histone cluster 2 H2B family member f [Source:HGNC Symbol	Acc:HGNC:24700],1.11017637692308,6.85307073947623e-09
ENSG00000203880,PCMTD2,55251,protein-L-isoaspartate (D-aspartate) O-methyltransferase domain containing 2 [Source:HGNC Symbol	Acc:HGNC:15882],-0.713344484615389,8.10061729523367e-07
ENSG00000204010,IFIT1B,439996,interferon induced protein with tetratricopeptide repeats 1B [Source:HGNC Symbol	Acc:HGNC:23442],1.02909539615385,0.000147224887545805
ENSG00000204020,LIPN,643418,lipase family member N [Source:HGNC Symbol	Acc:HGNC:23452],0.61860916153846,0.0016541075074204
ENSG00000162496,DHRS3,9249,dehydrogenase/reductase 3 [Source:HGNC Symbol	Acc:HGNC:17693],-0.635860857268273,5.60884496659967e-06
ENSG00000204103,MAFB,9935,MAF bZIP transcription factor B [Source:HGNC Symbol	Acc:HGNC:6408],1.03258353846154,9.47099570981857e-09
ENSG00000092758,COL9A3,1299,collagen type IX alpha 3 chain [Source:HGNC Symbol	Acc:HGNC:2219],-0.713915607692311,0.0115690503695686
ENSG00000162512,SDC3,9672,syndecan 3 [Source:HGNC Symbol	Acc:HGNC:10660],1.45995355758658,1.61089815959648e-10
ENSG00000204217,BMPR2,659,bone morphogenetic protein receptor type 2 [Source:HGNC Symbol	Acc:HGNC:1078],0.877370819230773,3.05417662966602e-06
ENSG00000204219,TCEA3,6920,transcription elongation factor A3 [Source:HGNC Symbol	Acc:HGNC:11615],-0.744602203846146,8.74357170340316e-05
ENSG00000204252,HLA-DOA,3111,major histocompatibility complex, class II, DO alpha [Source:HGNC Symbol	Acc:HGNC:4936],-0.722431499999997,2.06427454348554e-07
ENSG00000204264,PSMB8,5696,proteasome subunit beta 8 [Source:HGNC Symbol	Acc:HGNC:9545],0.6600878076923,7.71083977322819e-08
ENSG00000204267,TAP2,6891,transporter 2, ATP binding cassette subfamily B member [Source:HGNC Symbol	Acc:HGNC:44],0.759926346153842,3.95638392038066e-06
ENSG00000092853,CLSPN,63967,claspin [Source:HGNC Symbol	Acc:HGNC:19715],0.630702857692306,1.68146482925034e-05
ENSG00000204314,PRRT1,80863,proline rich transmembrane protein 1 [Source:HGNC Symbol	Acc:HGNC:13943],-1.01190556538462,5.82496206422608e-09
ENSG00000162522,KIAA1522,57648,KIAA1522 [Source:HGNC Symbol	Acc:HGNC:29301],0.599499675722313,2.883685226866e-07
ENSG00000204388,HSPA1B,3304,heat shock protein family A (Hsp70) member 1B [Source:HGNC Symbol	Acc:HGNC:5233],0.975319461538454,6.55112076684438e-05
ENSG00000204397,CARD16,114769,caspase recruitment domain family member 16 [Source:HGNC Symbol	Acc:HGNC:33701],1.38873703846154,1.80545195556958e-11
ENSG00000204421,LY6G6C,80740,lymphocyte antigen 6 family member G6C [Source:HGNC Symbol	Acc:HGNC:13936],1.2376406076923,2.34913731460594e-10
ENSG00000204516,MICB,4277,MHC class I polypeptide-related sequence B [Source:HGNC Symbol	Acc:HGNC:7091],0.717022307692313,1.18068494544122e-05
ENSG00000204531,POU5F1,5460,POU class 5 homeobox 1 [Source:HGNC Symbol	Acc:HGNC:9221],0.713475707692312,0.000891179686233758
ENSG00000093072,ADA2,51816,adenosine deaminase 2 [Source:HGNC Symbol	Acc:HGNC:1839],0.627822653846149,2.5008745113598e-10
ENSG00000162572,SCNN1D,6339,sodium channel epithelial 1 delta subunit [Source:HGNC Symbol	Acc:HGNC:10601],-0.652357098524115,1.07140855387212e-06
ENSG00000162576,MXRA8,54587,matrix remodeling associated 8 [Source:HGNC Symbol	Acc:HGNC:7542],-1.46935451406227,8.8009874354593e-10
ENSG00000204580,DDR1,780,discoidin domain receptor tyrosine kinase 1 [Source:HGNC Symbol	Acc:HGNC:2730],-0.654233638461534,1.42634707637675e-06
ENSG00000204613,TRIM10,10107,tripartite motif containing 10 [Source:HGNC Symbol	Acc:HGNC:10072],0.64555753461538,0.0133670284833374
ENSG00000204634,TBC1D8,11138,TBC1 domain family member 8 [Source:HGNC Symbol	Acc:HGNC:17791],0.733871153846156,5.91389297376285e-06
ENSG00000162591,MEGF6,1953,multiple EGF like domains 6 [Source:HGNC Symbol	Acc:HGNC:3232],-0.982337005800087,1.14253950345181e-14
ENSG00000094804,CDC6,990,cell division cycle 6 [Source:HGNC Symbol	Acc:HGNC:1744],0.670637700000002,0.000844153475380864
ENSG00000204936,CD177,57126,CD177 molecule [Source:HGNC Symbol	Acc:HGNC:30072],1.72671926923076,1.75735877902152e-05
ENSG00000162614,NEXN,91624,nexilin F-actin binding protein [Source:HGNC Symbol	Acc:HGNC:29557],1.44025931035103,2.82383771966675e-09
ENSG00000205302,SNX2,6643,sorting nexin 2 [Source:HGNC Symbol	Acc:HGNC:11173],0.614863576923064,5.42545438815648e-07
ENSG00000205413,SAMD9,54809,sterile alpha motif domain containing 9 [Source:HGNC Symbol	Acc:HGNC:1348],1.53159500000001,3.77015177308808e-10
ENSG00000205517,RGL3,57139,ral guanine nucleotide dissociation stimulator like 3 [Source:HGNC Symbol	Acc:HGNC:30282],-0.829203400000001,2.12200644606289e-06
ENSG00000205560,CPT1B,1375,carnitine palmitoyltransferase 1B [Source:HGNC Symbol	Acc:HGNC:2329],0.618641415384612,2.97711570973481e-05
ENSG00000205726,ITSN1,6453,intersectin 1 [Source:HGNC Symbol	Acc:HGNC:6183],0.738695623076925,3.50837692631566e-06
ENSG00000008130,NADK,65220,NAD kinase [Source:HGNC Symbol	Acc:HGNC:29831],0.65059299999999,5.75846366019316e-05
ENSG00000095739,BAMBI,25805,BMP and activin membrane bound inhibitor [Source:HGNC Symbol	Acc:HGNC:30251],0.719654053846148,2.50283451522411e-06
ENSG00000162645,GBP2,2634,guanylate binding protein 2 [Source:HGNC Symbol	Acc:HGNC:4183],0.835653877039682,5.35824312537579e-09
ENSG00000095794,CREM,1390,cAMP responsive element modulator [Source:HGNC Symbol	Acc:HGNC:2352],0.891698084615376,1.11488766992349e-10
ENSG00000096006,CRISP3,10321,cysteine rich secretory protein 3 [Source:HGNC Symbol	Acc:HGNC:16904],0.654196676923071,0.0270333730703033
ENSG00000162654,GBP4,115361,guanylate binding protein 4 [Source:HGNC Symbol	Acc:HGNC:20480],1.49863492965041,1.52664851700513e-08
ENSG00000008226,DLEC1,9940,DLEC1 cilia and flagella associated protein [Source:HGNC Symbol	Acc:HGNC:2899],-0.64578352307692,5.50399479894628e-08
ENSG00000096968,JAK2,3717,Janus kinase 2 [Source:HGNC Symbol	Acc:HGNC:6192],0.946553346153856,2.94073501624588e-06
ENSG00000097033,SH3GLB1,51100,SH3 domain containing GRB2 like, endophilin B1 [Source:HGNC Symbol	Acc:HGNC:10833],0.67121115384616,3.51760653296189e-07
ENSG00000099204,ABLIM1,3983,actin binding LIM protein 1 [Source:HGNC Symbol	Acc:HGNC:78],-0.730332692307682,1.48761304645557e-08
ENSG00000099377,HSD3B7,80270,hydroxy-delta-5-steroid dehydrogenase, 3 beta- and steroid delta-isomerase 7 [Source:HGNC Symbol	Acc:HGNC:18324],0.663867411538456,1.44858483549846e-07
ENSG00000099834,CDHR5,53841,cadherin related family member 5 [Source:HGNC Symbol	Acc:HGNC:7521],1.13684543846154,1.02211335034999e-08
ENSG00000099860,GADD45B,4616,growth arrest and DNA damage inducible beta [Source:HGNC Symbol	Acc:HGNC:4096],0.886508153846156,1.22860120177664e-08
ENSG00000099866,MADCAM1,8174,mucosal vascular addressin cell adhesion molecule 1 [Source:HGNC Symbol	Acc:HGNC:6765],-0.845160892307691,1.28301714393133e-08
ENSG00000099953,MMP11,4320,matrix metallopeptidase 11 [Source:HGNC Symbol	Acc:HGNC:7157],-0.721962776923076,2.6316273503207e-06
ENSG00000099985,OSM,5008,oncostatin M [Source:HGNC Symbol	Acc:HGNC:8506],0.884587246153831,1.12731799962841e-05
ENSG00000099998,GGT5,2687,gamma-glutamyltransferase 5 [Source:HGNC Symbol	Acc:HGNC:4260],-0.88188191538461,1.13378681022441e-05
ENSG00000211445,GPX3,2878,glutathione peroxidase 3 [Source:HGNC Symbol	Acc:HGNC:4555],-0.698155130769239,0.000179852426043158
ENSG00000100097,LGALS1,3956,galectin 1 [Source:HGNC Symbol	Acc:HGNC:6561],0.610715461538447,8.21516533860773e-05
ENSG00000162714,ZNF496,84838,zinc finger protein 496 [Source:HGNC Symbol	Acc:HGNC:23713],0.643559664132704,1.53454196945316e-06
ENSG00000100100,PIK3IP1,113791,phosphoinositide-3-kinase interacting protein 1 [Source:HGNC Symbol	Acc:HGNC:24942],-0.828402115384621,5.53705876597855e-10
ENSG00000100129,EIF3L,51386,eukaryotic translation initiation factor 3 subunit L [Source:HGNC Symbol	Acc:HGNC:18138],-0.796184730769225,1.51859615876863e-15
ENSG00000100154,TTC28,23331,tetratricopeptide repeat domain 28 [Source:HGNC Symbol	Acc:HGNC:29179],-0.624164596153848,9.95191503619772e-05
ENSG00000100218,RSPH14,27156,radial spoke head 14 homolog [Source:HGNC Symbol	Acc:HGNC:13437],-0.698623219230769,4.62187553755355e-05
ENSG00000100220,RTCB,51493,RNA 2',3'-cyclic phosphate and 5'-OH ligase [Source:HGNC Symbol	Acc:HGNC:26935],0.634613653846152,5.25774970190325e-08
ENSG00000100226,GTPBP1,9567,GTP binding protein 1 [Source:HGNC Symbol	Acc:HGNC:4669],0.840967807692305,2.67924218350068e-08
ENSG00000100228,RAB36,9609,RAB36, member RAS oncogene family [Source:HGNC Symbol	Acc:HGNC:9775],-0.750521042307692,2.19567281605422e-05
ENSG00000162745,OLFML2B,25903,olfactomedin like 2B [Source:HGNC Symbol	Acc:HGNC:24558],0.833349363978433,8.80252228142821e-08
ENSG00000100292,HMOX1,3162,heme oxygenase 1 [Source:HGNC Symbol	Acc:HGNC:5013],0.622654153846147,5.16006855681487e-07
ENSG00000162747,FCGR3B,2215,Fc fragment of IgG receptor IIIb [Source:HGNC Symbol	Acc:HGNC:3620],0.629811669005424,0.00473320656386013
ENSG00000213420,GPC2,221914,glypican 2 [Source:HGNC Symbol	Acc:HGNC:4450],-0.680729803846159,2.65502333138458e-05
ENSG00000100298,APOBEC3H,164668,apolipoprotein B mRNA editing enzyme catalytic subunit 3H [Source:HGNC Symbol	Acc:HGNC:24100],0.688789707692301,0.000257570901635648
ENSG00000213533,STIMATE,375346,STIM activating enhancer [Source:HGNC Symbol	Acc:HGNC:30526],0.65940503461538,4.03078968666634e-06
ENSG00000100307,CBX7,23492,chromobox 7 [Source:HGNC Symbol	Acc:HGNC:1557],-0.70646823076923,3.5440214571703e-11
ENSG00000213626,LBH,81606,limb bud and heart development [Source:HGNC Symbol	Acc:HGNC:29532],-0.737008076923065,1.0479768106437e-11
ENSG00000100316,RPL3,6122,ribosomal protein L3 [Source:HGNC Symbol	Acc:HGNC:10332],-0.848359961538481,2.53196328586692e-10
ENSG00000213719,CLIC1,1192,chloride intracellular channel 1 [Source:HGNC Symbol	Acc:HGNC:2062],0.640239692307681,3.84464380776946e-08
ENSG00000213722,DDAH2,23564,dimethylarginine dimethylaminohydrolase 2 [Source:HGNC Symbol	Acc:HGNC:2716],0.881339038461537,6.53610878582808e-10
ENSG00000213809,KLRK1,22914,killer cell lectin like receptor K1 [Source:HGNC Symbol	Acc:HGNC:18788],-0.737047446153847,1.35173956555604e-05
ENSG00000100336,APOL4,80832,apolipoprotein L4 [Source:HGNC Symbol	Acc:HGNC:14867],1.40345822692307,3.13891261229702e-05
ENSG00000100342,APOL1,8542,apolipoprotein L1 [Source:HGNC Symbol	Acc:HGNC:618],1.37239046153845,2.3854561529823e-10
ENSG00000213928,IRF9,10379,interferon regulatory factor 9 [Source:HGNC Symbol	Acc:HGNC:6131],0.684911884615387,8.51282839311534e-07
ENSG00000162772,ATF3,467,activating transcription factor 3 [Source:HGNC Symbol	Acc:HGNC:785],2.34537592130144,1.94076485756254e-08
ENSG00000214226,C17orf67,339210,chromosome 17 open reading frame 67 [Source:HGNC Symbol	Acc:HGNC:27900],0.791630399999997,0.00026888556428491
ENSG00000214274,ANG,283,angiogenin [Source:HGNC Symbol	Acc:HGNC:483],0.602342646153847,0.000190683180576554
ENSG00000100385,IL2RB,3560,interleukin 2 receptor subunit beta [Source:HGNC Symbol	Acc:HGNC:6009],-0.588795692307693,1.48769957908625e-05
ENSG00000002549,LAP3,51056,leucine aminopeptidase 3 [Source:HGNC Symbol	Acc:HGNC:18449],1.84008576923076,1.19302392152627e-11
ENSG00000214872,SMTNL1,219537,smoothelin like 1 [Source:HGNC Symbol	Acc:HGNC:32394],1.60482129615385,2.42183813633195e-08
ENSG00000069849,ATP1B3,483,ATPase Na+/K+ transporting subunit beta 3 [Source:HGNC Symbol	Acc:HGNC:806],0.617126813119366,7.82861464011403e-11
ENSG00000215252,GOLGA8B,440270,golgin A8 family member B [Source:HGNC Symbol	Acc:HGNC:31973],-0.876713792307694,1.63489137388765e-07
ENSG00000162881,OXER1,165140,oxoeicosanoid receptor 1 [Source:HGNC Symbol	Acc:HGNC:24884],-0.686784232127854,4.44762346254833e-05
ENSG00000215788,TNFRSF25,8718,TNF receptor superfamily member 25 [Source:HGNC Symbol	Acc:HGNC:11910],-0.660630538461547,1.95514619902052e-06
ENSG00000215912,TTC34,100287898,tetratricopeptide repeat domain 34 [Source:HGNC Symbol	Acc:HGNC:34297],-0.605583319230773,3.98369156321236e-05
ENSG00000216490,IFI30,10437,IFI30 lysosomal thiol reductase [Source:HGNC Symbol	Acc:HGNC:5398],0.998788407692308,7.59150075702079e-13
ENSG00000100596,SPTLC2,9517,serine palmitoyltransferase long chain base subunit 2 [Source:HGNC Symbol	Acc:HGNC:11278],1.14340923076924,4.47259213501891e-10
ENSG00000162894,FCMR,9214,Fc fragment of IgM receptor [Source:HGNC Symbol	Acc:HGNC:14315],-0.71866362963306,7.9294258788145e-10
ENSG00000100784,RPS6KA5,9252,ribosomal protein S6 kinase A5 [Source:HGNC Symbol	Acc:HGNC:10434],-0.608218461538462,0.000127565544977554
ENSG00000100911,PSME2,5721,proteasome activator subunit 2 [Source:HGNC Symbol	Acc:HGNC:9569],0.789569576923064,2.16099248143354e-10
ENSG00000101004,NINL,22981,ninein like [Source:HGNC Symbol	Acc:HGNC:29163],-0.620395638461538,0.000236337669656847
ENSG00000221890,NPTXR,23467,neuronal pentraxin receptor [Source:HGNC Symbol	Acc:HGNC:7954],-0.699379446153845,4.25035228216211e-06
ENSG00000221914,PPP2R2A,5520,protein phosphatase 2 regulatory subunit Balpha [Source:HGNC Symbol	Acc:HGNC:9304],0.597087615384618,5.47545824293865e-05
ENSG00000221946,FXYD7,53822,FXYD domain containing ion transport regulator 7 [Source:HGNC Symbol	Acc:HGNC:4034],-0.781971450000002,0.000109023090576905
ENSG00000221955,SLC12A8,84561,solute carrier family 12 member 8 [Source:HGNC Symbol	Acc:HGNC:15595],1.42934653461539,1.45471450921371e-10
ENSG00000221963,APOL6,80830,apolipoprotein L6 [Source:HGNC Symbol	Acc:HGNC:14870],1.40681823076923,2.16756192335902e-10
ENSG00000221968,FADS3,3995,fatty acid desaturase 3 [Source:HGNC Symbol	Acc:HGNC:3576],-0.690467730769239,5.44939759624777e-08
ENSG00000221988,PPT2,9374,palmitoyl-protein thioesterase 2 [Source:HGNC Symbol	Acc:HGNC:9326],-0.662003976923076,2.0151425775313e-07
ENSG00000162946,DISC1,27185,DISC1 scaffold protein [Source:HGNC Symbol	Acc:HGNC:2888],0.965910664786092,4.37430098970249e-07
ENSG00000010030,ETV7,51513,ETS variant 7 [Source:HGNC Symbol	Acc:HGNC:18160],2.17015226923077,5.84861643505225e-11
ENSG00000101213,PTK6,5753,protein tyrosine kinase 6 [Source:HGNC Symbol	Acc:HGNC:9617],0.783724284615381,1.52555745890843e-08
ENSG00000223609,HBD,3045,hemoglobin subunit delta [Source:HGNC Symbol	Acc:HGNC:4829],0.830120207692304,0.000259192953279013
ENSG00000101347,SAMHD1,25939,SAM and HD domain containing deoxynucleoside triphosphate triphosphohydrolase 1 [Source:HGNC Symbol	Acc:HGNC:15925],0.707704115384598,2.15867526499825e-07
ENSG00000101425,BPI,671,bactericidal permeability increasing protein [Source:HGNC Symbol	Acc:HGNC:1095],0.594560642307696,0.0181066807495962
ENSG00000101608,MYL12A,10627,myosin light chain 12A [Source:HGNC Symbol	Acc:HGNC:16701],0.737501961538468,2.03974770126922e-10
ENSG00000010310,GIPR,2696,gastric inhibitory polypeptide receptor [Source:HGNC Symbol	Acc:HGNC:4271],-0.659122484615386,9.81267703413292e-05
ENSG00000101773,RBBP8,5932,RB binding protein 8, endonuclease [Source:HGNC Symbol	Acc:HGNC:9891],0.84511781538462,2.33200644887727e-10
ENSG00000101842,VSIG1,340547,V-set and immunoglobulin domain containing 1 [Source:HGNC Symbol	Acc:HGNC:28675],-0.814646369230774,1.3007070851006e-07
ENSG00000101986,ABCD1,215,ATP binding cassette subfamily D member 1 [Source:HGNC Symbol	Acc:HGNC:61],0.767975499999995,1.03319071719653e-07
ENSG00000010327,STAB1,23166,stabilin 1 [Source:HGNC Symbol	Acc:HGNC:18628],0.917015807692309,3.66632676924465e-11
ENSG00000102057,KCND1,3750,potassium voltage-gated channel subfamily D member 1 [Source:HGNC Symbol	Acc:HGNC:6237],1.19793188461539,2.60940421878906e-11
ENSG00000010379,SLC6A13,6540,solute carrier family 6 member 13 [Source:HGNC Symbol	Acc:HGNC:11046],0.681855380769233,0.000154742470611708
ENSG00000010539,ZNF200,7752,zinc finger protein 200 [Source:HGNC Symbol	Acc:HGNC:12993],0.677089461538463,9.87372466280068e-05
ENSG00000102317,RBM3,5935,RNA binding motif protein 3 [Source:HGNC Symbol	Acc:HGNC:9900],-0.721270923076917,2.53196328586692e-10
ENSG00000225940,C5orf67,101928448,chromosome 5 open reading frame 67 [Source:HGNC Symbol	Acc:HGNC:51252],0.88733238076923,2.4479102211151e-06
ENSG00000163050,COQ8A,56997,coenzyme Q8A [Source:HGNC Symbol	Acc:HGNC:16812],-0.585047930238408,7.13355610423356e-14
ENSG00000102524,TNFSF13B,10673,TNF superfamily member 13b [Source:HGNC Symbol	Acc:HGNC:11929],1.54864399999999,5.61054213718268e-09
ENSG00000102554,KLF5,688,Kruppel like factor 5 [Source:HGNC Symbol	Acc:HGNC:6349],0.619442234615381,0.0221196059866686
ENSG00000102794,ACOD1,730249,aconitate decarboxylase 1 [Source:HGNC Symbol	Acc:HGNC:33904],0.690389369230768,5.16532082083167e-05
ENSG00000102837,OLFM4,10562,olfactomedin 4 [Source:HGNC Symbol	Acc:HGNC:17190],0.888130961538458,0.0258790792503339
ENSG00000102897,LYRM1,57149,LYR motif containing 1 [Source:HGNC Symbol	Acc:HGNC:25074],0.73813269230768,1.79696245633919e-08
