# Supplementary material for: The Host Response to Viral Infections Reveals Common and Virus-Specific Signatures in the Peripheral Blood
Source: Front Immunol. 2021 Oct 27;12:741837. doi: 10.3389/fimmu.2021.741837 (PMC8578928; doi:10.3389/fimmu.2021.741837)
Supplement: Supplementary file 4 [file Table_3.csv]

ENSEMBL_gene_ID	gene_symbol	entrezgene_id	description	logFC	adj.P.Val
ENSG00000103005	USB1	79650	U6 snRNA biogenesis phosphodiesterase 1 [Source:HGNC Symbol;Acc:HGNC:25792]	0.713386274193518	9.74259854623135e-07
ENSG00000163083	INHBB	3625	inhibin subunit beta B [Source:HGNC Symbol;Acc:HGNC:6067]	1.2051462532258	0.00913642672103947
ENSG00000103257	SLC7A5	8140	solute carrier family 7 member 5 [Source:HGNC Symbol;Acc:HGNC:11063]	0.723003145161265	5.24220449803635e-05
ENSG00000103342	GSPT1	2935	G1 to S phase transition 1 [Source:HGNC Symbol;Acc:HGNC:4621]	0.588492806451587	0.00818847487521472
ENSG00000103569	AQP9	366	aquaporin 9 [Source:HGNC Symbol;Acc:HGNC:643]	0.935418645161267	2.47427385031951e-05
ENSG00000104043	ATP8B4	79895	ATPase phospholipid transporting 8B4 (putative) [Source:HGNC Symbol;Acc:HGNC:13536]	0.606527945161272	0.00942617293981515
ENSG00000104320	NBN	4683	nibrin [Source:HGNC Symbol;Acc:HGNC:7652]	0.777602564516114	6.90162727386454e-06
ENSG00000104375	STK3	6788	serine/threonine kinase 3 [Source:HGNC Symbol;Acc:HGNC:11406]	0.91468424032257	4.6419685624987e-05
ENSG00000104412	EMC2	9694	ER membrane protein complex subunit 2 [Source:HGNC Symbol;Acc:HGNC:28963]	0.597753841935464	0.000203797830696593
ENSG00000163162	RNF149	284996	ring finger protein 149 [Source:HGNC Symbol;Acc:HGNC:23137]	0.817769112903203	1.89030154834777e-05
ENSG00000163191	S100A11	6282	S100 calcium binding protein A11 [Source:HGNC Symbol;Acc:HGNC:10488]	0.643077935483841	0.0008681046524347
ENSG00000104921	FCER2	2208	Fc fragment of IgE receptor II [Source:HGNC Symbol;Acc:HGNC:3612]	-0.764176983870986	0.000888239260048071
ENSG00000105048	TNNT1	7138	troponin T1	slow skeletal type [Source:HGNC Symbol;Acc:HGNC:11948]	0.613038387096763	0.0351474486800664
ENSG00000105088	OLFM2	93145	olfactomedin 2 [Source:NCBI gene;Acc:93145]	-0.772613048387113	1.85712276816741e-05
ENSG00000163220	S100A9	6280	S100 calcium binding protein A9 [Source:HGNC Symbol;Acc:HGNC:10499]	0.857184274193511	8.97193727936965e-05
ENSG00000163221	S100A12	6283	S100 calcium binding protein A12 [Source:HGNC Symbol;Acc:HGNC:10489]	1.11101182258062	0.000240653928203791
ENSG00000105202	FBL	2091	fibrillarin [Source:HGNC Symbol;Acc:HGNC:3599]	-0.624578903225821	0.000106617111336114
ENSG00000163235	TGFA	7039	transforming growth factor alpha [Source:HGNC Symbol;Acc:HGNC:11765]	0.785189903225788	0.000773422502440158
ENSG00000105355	PLIN3	10226	perilipin 3 [Source:HGNC Symbol;Acc:HGNC:16893]	0.612615774193525	2.25255893739561e-05
ENSG00000163251	FZD5	7855	frizzled class receptor 5 [Source:HGNC Symbol;Acc:HGNC:4043]	0.871299272580634	2.92561592355577e-06
ENSG00000105369	CD79A	973	CD79a molecule [Source:HGNC Symbol;Acc:HGNC:1698]	-0.759586032258087	0.000981987051715551
ENSG00000105373	NOP53	29997	NOP53 ribosome biogenesis factor [Source:HGNC Symbol;Acc:HGNC:4333]	-0.755691419354871	4.90424339396275e-05
ENSG00000105376	ICAM5	7087	intercellular adhesion molecule 5 [Source:HGNC Symbol;Acc:HGNC:5348]	0.744559861290308	0.000245499224742645
ENSG00000105402	NAPA	8775	NSF attachment protein alpha [Source:HGNC Symbol;Acc:HGNC:7641]	0.641507741935458	2.21828709241839e-06
ENSG00000105426	PTPRS	5802	protein tyrosine phosphatase receptor type S [Source:HGNC Symbol;Acc:HGNC:9681]	-0.691688856451629	0.00104551230070069
ENSG00000012124	CD22	933	CD22 molecule [Source:HGNC Symbol;Acc:HGNC:1643]	-0.702510177419382	0.000125831746270217
ENSG00000105516	DBP	1628	D-box binding PAR bZIP transcription factor [Source:HGNC Symbol;Acc:HGNC:2697]	-0.711354032258082	6.15879667498177e-06
ENSG00000012171	SEMA3B	7869	semaphorin 3B [Source:HGNC Symbol;Acc:HGNC:10724]	0.641179899999988	0.000641636897854867
ENSG00000105609	LILRB5	10990	leukocyte immunoglobulin like receptor B5 [Source:HGNC Symbol;Acc:HGNC:6609]	0.909068414516117	0.00415189344354784
ENSG00000105610	KLF1	10661	Kruppel like factor 1 [Source:HGNC Symbol;Acc:HGNC:6345]	0.690019129032244	0.0486843362677768
ENSG00000105639	JAK3	3718	Janus kinase 3 [Source:HGNC Symbol;Acc:HGNC:6193]	0.599087435483845	1.0095015657807e-05
ENSG00000105640	RPL18A	6142	ribosomal protein L18a [Source:HGNC Symbol;Acc:HGNC:10311]	-0.642597370967767	0.000551961657556619
ENSG00000105641	SLC5A5	6528	solute carrier family 5 member 5 [Source:HGNC Symbol;Acc:HGNC:11040]	-0.66228636774195	3.00627412959546e-05
ENSG00000012223	LTF	4057	lactotransferrin [Source:HGNC Symbol;Acc:HGNC:6720]	0.96028983870967	0.0264343529151495
ENSG00000105707	HPN	3249	hepsin [Source:HGNC Symbol;Acc:HGNC:5155]	1.0540931564516	2.40707229180454e-06
ENSG00000105711	SCN1B	6324	sodium voltage-gated channel beta subunit 1 [Source:HGNC Symbol;Acc:HGNC:10586]	0.707969199999988	0.00141243913257669
ENSG00000002933	TMEM176A	55365	transmembrane protein 176A [Source:HGNC Symbol;Acc:HGNC:24930]	-1.01477701612905	0.0322800282013526
ENSG00000012779	ALOX5	240	arachidonate 5-lipoxygenase [Source:HGNC Symbol;Acc:HGNC:435]	0.672052758064492	0.000351712257952093
ENSG00000105835	NAMPT	10135	nicotinamide phosphoribosyltransferase [Source:HGNC Symbol;Acc:HGNC:30092]	1.00630246774191	4.09971915972405e-05
ENSG00000233493	TMEM238	388564	transmembrane protein 238 [Source:HGNC Symbol;Acc:HGNC:40042]	-0.654106354838722	0.00084092302567952
ENSG00000233927	RPS28	6234	ribosomal protein S28 [Source:HGNC Symbol;Acc:HGNC:10418]	-0.654837500000015	0.000265711826911667
ENSG00000106070	GRB10	2887	growth factor receptor bound protein 10 [Source:HGNC Symbol;Acc:HGNC:4564]	1.1189144580645	0.00116867917928243
ENSG00000106537	TSPAN13	27075	tetraspanin 13 [Source:HGNC Symbol;Acc:HGNC:21643]	-0.60935014516131	0.000322200357031097
ENSG00000106624	AEBP1	165	AE binding protein 1 [Source:HGNC Symbol;Acc:HGNC:303]	-0.92692717741938	1.29425913800385e-06
ENSG00000235169	SMIM1	388588	small integral membrane protein 1 (Vel blood group) [Source:HGNC Symbol;Acc:HGNC:44204]	0.983790201612882	0.0154804816499231
ENSG00000106772	PRUNE2	158471	prune homolog 2 with BCH domain [Source:HGNC Symbol;Acc:HGNC:25209]	1.04607507258063	0.00521038505522506
ENSG00000106780	MEGF9	1955	multiple EGF like domains 9 [Source:HGNC Symbol;Acc:HGNC:3234]	0.594841193548362	0.0111531589031732
ENSG00000163393	SLC22A15	55356	solute carrier family 22 member 15 [Source:HGNC Symbol;Acc:HGNC:20301]	0.819234587096757	0.00187735097687122
ENSG00000107201	DDX58	23586	DExD/H-box helicase 58 [Source:HGNC Symbol;Acc:HGNC:19102]	1.04882943548385	1.65880308332207e-05
ENSG00000163412	EIF4E3	317649	eukaryotic translation initiation factor 4E family member 3 [Source:HGNC Symbol;Acc:HGNC:31837]	0.697187338709664	2.82974399923686e-06
ENSG00000107566	ERLIN1	10613	ER lipid raft associated 1 [Source:HGNC Symbol;Acc:HGNC:16947]	0.928282145161271	0.00134246535530834
ENSG00000107611	CUBN	8029	cubilin [Source:HGNC Symbol;Acc:HGNC:2548]	-0.640348800000014	5.20543830212623e-06
ENSG00000163421	PROK2	60675	prokineticin 2 [Source:HGNC Symbol;Acc:HGNC:18455]	0.857261887096744	0.00380029740669099
ENSG00000013725	CD6	923	CD6 molecule [Source:HGNC Symbol;Acc:HGNC:1691]	-0.650764645161317	0.000644647985188458
ENSG00000107742	SPOCK2	9806	SPARC (osteonectin)	cwcv and kazal like domains proteoglycan 2 [Source:HGNC Symbol;Acc:HGNC:13564]	-0.776484806451627	2.92561592355577e-06
ENSG00000107796	ACTA2	59	actin alpha 2	smooth muscle [Source:HGNC Symbol;Acc:HGNC:130]	0.590312177419337	0.000564446696655704
ENSG00000236609	ZNF853	54753	zinc finger protein 853 [Source:HGNC Symbol;Acc:HGNC:21767]	-0.750368106451631	1.53748874929584e-05
ENSG00000070182	SPTB	6710	spectrin beta	erythrocytic [Source:HGNC Symbol;Acc:HGNC:11274]	0.833988532258049	0.0203159122194911
ENSG00000108387	SEPT4	5414	septin 4 [Source:HGNC Symbol;Acc:HGNC:9165]	1.19210862903225	3.02080136825213e-05
ENSG00000163464	CXCR1	3577	C-X-C motif chemokine receptor 1 [Source:HGNC Symbol;Acc:HGNC:6026]	0.655896306451599	0.000641636897854867
ENSG00000108424	KPNB1	3837	karyopherin subunit beta 1 [Source:HGNC Symbol;Acc:HGNC:6400]	0.596030451612885	1.23988657831967e-05
ENSG00000070190	DAPP1	27071	dual adaptor of phosphotyrosine and 3-phosphoinositides 1 [Source:HGNC Symbol;Acc:HGNC:16500]	0.638972967741909	4.78085606412178e-05
ENSG00000108582	CPD	1362	carboxypeptidase D [Source:HGNC Symbol;Acc:HGNC:2301]	0.804113870967731	0.00450992461511006
ENSG00000238269	PAGE2B	389860	PAGE family member 2B [Source:HGNC Symbol;Acc:HGNC:31805]	0.929236533870956	0.00134021211329261
ENSG00000108771	DHX58	79132	DExH-box helicase 58 [Source:HGNC Symbol;Acc:HGNC:29517]	0.605533112903212	0.00414784449944443
ENSG00000108852	MPP2	4355	membrane palmitoylated protein 2 [Source:HGNC Symbol;Acc:HGNC:7220]	-0.646668124193552	0.00121262387775158
ENSG00000163492	CCDC141	285025	coiled-coil domain containing 141 [Source:HGNC Symbol;Acc:HGNC:26821]	-0.658696093548398	0.00220425741800023
ENSG00000108950	FAM20A	54757	FAM20A golgi associated secretory pathway pseudokinase [Source:HGNC Symbol;Acc:HGNC:23015]	1.65065722580644	2.32073163911231e-05
ENSG00000108984	MAP2K6	5608	mitogen-activated protein kinase kinase 6 [Source:HGNC Symbol;Acc:HGNC:6846]	0.985955872580625	7.34291506103566e-05
ENSG00000239887	C1orf226	400793	chromosome 1 open reading frame 226 [Source:HGNC Symbol;Acc:HGNC:34351]	0.814561680645153	0.000299818364432967
ENSG00000239961	LILRA4	23547	leukocyte immunoglobulin like receptor A4 [Source:HGNC Symbol;Acc:HGNC:15503]	-0.823346351612914	0.000787977453367908
ENSG00000109133	TMEM33	55161	transmembrane protein 33 [Source:HGNC Symbol;Acc:HGNC:25541]	0.595421693548369	0.000946832209426416
ENSG00000109272	PF4V1	5197	platelet factor 4 variant 1 [Source:HGNC Symbol;Acc:HGNC:8862]	0.754334656451602	0.0277479077532633
ENSG00000109321	AREG	374	amphiregulin [Source:HGNC Symbol;Acc:HGNC:651]	1.11767388870967	0.0165162576366556
ENSG00000240583	AQP1	358	aquaporin 1 (Colton blood group) [Source:HGNC Symbol;Acc:HGNC:633]	0.619136346774184	0.0325919947642672
ENSG00000109466	KLHL2	11275	kelch like family member 2 [Source:HGNC Symbol;Acc:HGNC:6353]	0.923220403225791	0.00186865275831983
ENSG00000163520	FBLN2	2199	fibulin 2 [Source:HGNC Symbol;Acc:HGNC:3601]	-1.26230868064517	1.46939095318934e-07
ENSG00000109686	SH3D19	152503	SH3 domain containing 19 [Source:HGNC Symbol;Acc:HGNC:30418]	-0.587982537096787	0.000709197000775697
ENSG00000003249	DBNDD1	79007	dysbindin domain containing 1 [Source:HGNC Symbol;Acc:HGNC:28455]	-0.972830016129045	1.38874325669783e-05
ENSG00000241945	PWP2	5822	PWP2 small subunit processome component [Source:HGNC Symbol;Acc:HGNC:9711]	0.985293170967735	0.00383881201013833
ENSG00000070269	TMEM260	54916	transmembrane protein 260 [Source:HGNC Symbol;Acc:HGNC:20185]	0.793171701612886	0.000159063811806188
ENSG00000110057	UNC93B1	81622	unc-93 homolog B1	TLR signaling regulator [Source:HGNC Symbol;Acc:HGNC:13481]	0.606044048387059	5.43339470519422e-05
ENSG00000110079	MS4A4A	51338	membrane spanning 4-domains A4A [Source:HGNC Symbol;Acc:HGNC:13371]	1.07596004193547	1.38123452140645e-05
ENSG00000242616	GNG10	2790	G protein subunit gamma 10 [Source:HGNC Symbol;Acc:HGNC:4402]	0.605038043548376	0.000344973516530727
ENSG00000110080	ST3GAL4	6484	ST3 beta-galactoside alpha-2	3-sialyltransferase 4 [Source:HGNC Symbol;Acc:HGNC:10864]	0.771365177419343	9.11436534898124e-05
ENSG00000110203	FOLR3	2352	folate receptor 3 [Source:HGNC Symbol;Acc:HGNC:3795]	1.15366111290321	0.00342028285635287
ENSG00000163554	SPTA1	6708	spectrin alpha	erythrocytic 1 [Source:HGNC Symbol;Acc:HGNC:11272]	0.938460816129023	0.000400029612790681
ENSG00000163565	IFI16	3428	interferon gamma inducible protein 16 [Source:HGNC Symbol;Acc:HGNC:5395]	1.00210695161289	2.43570820497491e-07
ENSG00000018280	SLC11A1	6556	solute carrier family 11 member 1 [Source:HGNC Symbol;Acc:HGNC:10907]	0.912240612903197	0.000344973516530727
ENSG00000163568	AIM2	9447	absent in melanoma 2 [Source:HGNC Symbol;Acc:HGNC:357]	1.50610769354837	5.55402643347042e-08
ENSG00000110693	SOX6	55553	SRY-box 6 [Source:HGNC Symbol;Acc:HGNC:16421]	0.826381837096756	0.00117286455065298
ENSG00000157322	CLEC18A	348174	C-type lectin domain family 18 member A [Source:HGNC Symbol;Acc:HGNC:30388]	0.607322910262209	0.00562141848119086
ENSG00000110811	P3H3	10536	prolyl 3-hydroxylase 3 [Source:HGNC Symbol;Acc:HGNC:19318]	-0.632043279032271	0.00221884872361897
ENSG00000110852	CLEC2B	9976	C-type lectin domain family 2 member B [Source:HGNC Symbol;Acc:HGNC:2053]	0.731827225806439	3.99497345455651e-06
ENSG00000110881	ASIC1	41	acid sensing ion channel subunit 1 [Source:HGNC Symbol;Acc:HGNC:100]	-0.812444277419366	0.0019678105829614
ENSG00000244482	LILRA6	79168	leukocyte immunoglobulin like receptor A6 [Source:HGNC Symbol;Acc:HGNC:15495]	0.891322048387087	2.20519058225799e-05
ENSG00000244617	ASPRV1	151516	aspartic peptidase retroviral like 1 [Source:HGNC Symbol;Acc:HGNC:26321]	0.675299048387078	0.000592955042883876
ENSG00000163600	ICOS	29851	inducible T cell costimulator [Source:HGNC Symbol;Acc:HGNC:5351]	-0.637864311290336	0.0016299073904027
ENSG00000110931	CAMKK2	10645	calcium/calmodulin dependent protein kinase kinase 2 [Source:HGNC Symbol;Acc:HGNC:1470]	0.638117193548362	7.52331074372579e-05
ENSG00000110944	IL23A	51561	interleukin 23 subunit alpha [Source:HGNC Symbol;Acc:HGNC:15488]	-0.849724737096784	3.91042129131146e-05
ENSG00000110987	BCL7A	605	BAF chromatin remodeling complex subunit BCL7A [Source:HGNC Symbol;Acc:HGNC:1004]	-0.620143754838724	0.000301718019476419
ENSG00000111052	LIN7A	8825	lin-7 homolog A	crumbs cell polarity complex component [Source:HGNC Symbol;Acc:HGNC:17787]	0.907796596774176	1.58068930527343e-05
ENSG00000248099	INSL3	3640	insulin like 3 [Source:HGNC Symbol;Acc:HGNC:6086]	0.675036019354824	0.000373683644944161
ENSG00000111261	MANSC1	54682	MANSC domain containing 1 [Source:HGNC Symbol;Acc:HGNC:25505]	0.684530290322563	0.00716354685252389
ENSG00000248385	TARM1	441864	T cell-interacting	activating receptor on myeloid cells 1 [Source:HGNC Symbol;Acc:HGNC:37250]	0.752078127419347	0.00491623394279669
ENSG00000111331	OAS3	4940	2'-5'-oligoadenylate synthetase 3 [Source:HGNC Symbol;Acc:HGNC:8088]	1.32451630645159	0.000175413163849879
ENSG00000248483	POU5F2	134187	POU domain class 5	transcription factor 2 [Source:HGNC Symbol;Acc:HGNC:26367]	0.585488743548376	0.0210835214248001
ENSG00000111335	OAS2	4939	2'-5'-oligoadenylate synthetase 2 [Source:HGNC Symbol;Acc:HGNC:8087]	0.90415122580643	0.000748797156456325
ENSG00000163625	WDFY3	23001	WD repeat and FYVE domain containing 3 [Source:HGNC Symbol;Acc:HGNC:20751]	0.964836274193532	6.92007531089131e-05
ENSG00000111666	CHPT1	56994	choline phosphotransferase 1 [Source:HGNC Symbol;Acc:HGNC:17852]	0.770872645161283	6.06173405657591e-05
ENSG00000111678	C12orf57	113246	chromosome 12 open reading frame 57 [Source:HGNC Symbol;Acc:HGNC:29521]	-0.922528725806474	2.26804221159496e-05
ENSG00000111716	LDHB	3945	lactate dehydrogenase B [Source:HGNC Symbol;Acc:HGNC:6541]	-0.587312887096802	0.000501724765654687
ENSG00000249437	NAIP	4671	NLR family apoptosis inhibitory protein [Source:HGNC Symbol;Acc:HGNC:7634]	1.27844008064514	6.4307380287549e-06
ENSG00000019991	HGF	3082	hepatocyte growth factor [Source:HGNC Symbol;Acc:HGNC:4893]	0.946610682258054	0.000270234400999109
ENSG00000111796	KLRB1	3820	killer cell lectin like receptor B1 [Source:HGNC Symbol;Acc:HGNC:6373]	-0.798013161290339	6.12045672279645e-05
ENSG00000111837	MAK	4117	male germ cell associated kinase [Source:HGNC Symbol;Acc:HGNC:6816]	0.749528916129016	0.00747497720681244
ENSG00000111885	MAN1A1	4121	mannosidase alpha class 1A member 1 [Source:HGNC Symbol;Acc:HGNC:6821]	0.687713048387081	0.000765845888363332
ENSG00000111886	GABRR2	2570	gamma-aminobutyric acid type A receptor rho2 subunit [Source:HGNC Symbol;Acc:HGNC:4091]	0.865143819354829	0.000123121902560108
ENSG00000111913	RIPOR2	9750	RHO family interacting cell polarization regulator 2 [Source:HGNC Symbol;Acc:HGNC:13872]	0.608257870967723	0.00119076801598451
ENSG00000112053	SLC26A8	116369	solute carrier family 26 member 8 [Source:HGNC Symbol;Acc:HGNC:14468]	1.33089117741934	1.89292956899675e-07
ENSG00000003402	CFLAR	8837	CASP8 and FADD like apoptosis regulator [Source:HGNC Symbol;Acc:HGNC:1876]	0.643325032258044	5.15994909047017e-05
ENSG00000112062	MAPK14	1432	mitogen-activated protein kinase 14 [Source:HGNC Symbol;Acc:HGNC:6876]	1.02101529032257	4.12734306811447e-06
ENSG00000112077	RHAG	6005	Rh associated glycoprotein [Source:HGNC Symbol;Acc:HGNC:10006]	0.662915104838702	0.00198088821503711
ENSG00000112096	SOD2	6648	superoxide dismutase 2 [Source:HGNC Symbol;Acc:HGNC:11180]	0.589178225806425	0.000296972489913216
ENSG00000250361	GYPB	2994	glycophorin B (MNS blood group) [Source:HGNC Symbol;Acc:HGNC:4703]	0.814324383870956	0.023980936027665
ENSG00000250510	GPR162	27239	G protein-coupled receptor 162 [Source:HGNC Symbol;Acc:HGNC:16693]	-0.613998919354856	0.00188841110370982
ENSG00000112182	BACH2	60468	BTB domain and CNC homolog 2 [Source:HGNC Symbol;Acc:HGNC:14078]	-0.831579241935504	2.40131003912082e-06
ENSG00000112212	TSPO2	222642	translocator protein 2 [Source:HGNC Symbol;Acc:HGNC:21256]	1.00049918225805	0.000103249175272133
ENSG00000163659	TIPARP	25976	TCDD inducible poly(ADP-ribose) polymerase [Source:HGNC Symbol;Acc:HGNC:23696]	0.586743983870953	0.000666393364459446
ENSG00000112245	PTP4A1	7803	protein tyrosine phosphatase 4A1 [Source:HGNC Symbol;Acc:HGNC:9634]	0.599480645161275	0.000161003917415199
ENSG00000112299	VNN1	8876	vanin 1 [Source:HGNC Symbol;Acc:HGNC:12705]	1.54425454838708	1.38874325669783e-05
ENSG00000112303	VNN2	8875	vanin 2 [Source:HGNC Symbol;Acc:HGNC:12706]	0.594207693548359	0.00509582097457173
ENSG00000021300	PLEKHB1	58473	pleckstrin homology domain containing B1 [Source:HGNC Symbol;Acc:HGNC:19079]	-0.821935064516149	6.48001942402576e-05
ENSG00000112333	NR2E1	7101	nuclear receptor subfamily 2 group E member 1 [Source:HGNC Symbol;Acc:HGNC:7973]	0.864273524193543	0.00358770617512175
ENSG00000112335	SNX3	8724	sorting nexin 3 [Source:HGNC Symbol;Acc:HGNC:11174]	0.67746404838708	1.0091399318331e-05
ENSG00000021355	SERPINB1	1992	serpin family B member 1 [Source:HGNC Symbol;Acc:HGNC:3311]	0.98802069354837	1.19893611166942e-06
ENSG00000112394	SLC16A10	117247	solute carrier family 16 member 10 [Source:HGNC Symbol;Acc:HGNC:17027]	-0.93052717580646	5.4301877832555e-05
ENSG00000112655	PTK7	5754	protein tyrosine kinase 7 (inactive) [Source:HGNC Symbol;Acc:HGNC:9618]	-0.648972637096788	0.00155140277237289
ENSG00000163694	RBM47	54502	RNA binding motif protein 47 [Source:HGNC Symbol;Acc:HGNC:30358]	0.659362451612889	0.00227612065780058
ENSG00000112984	KIF20A	10112	kinesin family member 20A [Source:HGNC Symbol;Acc:HGNC:9787]	0.637408003225797	0.0128736388260773
ENSG00000113319	RASGRF2	5924	Ras protein specific guanine nucleotide releasing factor 2 [Source:HGNC Symbol;Acc:HGNC:9876]	-0.727046903225823	4.90028648145761e-05
ENSG00000113368	LMNB1	4001	lamin B1 [Source:HGNC Symbol;Acc:HGNC:6637]	1.0750208064516	5.55402643347042e-08
ENSG00000163710	PCOLCE2	26577	procollagen C-endopeptidase enhancer 2 [Source:HGNC Symbol;Acc:HGNC:8739]	0.648122496774189	0.0150051859583659
ENSG00000022840	RNF10	9921	ring finger protein 10 [Source:HGNC Symbol;Acc:HGNC:10055]	0.775710435483855	6.27133053824234e-05
ENSG00000253276	CCDC71L	168455	coiled-coil domain containing 71 like [Source:HGNC Symbol;Acc:HGNC:26685]	1.00957890322579	1.55561460858701e-06
ENSG00000023171	GRAMD1B	57476	GRAM domain containing 1B [Source:HGNC Symbol;Acc:HGNC:29214]	0.635469645161271	0.000422065408083135
ENSG00000113742	CPEB4	80315	cytoplasmic polyadenylation element binding protein 4 [Source:HGNC Symbol;Acc:HGNC:21747]	0.71564404838708	0.000298584601663783
ENSG00000113749	HRH2	3274	histamine receptor H2 [Source:HGNC Symbol;Acc:HGNC:5183]	0.877103741935464	0.000144018461758614
ENSG00000163735	CXCL5	6374	C-X-C motif chemokine ligand 5 [Source:HGNC Symbol;Acc:HGNC:10642]	0.733815703225792	0.00426516916827924
ENSG00000113916	BCL6	604	BCL6 transcription repressor [Source:HGNC Symbol;Acc:HGNC:1001]	0.815645999999983	0.000865230334625243
ENSG00000114127	XRN1	54464	5'-3' exoribonuclease 1 [Source:HGNC Symbol;Acc:HGNC:30654]	0.825868564516112	0.000746475140813231
ENSG00000114268	PFKFB4	5210	6-phosphofructo-2-kinase/fructose-2	6-biphosphatase 4 [Source:HGNC Symbol;Acc:HGNC:8875]	0.72001022580643	0.000173131229127658
ENSG00000254087	LYN	4067	LYN proto-oncogene	Src family tyrosine kinase [Source:HGNC Symbol;Acc:HGNC:6735]	0.607881435483844	0.00010583376609326
ENSG00000163754	GYG1	2992	glycogenin 1 [Source:HGNC Symbol;Acc:HGNC:4699]	1.16386169354837	7.16308736839835e-06
ENSG00000114541	FRMD4B	23150	FERM domain containing 4B [Source:HGNC Symbol;Acc:HGNC:24886]	0.819403167741923	0.000350286035455312
ENSG00000254470	AP5B1	91056	adaptor related protein complex 5 subunit beta 1 [Source:HGNC Symbol;Acc:HGNC:25104]	0.669226338709654	5.47786622452879e-05
ENSG00000114656	KIAA1257	57501	KIAA1257 [Source:HGNC Symbol;Acc:HGNC:29231]	0.771664098387086	0.00286050828607818
ENSG00000114779	ABHD14B	84836	abhydrolase domain containing 14B [Source:HGNC Symbol;Acc:HGNC:28235]	-0.615977725806475	0.000123528406512127
ENSG00000114812	VIPR1	7433	vasoactive intestinal peptide receptor 1 [Source:HGNC Symbol;Acc:HGNC:12694]	-0.645415822580656	1.608923282541e-05
ENSG00000114923	SLC4A3	6508	solute carrier family 4 member 3 [Source:HGNC Symbol;Acc:HGNC:11029]	-0.591069091935495	0.00160999989133366
ENSG00000255221	CARD17	440068	caspase recruitment domain family member 17 [Source:HGNC Symbol;Acc:HGNC:33827]	1.40287524838708	5.87671561124516e-07
ENSG00000115155	OTOF	9381	otoferlin [Source:HGNC Symbol;Acc:HGNC:8515]	0.856203725806431	0.0205576865534637
ENSG00000163803	PLB1	151056	phospholipase B1 [Source:HGNC Symbol;Acc:HGNC:30041]	0.739371274193525	0.00428202533764803
ENSG00000115255	REEP6	92840	receptor accessory protein 6 [Source:HGNC Symbol;Acc:HGNC:30078]	-0.621033753225824	0.00138467358395652
ENSG00000115267	IFIH1	64135	interferon induced with helicase C domain 1 [Source:HGNC Symbol;Acc:HGNC:18873]	0.891778838709664	0.000101416675774822
ENSG00000115271	GCA	25801	grancalcin [Source:HGNC Symbol;Acc:HGNC:15990]	0.981324919354815	8.16019633274054e-05
ENSG00000115339	GALNT3	2591	polypeptide N-acetylgalactosaminyltransferase 3 [Source:HGNC Symbol;Acc:HGNC:4125]	0.626211983870947	0.000391050739567691
ENSG00000255833	TIFAB	497189	TIFA inhibitor [Source:HGNC Symbol;Acc:HGNC:34024]	-0.783774859677433	7.66131098578381e-05
ENSG00000025039	RRAGD	58528	Ras related GTP binding D [Source:HGNC Symbol;Acc:HGNC:19903]	0.611956290322563	2.3906758735574e-05
ENSG00000115414	FN1	2335	fibronectin 1 [Source:HGNC Symbol;Acc:HGNC:3778]	0.825590338709672	0.0119415845741362
ENSG00000115415	STAT1	6772	signal transducer and activator of transcription 1 [Source:HGNC Symbol;Acc:HGNC:11362]	0.79543549999998	0.000173312564343064
ENSG00000163823	CCR1	1230	C-C motif chemokine receptor 1 [Source:HGNC Symbol;Acc:HGNC:1602]	0.695493080645154	0.000389809525116932
ENSG00000256660	CLEC12B	387837	C-type lectin domain family 12 member B [Source:HGNC Symbol;Acc:HGNC:31966]	0.952869341935468	0.00066505795663226
ENSG00000115590	IL1R2	7850	interleukin 1 receptor type 2 [Source:HGNC Symbol;Acc:HGNC:5994]	1.2533086129032	0.00311405823681315
ENSG00000115594	IL1R1	3554	interleukin 1 receptor type 1 [Source:HGNC Symbol;Acc:HGNC:5993]	0.895921209677407	0.00592645166688391
ENSG00000115602	IL1RL1	9173	interleukin 1 receptor like 1 [Source:HGNC Symbol;Acc:HGNC:5998]	0.828932398387087	0.00226118415961541
ENSG00000115604	IL18R1	8809	interleukin 18 receptor 1 [Source:HGNC Symbol;Acc:HGNC:5988]	1.50863247258063	0.000662079254380565
ENSG00000257017	HP	3240	haptoglobin [Source:HGNC Symbol;Acc:HGNC:5141]	1.32327459838708	0.0042411521776301
ENSG00000115607	IL18RAP	8807	interleukin 18 receptor accessory protein [Source:HGNC Symbol;Acc:HGNC:5989]	1.35946891935482	2.53845273845132e-05
ENSG00000163840	DTX3L	151636	deltex E3 ubiquitin ligase 3L [Source:HGNC Symbol;Acc:HGNC:30323]	0.726459096774171	3.91685223644962e-05
ENSG00000025708	TYMP	1890	thymidine phosphorylase [Source:HGNC Symbol;Acc:HGNC:3148]	0.672180016129015	1.23988657831967e-05
ENSG00000115687	PASK	23178	PAS domain containing serine/threonine kinase [Source:HGNC Symbol;Acc:HGNC:17270]	-0.696018403225814	4.11527156318953e-05
ENSG00000257335	MGAM	8972	maltase-glucoamylase [Source:HGNC Symbol;Acc:HGNC:7043]	0.934452112903214	0.00337062274141999
ENSG00000257743	MGAM2	93432	maltase-glucoamylase 2 (putative) [Source:HGNC Symbol;Acc:HGNC:28101]	1.36510821612901	3.72940263029044e-05
ENSG00000116016	EPAS1	2034	endothelial PAS domain protein 1 [Source:HGNC Symbol;Acc:HGNC:3374]	0.666947914516118	0.00383820901503087
ENSG00000258227	CLEC5A	23601	C-type lectin domain containing 5A [Source:HGNC Symbol;Acc:HGNC:2054]	0.79557148870966	0.000917050908453423
ENSG00000026103	FAS	355	Fas cell surface death receptor [Source:HGNC Symbol;Acc:HGNC:11920]	0.625593774193531	0.000575289201087426
ENSG00000026559	KCNG1	3755	potassium voltage-gated channel modifier subfamily G member 1 [Source:HGNC Symbol;Acc:HGNC:6248]	-1.18453573387098	1.8986444004918e-06
ENSG00000116661	FBXO2	26232	F-box protein 2 [Source:HGNC Symbol;Acc:HGNC:13581]	-0.626877467741952	0.000501724765654687
ENSG00000116663	FBXO6	26270	F-box protein 6 [Source:HGNC Symbol;Acc:HGNC:13585]	0.843458838709662	9.02560583826714e-07
ENSG00000116668	SWT1	54823	SWT1 RNA endoribonuclease homolog [Source:HGNC Symbol;Acc:HGNC:16785]	0.653064211290305	8.93882054362774e-07
ENSG00000116678	LEPR	3953	leptin receptor [Source:HGNC Symbol;Acc:HGNC:6554]	0.606193520967729	0.00246550115214701
ENSG00000116717	GADD45A	1647	growth arrest and DNA damage inducible alpha [Source:HGNC Symbol;Acc:HGNC:4095]	1.20181468064515	4.49394878887465e-05
ENSG00000116771	AGMAT	79814	agmatinase [Source:HGNC Symbol;Acc:HGNC:18407]	-0.693478693548402	0.000405801434220291
ENSG00000116793	PHTF1	10745	putative homeodomain transcription factor 1 [Source:HGNC Symbol;Acc:HGNC:8939]	1.03333667580643	0.000249659954406384
ENSG00000116815	CD58	965	CD58 molecule [Source:HGNC Symbol;Acc:HGNC:1688]	0.674461419354815	4.43458327682245e-05
ENSG00000027697	IFNGR1	3459	interferon gamma receptor 1 [Source:HGNC Symbol;Acc:HGNC:5439]	0.729737548387078	0.000306542846414464
ENSG00000116991	SIPA1L2	57568	signal induced proliferation associated 1 like 2 [Source:HGNC Symbol;Acc:HGNC:23800]	1.32747538709675	4.96956097621788e-05
ENSG00000117010	ZNF684	127396	zinc finger protein 684 [Source:HGNC Symbol;Acc:HGNC:28418]	0.703253496774186	0.00423734134741062
ENSG00000117115	PADI2	11240	peptidyl arginine deiminase 2 [Source:HGNC Symbol;Acc:HGNC:18341]	0.6752337580645	0.00354190685180361
ENSG00000117228	GBP1	2633	guanylate binding protein 1 [Source:HGNC Symbol;Acc:HGNC:4182]	1.05085311290321	5.17555710588019e-05
ENSG00000260286	ARMH2	101928603	armadillo like helical domain containing 2 [Source:HGNC Symbol;Acc:HGNC:49394]	0.704438046774184	0.000304737633914478
ENSG00000117281	CD160	11126	CD160 molecule [Source:HGNC Symbol;Acc:HGNC:17013]	-0.60232758548389	0.0115555733575555
ENSG00000117298	ECE1	1889	endothelin converting enzyme 1 [Source:HGNC Symbol;Acc:HGNC:3146]	0.588786467741919	0.000138283698870812
ENSG00000117318	ID3	3399	inhibitor of DNA binding 3	HLH protein [Source:HGNC Symbol;Acc:HGNC:5362]	-1.08676498387098	6.08697744991197e-07
ENSG00000117322	CR2	1380	complement C3d receptor 2 [Source:HGNC Symbol;Acc:HGNC:2336]	-0.621931566129048	0.00148186339400923
ENSG00000117602	RCAN3	11123	RCAN family member 3 [Source:HGNC Symbol;Acc:HGNC:3042]	-0.686451790322602	0.000166316213512499
ENSG00000029153	ARNTL2	56938	aryl hydrocarbon receptor nuclear translocator like 2 [Source:HGNC Symbol;Acc:HGNC:18984]	0.615428169354829	0.00160414894368748
ENSG00000117643	MAN1C1	57134	mannosidase alpha class 1C member 1 [Source:HGNC Symbol;Acc:HGNC:19080]	-0.799150403225829	2.87297984150413e-06
ENSG00000261150	EPPK1	83481	epiplakin 1 [Source:HGNC Symbol;Acc:HGNC:15577]	-0.938631345161299	5.39199118301112e-05
ENSG00000117834	SLC5A9	200010	solute carrier family 5 member 9 [Source:HGNC Symbol;Acc:HGNC:22146]	0.668434656451598	0.0324982904278373
ENSG00000261308	FIGNL2	401720	fidgetin like 2 [Source:HGNC Symbol;Acc:HGNC:13287]	-0.693117524193556	9.02560583826714e-07
ENSG00000029534	ANK1	286	ankyrin 1 [Source:HGNC Symbol;Acc:HGNC:492]	0.864329693548374	0.00550289277123868
ENSG00000163958	ZDHHC19	131540	zinc finger DHHC-type containing 19 [Source:HGNC Symbol;Acc:HGNC:20713]	1.50313616935482	0.000494528201398593
ENSG00000118113	MMP8	4317	matrix metallopeptidase 8 [Source:HGNC Symbol;Acc:HGNC:7175]	1.61075997580643	0.000881424966253687
ENSG00000118162	KPTN	11133	kaptin	actin binding protein [Source:HGNC Symbol;Acc:HGNC:6404]	0.61476738709676	1.31887820079181e-05
ENSG00000163959	SLC51A	200931	solute carrier family 51 alpha subunit [Source:HGNC Symbol;Acc:HGNC:29955]	1.3619911080645	0.000466715330811897
ENSG00000118217	ATF6	22926	activating transcription factor 6 [Source:HGNC Symbol;Acc:HGNC:791]	0.694802225806434	4.96923327499012e-06
ENSG00000118473	SGIP1	84251	SH3 domain GRB2 like endophilin interacting protein 1 [Source:HGNC Symbol;Acc:HGNC:25412]	0.708802899999996	0.00845915105091257
ENSG00000118520	ARG1	383	arginase 1 [Source:HGNC Symbol;Acc:HGNC:663]	2.1086287548387	9.00068637853697e-05
ENSG00000118777	ABCG2	9429	ATP binding cassette subfamily G member 2 (Junior blood group) [Source:HGNC Symbol;Acc:HGNC:74]	0.657465358064504	0.00484910225459731
ENSG00000118985	ELL2	22936	elongation factor for RNA polymerase II 2 [Source:HGNC Symbol;Acc:HGNC:17064]	0.657658435483858	0.000117926037409923
ENSG00000119013	NDUFB3	4709	NADH:ubiquinone oxidoreductase subunit B3 [Source:HGNC Symbol;Acc:HGNC:7698]	0.600531983870962	3.17963365443767e-05
ENSG00000119048	UBE2B	7320	ubiquitin conjugating enzyme E2 B [Source:HGNC Symbol;Acc:HGNC:12473]	0.594863354838692	5.81784279005668e-05
ENSG00000119326	CTNNAL1	8727	catenin alpha like 1 [Source:HGNC Symbol;Acc:HGNC:2512]	1.03724434838709	5.85494682620988e-05
ENSG00000164023	SGMS2	166929	sphingomyelin synthase 2 [Source:HGNC Symbol;Acc:HGNC:28395]	0.788223325806445	0.00143298034347933
ENSG00000264343	NOTCH2NLA	388677	notch 2 N-terminal like A [Source:HGNC Symbol;Acc:HGNC:31862]	0.6133018032258	0.000864671407909216
ENSG00000119686	FLVCR2	55640	feline leukemia virus subgroup C cellular receptor family member 2 [Source:HGNC Symbol;Acc:HGNC:20105]	0.976196883870953	1.25269244581762e-05
ENSG00000157445	CACNA2D3	55799	calcium voltage-gated channel auxiliary subunit alpha2delta 3 [Source:HGNC Symbol;Acc:HGNC:15460]	-0.875991303702408	1.98888193814338e-05
ENSG00000119862	LGALSL	29094	galectin like [Source:HGNC Symbol;Acc:HGNC:25012]	0.685108290322562	0.000435727267299372
ENSG00000266028	SRGAP2	23380	SLIT-ROBO Rho GTPase activating protein 2 [Source:HGNC Symbol;Acc:HGNC:19751]	0.589045887096756	0.00621028708438613
ENSG00000119917	IFIT3	3437	interferon induced protein with tetratricopeptide repeats 3 [Source:HGNC Symbol;Acc:HGNC:5411]	1.31942816129029	1.44932787725858e-05
ENSG00000119922	IFIT2	3433	interferon induced protein with tetratricopeptide repeats 2 [Source:HGNC Symbol;Acc:HGNC:5409]	1.0497971612903	0.000305307082626108
ENSG00000266265	KLF14	136259	Kruppel like factor 14 [Source:HGNC Symbol;Acc:HGNC:23025]	1.23823774193548	0.00398130405163086
ENSG00000119950	MXI1	4601	MAX interactor 1	dimerization protein [Source:HGNC Symbol;Acc:HGNC:7534]	0.795844903225793	0.0021867919517537
ENSG00000120051	CFAP58	159686	cilia and flagella associated protein 58 [Source:HGNC Symbol;Acc:HGNC:26676]	0.811045103225801	0.000104632173496809
ENSG00000120057	SFRP5	6425	secreted frizzled related protein 5 [Source:HGNC Symbol;Acc:HGNC:10779]	-0.759107104838719	0.000560082481697775
ENSG00000120129	DUSP1	1843	dual specificity phosphatase 1 [Source:HGNC Symbol;Acc:HGNC:3064]	0.857209532258047	0.00250875364453575
ENSG00000164054	SHISA5	51246	shisa family member 5 [Source:HGNC Symbol;Acc:HGNC:30376]	0.626882741935464	2.48739932653522e-05
ENSG00000120217	CD274	29126	CD274 molecule [Source:HGNC Symbol;Acc:HGNC:17635]	1.38000546129031	1.93065817901915e-06
ENSG00000120306	CYSTM1	84418	cysteine rich transmembrane module containing 1 [Source:HGNC Symbol;Acc:HGNC:30239]	1.24702319354836	1.98888193814338e-05
ENSG00000120594	PLXDC2	84898	plexin domain containing 2 [Source:HGNC Symbol;Acc:HGNC:21013]	0.61182487096772	6.48001942402576e-05
ENSG00000120645	IQSEC3	440073	IQ motif and Sec7 domain 3 [Source:HGNC Symbol;Acc:HGNC:29193]	-0.928781020967755	0.000977947352848742
ENSG00000034053	APBA2	321	amyloid beta precursor protein binding family A member 2 [Source:HGNC Symbol;Acc:HGNC:579]	-0.616128161290344	0.000112707250417783
ENSG00000120896	SORBS3	10174	sorbin and SH3 domain containing 3 [Source:HGNC Symbol;Acc:HGNC:30907]	-0.729275741935497	0.000120163599704037
ENSG00000120915	EPHX2	2053	epoxide hydrolase 2 [Source:HGNC Symbol;Acc:HGNC:3402]	-0.9304987419355	2.25947567235863e-05
ENSG00000121060	TRIM25	7706	tripartite motif containing 25 [Source:HGNC Symbol;Acc:HGNC:12932]	0.852978548387073	2.48739932653522e-05
ENSG00000269404	SPIB	6689	Spi-B transcription factor [Source:HGNC Symbol;Acc:HGNC:11242]	-0.865260290322594	4.11527156318953e-05
ENSG00000157456	CCNB2	9133	cyclin B2 [Source:HGNC Symbol;Acc:HGNC:1580]	0.675345076356854	0.0178365539932369
ENSG00000121236	TRIM6	117854	tripartite motif containing 6 [Source:HGNC Symbol;Acc:HGNC:16277]	1.04091864516128	0.000177817114930987
ENSG00000121297	TSHZ3	57616	teashirt zinc finger homeobox 3 [Source:HGNC Symbol;Acc:HGNC:30700]	0.664895370967731	0.0035128741296189
ENSG00000121316	PLBD1	79887	phospholipase B domain containing 1 [Source:HGNC Symbol;Acc:HGNC:26215]	0.759752016129008	5.50427955653163e-05
ENSG00000035115	SH3YL1	26751	SH3 and SYLF domain containing 1 [Source:HGNC Symbol;Acc:HGNC:29546]	-0.591026709677434	0.000118069836777621
ENSG00000164096	C4orf3	401152	chromosome 4 open reading frame 3 [Source:HGNC Symbol;Acc:HGNC:19225]	0.591841451612883	2.94090915349929e-05
ENSG00000121454	LHX4	89884	LIM homeobox 4 [Source:HGNC Symbol;Acc:HGNC:21734]	1.14816667096773	0.0292389589585316
ENSG00000121578	B4GALT4	8702	beta-1	4-galactosyltransferase 4 [Source:HGNC Symbol;Acc:HGNC:927]	0.613072374193532	0.0136455466206694
ENSG00000164104	HMGB2	3148	high mobility group box 2 [Source:HGNC Symbol;Acc:HGNC:5000]	0.877397612903206	0.000368837794005555
ENSG00000164105	SAP30	8819	Sin3A associated protein 30 [Source:HGNC Symbol;Acc:HGNC:10532]	1.15158744838708	0.000316170321462283
ENSG00000121858	TNFSF10	8743	TNF superfamily member 10 [Source:HGNC Symbol;Acc:HGNC:11925]	0.84579001612901	7.16308736839835e-06
ENSG00000121900	TMEM54	113452	transmembrane protein 54 [Source:HGNC Symbol;Acc:HGNC:24143]	0.593353880645154	6.03630167578036e-05
ENSG00000121933	TMIGD3	57413	transmembrane and immunoglobulin domain containing 3 [Source:HGNC Symbol;Acc:HGNC:51375]	1.07162843225805	0.00940075887325024
ENSG00000122025	FLT3	2322	fms related tyrosine kinase 3 [Source:HGNC Symbol;Acc:HGNC:3765]	0.734434990322566	0.0106555978287339
ENSG00000122224	LY9	4063	lymphocyte antigen 9 [Source:HGNC Symbol;Acc:HGNC:6730]	-0.718782870967765	1.07686953002057e-05
ENSG00000271447	MMP28	79148	matrix metallopeptidase 28 [Source:HGNC Symbol;Acc:HGNC:14366]	-0.799269798387108	0.000930903689289969
ENSG00000271605	MILR1	284021	mast cell immunoglobulin like receptor 1 [Source:HGNC Symbol;Acc:HGNC:27570]	0.655672983870952	3.49833002613183e-05
ENSG00000122378	PRXL2A	84293	peroxiredoxin like 2A [Source:HGNC Symbol;Acc:HGNC:28651]	-0.723589958064531	5.15689488832468e-05
ENSG00000122642	FKBP9	11328	FKBP prolyl isomerase 9 [Source:HGNC Symbol;Acc:HGNC:3725]	0.668165519354831	0.00372516275993497
ENSG00000164120	HPGD	3248	15-hydroxyprostaglandin dehydrogenase [Source:HGNC Symbol;Acc:HGNC:5154]	1.24077067258063	0.000341530011500485
ENSG00000122643	NT5C3A	51251	5'-nucleotidase	cytosolic IIIA [Source:HGNC Symbol;Acc:HGNC:17820]	0.841650935483859	3.64478811391623e-05
ENSG00000122644	ARL4A	10124	ADP ribosylation factor like GTPase 4A [Source:HGNC Symbol;Acc:HGNC:695]	0.595959788709667	0.000164568706354727
ENSG00000122862	SRGN	5552	serglycin [Source:HGNC Symbol;Acc:HGNC:9361]	0.747452887096742	0.000320499589417697
ENSG00000123119	NECAB1	64168	N-terminal EF-hand calcium binding protein 1 [Source:HGNC Symbol;Acc:HGNC:20983]	0.663284625806446	0.0175700999340905
ENSG00000123130	ACOT9	23597	acyl-CoA thioesterase 9 [Source:HGNC Symbol;Acc:HGNC:17152]	0.679047677419341	2.77741436165059e-06
ENSG00000123146	ADGRE5	976	adhesion G protein-coupled receptor E5 [Source:HGNC Symbol;Acc:HGNC:1711]	0.685296645161266	2.33760839321785e-05
ENSG00000037280	FLT4	2324	fms related tyrosine kinase 4 [Source:HGNC Symbol;Acc:HGNC:3767]	-0.641704262903239	0.00634634079634882
ENSG00000123405	NFE2	4778	nuclear factor	erythroid 2 [Source:HGNC Symbol;Acc:HGNC:7780]	0.591494387096756	0.000340626761656242
ENSG00000123453	SARDH	1757	sarcosine dehydrogenase [Source:HGNC Symbol;Acc:HGNC:10536]	-0.853342098387113	0.000188146751447637
ENSG00000123609	NMI	9111	N-myc and STAT interactor [Source:HGNC Symbol;Acc:HGNC:7854]	0.825471580645134	5.53219219901031e-07
ENSG00000123610	TNFAIP6	7130	TNF alpha induced protein 6 [Source:HGNC Symbol;Acc:HGNC:11898]	1.22657362903224	7.16308736839835e-06
ENSG00000123643	SLC36A1	206358	solute carrier family 36 member 1 [Source:HGNC Symbol;Acc:HGNC:18761]	0.63215283870966	0.00102054661022517
ENSG00000123689	G0S2	50486	G0/G1 switch 2 [Source:HGNC Symbol;Acc:HGNC:30229]	0.662399804838696	0.00681392421844354
ENSG00000123700	KCNJ2	3759	potassium voltage-gated channel subfamily J member 2 [Source:HGNC Symbol;Acc:HGNC:6263]	1.15425349999999	1.41898434512497e-05
ENSG00000123836	PFKFB2	5208	6-phosphofructo-2-kinase/fructose-2	6-biphosphatase 2 [Source:HGNC Symbol;Acc:HGNC:8873]	1.60309271612902	0.00156366250401823
ENSG00000274419	TBC1D3D	101060389	TBC1 domain family member 3D [Source:HGNC Symbol;Acc:HGNC:28944]	1.09223619032257	0.0200858317716155
ENSG00000123838	C4BPA	722	complement component 4 binding protein alpha [Source:HGNC Symbol;Acc:HGNC:1325]	1.36092017903225	0.0162258725325671
ENSG00000274512	TBC1D3L	729873	TBC1 domain family member 3L [Source:HGNC Symbol;Acc:HGNC:51246]	-1.1959623935484	0.0168444677532933
ENSG00000274641	HIST1H2BO	8348	histone cluster 1 H2B family member o [Source:HGNC Symbol;Acc:HGNC:4758]	0.844155812903222	0.000131198011716661
ENSG00000124098	FAM210B	116151	family with sequence similarity 210 member B [Source:HGNC Symbol;Acc:HGNC:16102]	0.70457637096774	0.0187970243984404
ENSG00000124107	SLPI	6590	secretory leukocyte peptidase inhibitor [Source:HGNC Symbol;Acc:HGNC:11092]	1.30088896774192	2.62327195440178e-05
ENSG00000124181	PLCG1	5335	phospholipase C gamma 1 [Source:HGNC Symbol;Acc:HGNC:9065]	-0.623568548387128	3.84904882733171e-05
ENSG00000124201	ZNFX1	57169	zinc finger NFX1-type containing 1 [Source:HGNC Symbol;Acc:HGNC:29271]	0.693858596774174	2.8791345011568e-06
ENSG00000275342	PRAG1	157285	PEAK1 related	kinase-activating pseudokinase 1 [Source:HGNC Symbol;Acc:HGNC:25438]	-0.742833951612925	1.18804485957446e-06
ENSG00000124225	PMEPA1	56937	prostate transmembrane protein	androgen induced 1 [Source:HGNC Symbol;Acc:HGNC:14107]	-0.76176362903227	3.81022378597985e-05
ENSG00000275395	FCGBP	8857	Fc fragment of IgG binding protein [Source:HGNC Symbol;Acc:HGNC:13572]	-1.03038035483873	1.86800944973358e-05
ENSG00000124243	BCAS4	55653	breast carcinoma amplified sequence 4 [Source:HGNC Symbol;Acc:HGNC:14367]	-0.826713903225819	2.21828709241839e-06
ENSG00000124256	ZBP1	81030	Z-DNA binding protein 1 [Source:HGNC Symbol;Acc:HGNC:16176]	0.948622064516101	6.40001160640195e-06
ENSG00000038945	MSR1	4481	macrophage scavenger receptor 1 [Source:HGNC Symbol;Acc:HGNC:7376]	0.754087362903219	0.00924420196997163
ENSG00000124507	PACSIN1	29993	protein kinase C and casein kinase substrate in neurons 1 [Source:HGNC Symbol;Acc:HGNC:8570]	-0.650645962903234	0.00611717231655569
ENSG00000157514	TSC22D3	1831	TSC22 domain family member 3 [Source:HGNC Symbol;Acc:HGNC:3051]	0.632467644720442	0.00682099470043485
ENSG00000124588	NQO2	4835	N-ribosyldihydronicotinamide:quinone reductase 2 [Source:HGNC Symbol;Acc:HGNC:7856]	0.762468306451593	0.00014096535686654
ENSG00000164237	CMBL	134147	carboxymethylenebutenolidase homolog [Source:HGNC Symbol;Acc:HGNC:25090]	0.700383537096763	0.0253497224303783
ENSG00000124635	HIST1H2BJ	8970	histone cluster 1 H2B family member j [Source:HGNC Symbol;Acc:HGNC:4761]	0.658742591935468	6.37451395886446e-05
ENSG00000124657	OR2B6	26212	olfactory receptor family 2 subfamily B member 6 [Source:HGNC Symbol;Acc:HGNC:8241]	0.640249640322572	0.000172945086344129
ENSG00000276644	DACH1	1602	dachshund family transcription factor 1 [Source:HGNC Symbol;Acc:HGNC:2663]	0.743712395161277	0.0035662011527146
ENSG00000124785	NRN1	51299	neuritin 1 [Source:HGNC Symbol;Acc:HGNC:17972]	1.31021778870967	3.9719650768637e-05
ENSG00000277157	HIST1H4D	8360	histone cluster 1 H4 family member d [Source:HGNC Symbol;Acc:HGNC:4782]	0.745018535483856	0.000694354602278969
ENSG00000125148	MT2A	4502	metallothionein 2A [Source:HGNC Symbol;Acc:HGNC:7406]	0.860063516129006	0.000152336132279766
ENSG00000125246	CLYBL	171425	citrate lyase beta like [Source:HGNC Symbol;Acc:HGNC:18355]	-0.607026951612925	3.92316998153778e-05
ENSG00000125520	SLC2A4RG	56731	SLC2A4 regulator [Source:HGNC Symbol;Acc:HGNC:15930]	-0.681099822580665	9.18594904209191e-06
ENSG00000125538	IL1B	3553	interleukin 1 beta [Source:HGNC Symbol;Acc:HGNC:5992]	0.659154790322559	0.000964821686125278
ENSG00000040608	RTN4R	65078	reticulon 4 receptor [Source:HGNC Symbol;Acc:HGNC:18601]	-0.725358093548399	7.98763628450945e-05
ENSG00000278599	TBC1D3E	102723859	TBC1 domain family member 3E [Source:HGNC Symbol;Acc:HGNC:27071]	0.782362298387087	0.0380139939918173
ENSG00000278828	HIST1H3H	8357	histone cluster 1 H3 family member h [Source:HGNC Symbol;Acc:HGNC:4775]	0.600003048387087	0.000270234400999109
ENSG00000126217	MCF2L	23263	MCF.2 cell line derived transforming sequence like [Source:HGNC Symbol;Acc:HGNC:14576]	-0.730426404838729	5.3402559036326e-06
ENSG00000126262	FFAR2	2867	free fatty acid receptor 2 [Source:HGNC Symbol;Acc:HGNC:4501]	0.767868999999973	2.8481380329507e-06
ENSG00000126353	CCR7	1236	C-C motif chemokine receptor 7 [Source:HGNC Symbol;Acc:HGNC:1608]	-0.898701645161308	2.47427385031951e-05
ENSG00000126368	NR1D1	9572	nuclear receptor subfamily 1 group D member 1 [Source:HGNC Symbol;Acc:HGNC:7962]	-0.680546822580661	0.000107433045548716
ENSG00000126709	IFI6	2537	interferon alpha inducible protein 6 [Source:HGNC Symbol;Acc:HGNC:4054]	1.29402748387095	3.17963365443767e-05
ENSG00000126858	RHOT1	55288	ras homolog family member T1 [Source:HGNC Symbol;Acc:HGNC:21168]	0.610774822580622	0.000171899334128292
ENSG00000126861	OMG	4974	oligodendrocyte myelin glycoprotein [Source:HGNC Symbol;Acc:HGNC:8135]	0.704637772580633	0.000687174457984328
ENSG00000157551	KCNJ15	3772	potassium voltage-gated channel subfamily J member 15 [Source:HGNC Symbol;Acc:HGNC:6261]	1.00186525536616	2.69221161895145e-05
ENSG00000127152	BCL11B	64919	BAF chromatin remodeling complex subunit BCL11B [Source:HGNC Symbol;Acc:HGNC:13222]	-0.797962274193567	1.85712276816741e-05
ENSG00000282608	ADORA3	140	adenosine A3 receptor [Source:HGNC Symbol;Acc:HGNC:268]	0.706907648387084	0.00616426902858441
ENSG00000127334	DYRK2	8445	dual specificity tyrosine phosphorylation regulated kinase 2 [Source:HGNC Symbol;Acc:HGNC:3093]	-0.59642143548389	0.000137965735436313
ENSG00000127507	ADGRE2	30817	adhesion G protein-coupled receptor E2 [Source:HGNC Symbol;Acc:HGNC:3337]	0.838246435483855	1.15639848973917e-05
ENSG00000127585	FBXL16	146330	F-box and leucine rich repeat protein 16 [Source:HGNC Symbol;Acc:HGNC:14150]	-0.711782983870988	0.000509493349516298
ENSG00000043093	DCUN1D1	54165	defective in cullin neddylation 1 domain containing 1 [Source:HGNC Symbol;Acc:HGNC:18184]	0.613372258064498	1.23988657831967e-05
ENSG00000128218	VPREB3	29802	V-set pre-B cell surrogate light chain 3 [Source:HGNC Symbol;Acc:HGNC:12710]	-1.10373846774196	1.85712276816741e-05
ENSG00000128335	APOL2	23780	apolipoprotein L2 [Source:HGNC Symbol;Acc:HGNC:619]	0.609251451612881	6.79108596598883e-06
ENSG00000128383	APOBEC3A	200315	apolipoprotein B mRNA editing enzyme catalytic subunit 3A [Source:HGNC Symbol;Acc:HGNC:17343]	0.79125880645158	1.74164509757813e-05
ENSG00000284690	CD300H	100130520	CD300H molecule (gene/pseudogene) [Source:HGNC Symbol;Acc:HGNC:52292]	0.838675641935469	0.00240336645886447
ENSG00000128512	DOCK4	9732	dedicator of cytokinesis 4 [Source:HGNC Symbol;Acc:HGNC:19192]	1.17062420483869	0.000107433045548716
ENSG00000157557	ETS2	2114	ETS proto-oncogene 2	transcription factor [Source:HGNC Symbol;Acc:HGNC:3489]	0.764964952333422	9.46604721631814e-05
ENSG00000128918	ALDH1A2	8854	aldehyde dehydrogenase 1 family member A2 [Source:HGNC Symbol;Acc:HGNC:15472]	0.992687269354821	5.96100524166579e-06
ENSG00000004799	PDK4	5166	pyruvate dehydrogenase kinase 4 [Source:HGNC Symbol;Acc:HGNC:8812]	0.890556114516116	0.00435342655368329
ENSG00000129244	ATP1B2	482	ATPase Na+/K+ transporting subunit beta 2 [Source:HGNC Symbol;Acc:HGNC:805]	0.814023027419347	0.000351093444478913
ENSG00000157570	TSPAN18	90139	tetraspanin 18 [Source:HGNC Symbol;Acc:HGNC:20660]	-0.588139363264174	0.000249997018198482
ENSG00000129422	MTUS1	57509	microtubule associated scaffold protein 1 [Source:HGNC Symbol;Acc:HGNC:29789]	-0.634265161290331	0.00477117073537186
ENSG00000129467	ADCY4	196883	adenylate cyclase 4 [Source:HGNC Symbol;Acc:HGNC:235]	0.657172645161264	1.85712276816741e-05
ENSG00000129538	RNASE1	6035	ribonuclease A family member 1	pancreatic [Source:HGNC Symbol;Acc:HGNC:10044]	1.04100377903224	0.00075566676904672
ENSG00000129667	RHBDF2	79651	rhomboid 5 homolog 2 [Source:HGNC Symbol;Acc:HGNC:20788]	0.694071967741904	3.14403572250491e-07
ENSG00000129682	FGF13	2258	fibroblast growth factor 13 [Source:HGNC Symbol;Acc:HGNC:3670]	1.22238448548386	2.77263530204784e-05
ENSG00000004809	SLC22A16	85413	solute carrier family 22 member 16 [Source:HGNC Symbol;Acc:HGNC:20302]	1.0420557532258	2.43570820497491e-07
ENSG00000130066	SAT1	6303	spermidine/spermine N1-acetyltransferase 1 [Source:HGNC Symbol;Acc:HGNC:10540]	0.859835870967729	2.36750268887189e-07
ENSG00000130222	GADD45G	10912	growth arrest and DNA damage inducible gamma [Source:HGNC Symbol;Acc:HGNC:4097]	0.607071933870957	0.000430071661214665
ENSG00000047597	XK	7504	X-linked Kx blood group [Source:HGNC Symbol;Acc:HGNC:12811]	0.893075804838688	0.0017157981881243
ENSG00000047634	SCML1	6322	Scm polycomb group protein like 1 [Source:HGNC Symbol;Acc:HGNC:10580]	-0.709572093548397	0.000415556283240743
ENSG00000130558	OLFM1	10439	olfactomedin 1 [Source:HGNC Symbol;Acc:HGNC:17187]	-0.987461137096783	0.00537249241604171
ENSG00000130589	HELZ2	85441	helicase with zinc finger 2 [Source:HGNC Symbol;Acc:HGNC:30021]	0.8558931612903	4.96484720588643e-05
ENSG00000130590	SAMD10	140700	sterile alpha motif domain containing 10 [Source:HGNC Symbol;Acc:HGNC:16129]	-0.724678145161308	0.000207373710344874
ENSG00000130775	THEMIS2	9473	thymocyte selection associated family member 2 [Source:HGNC Symbol;Acc:HGNC:16839]	0.590681064516104	4.54552430291306e-05
ENSG00000130787	HIP1R	9026	huntingtin interacting protein 1 related [Source:HGNC Symbol;Acc:HGNC:18415]	-0.601148112903244	1.85712276816741e-05
ENSG00000130830	MPP1	4354	membrane palmitoylated protein 1 [Source:HGNC Symbol;Acc:HGNC:7219]	0.854430290322552	2.70690991641368e-06
ENSG00000130956	HABP4	22927	hyaluronan binding protein 4 [Source:HGNC Symbol;Acc:HGNC:17062]	-0.631828887096791	2.74579927677145e-05
ENSG00000131067	GGT7	2686	gamma-glutamyltransferase 7 [Source:HGNC Symbol;Acc:HGNC:4259]	-0.626969354838732	9.02560583826714e-07
ENSG00000131203	IDO1	3620	indoleamine 2	3-dioxygenase 1 [Source:HGNC Symbol;Acc:HGNC:6059]	0.82621089677418	0.0199212367671363
ENSG00000131634	TMEM204	79652	transmembrane protein 204 [Source:HGNC Symbol;Acc:HGNC:14158]	-0.816270903225822	4.11527156318953e-05
ENSG00000157601	MX1	4599	MX dynamin like GTPase 1 [Source:HGNC Symbol;Acc:HGNC:7532]	1.21785035983438	6.84315286996923e-05
ENSG00000131873	CHSY1	22856	chondroitin sulfate synthase 1 [Source:HGNC Symbol;Acc:HGNC:17198]	0.596905983870949	0.00411038377557157
ENSG00000131981	LGALS3	3958	galectin 3 [Source:HGNC Symbol;Acc:HGNC:6563]	0.629674790322575	0.00141525492935659
ENSG00000132170	PPARG	5468	peroxisome proliferator activated receptor gamma [Source:HGNC Symbol;Acc:HGNC:9236]	0.728928948387087	0.000417759187217459
ENSG00000132185	FCRLA	84824	Fc receptor like A [Source:HGNC Symbol;Acc:HGNC:18504]	-0.643973177419372	0.000718368099434905
ENSG00000132199	ENOSF1	55556	enolase superfamily member 1 [Source:HGNC Symbol;Acc:HGNC:30365]	-0.630404903225822	2.53194911167658e-05
ENSG00000132256	TRIM5	85363	tripartite motif containing 5 [Source:HGNC Symbol;Acc:HGNC:16276]	0.683832129032238	0.00043730798208419
ENSG00000132274	TRIM22	10346	tripartite motif containing 22 [Source:HGNC Symbol;Acc:HGNC:16379]	1.13835793548385	1.27497734929381e-05
ENSG00000132357	CARD6	84674	caspase recruitment domain family member 6 [Source:HGNC Symbol;Acc:HGNC:16394]	0.693785677419335	1.94616238173607e-05
ENSG00000132475	H3F3B	3021	H3 histone family member 3B [Source:HGNC Symbol;Acc:HGNC:4765]	0.643603693548375	8.53541013723756e-06
ENSG00000132530	XAF1	54739	XIAP associated factor 1 [Source:HGNC Symbol;Acc:HGNC:30932]	1.24909696774192	4.14213540206329e-06
ENSG00000132589	FLOT2	2319	flotillin 2 [Source:HGNC Symbol;Acc:HGNC:3758]	0.651225596774164	0.00022523556351218
ENSG00000132825	PPP1R3D	5509	protein phosphatase 1 regulatory subunit 3D [Source:HGNC Symbol;Acc:HGNC:9294]	0.625592274193536	0.000687174457984328
ENSG00000132932	ATP8A2	51761	ATPase phospholipid transporting 8A2 [Source:HGNC Symbol;Acc:HGNC:13533]	-0.715357464516145	0.000212124507474749
ENSG00000133048	CHI3L1	1116	chitinase 3 like 1 [Source:HGNC Symbol;Acc:HGNC:1932]	-1.25304929032261	0.000215589770199185
ENSG00000133055	MYBPH	4608	myosin binding protein H [Source:HGNC Symbol;Acc:HGNC:7552]	-0.823688951612915	0.0227327476866589
ENSG00000133063	CHIT1	1118	chitinase 1 [Source:HGNC Symbol;Acc:HGNC:1936]	0.929252909677407	0.000627492452907636
ENSG00000133069	TMCC2	9911	transmembrane and coiled-coil domain family 2 [Source:HGNC Symbol;Acc:HGNC:24239]	0.774784645161271	0.0110450292354551
ENSG00000133101	CCNA1	8900	cyclin A1 [Source:HGNC Symbol;Acc:HGNC:1577]	1.40826579999999	7.67256584607003e-05
ENSG00000133106	EPSTI1	94240	epithelial stromal interaction 1 [Source:HGNC Symbol;Acc:HGNC:16465]	1.28967579032257	1.35421284016377e-06
ENSG00000133134	BEX2	84707	brain expressed X-linked 2 [Source:HGNC Symbol;Acc:HGNC:30933]	-0.783709561290333	2.43490161433519e-05
ENSG00000164741	DLC1	10395	DLC1 Rho GTPase activating protein [Source:HGNC Symbol;Acc:HGNC:2897]	1.20275865967741	0.00628416700519878
ENSG00000133606	MKRN1	23608	makorin ring finger protein 1 [Source:HGNC Symbol;Acc:HGNC:7112]	0.592009177419342	0.000237875119327846
ENSG00000133687	TMTC1	83857	transmembrane and tetratricopeptide repeat containing 1 [Source:HGNC Symbol;Acc:HGNC:24099]	1.25258693709677	0.000969148958722612
ENSG00000133742	CA1	759	carbonic anhydrase 1 [Source:HGNC Symbol;Acc:HGNC:1368]	1.26901616129032	0.00244561777399869
ENSG00000133812	SBF2	81846	SET binding factor 2 [Source:HGNC Symbol;Acc:HGNC:2135]	0.621230854838695	0.000667764142635976
ENSG00000134152	KATNBL1	79768	katanin regulatory subunit B1 like 1 [Source:HGNC Symbol;Acc:HGNC:26199]	0.706654948387074	0.00859850297541375
ENSG00000134193	REG4	83998	regenerating family member 4 [Source:HGNC Symbol;Acc:HGNC:22977]	-0.820356153225814	0.0029267525204168
ENSG00000134198	TSPAN2	10100	tetraspanin 2 [Source:HGNC Symbol;Acc:HGNC:20659]	0.613562080645146	0.00666440734787079
ENSG00000134243	SORT1	6272	sortilin 1 [Source:HGNC Symbol;Acc:HGNC:11186]	1.0980252580645	1.68319435994621e-05
ENSG00000134321	RSAD2	91543	radical S-adenosyl methionine domain containing 2 [Source:HGNC Symbol;Acc:HGNC:30908]	1.68531867741933	3.15022355077396e-05
ENSG00000134326	CMPK2	129607	cytidine/uridine monophosphate kinase 2 [Source:HGNC Symbol;Acc:HGNC:27015]	1.33988183870966	0.000144013587262229
ENSG00000004939	SLC4A1	6521	solute carrier family 4 member 1 (Diego blood group) [Source:HGNC Symbol;Acc:HGNC:11027]	0.840220080645135	0.0266511991934467
ENSG00000134463	ECHDC3	79746	enoyl-CoA hydratase domain containing 3 [Source:HGNC Symbol;Acc:HGNC:23489]	1.02585955967741	0.00649384576617468
ENSG00000134571	MYBPC3	4607	myosin binding protein C	cardiac [Source:HGNC Symbol;Acc:HGNC:7551]	0.772691983870953	1.89030154834777e-05
ENSG00000134686	PHC2	1912	polyhomeotic homolog 2 [Source:HGNC Symbol;Acc:HGNC:3183]	0.805130532258042	0.00142818503130963
ENSG00000134755	DSC2	1824	desmocollin 2 [Source:HGNC Symbol;Acc:HGNC:3036]	0.981857911290307	0.000697733661948553
ENSG00000134765	DSC1	1823	desmocollin 1 [Source:HGNC Symbol;Acc:HGNC:3035]	-0.708478617741944	0.000109462072827541
ENSG00000134809	TIMM10	26519	translocase of inner mitochondrial membrane 10 [Source:HGNC Symbol;Acc:HGNC:11814]	0.656425306451593	0.000274698515140035
ENSG00000134827	TCN1	6947	transcobalamin 1 [Source:HGNC Symbol;Acc:HGNC:11652]	0.878932253225798	0.00360270281410075
ENSG00000134851	TMEM165	55858	transmembrane protein 165 [Source:HGNC Symbol;Acc:HGNC:30760]	0.753036935483861	1.85712276816741e-05
ENSG00000135046	ANXA1	301	annexin A1 [Source:HGNC Symbol;Acc:HGNC:533]	0.679054854838684	4.14213540206329e-06
ENSG00000164849	GPR146	115330	G protein-coupled receptor 146 [Source:HGNC Symbol;Acc:HGNC:21718]	0.623282048387074	0.030828539825594
ENSG00000164850	GPER1	2852	G protein-coupled estrogen receptor 1 [Source:HGNC Symbol;Acc:HGNC:4485]	0.815528238709666	0.0103593531509891
ENSG00000135114	OASL	8638	2'-5'-oligoadenylate synthetase like [Source:HGNC Symbol;Acc:HGNC:8090]	0.966674790322552	0.000110886386883449
ENSG00000135127	BICDL1	92558	BICD family like cargo adaptor 1 [Source:HGNC Symbol;Acc:HGNC:28095]	-0.657899758064525	9.99507580267171e-05
ENSG00000135144	DTX1	1840	deltex E3 ubiquitin ligase 1 [Source:HGNC Symbol;Acc:HGNC:3060]	-0.891226161290346	3.99497345455651e-06
ENSG00000135148	TRAFD1	10906	TRAF-type zinc finger domain containing 1 [Source:HGNC Symbol;Acc:HGNC:24808]	0.603157629032243	8.53541013723756e-06
ENSG00000135318	NT5E	4907	5'-nucleotidase ecto [Source:HGNC Symbol;Acc:HGNC:8021]	-0.977890464516145	8.39306712493583e-05
ENSG00000135365	PHF21A	51317	PHD finger protein 21A [Source:HGNC Symbol;Acc:HGNC:24156]	0.631859290322556	2.48739932653522e-05
ENSG00000135378	PRRG4	79056	proline rich and Gla domain 4 [Source:HGNC Symbol;Acc:HGNC:30799]	0.604266629032235	0.00117137337383792
ENSG00000135424	ITGA7	3679	integrin subunit alpha 7 [Source:HGNC Symbol;Acc:HGNC:6143]	0.892913858064508	0.000115078521504699
ENSG00000135426	TESPA1	9840	thymocyte expressed	positive selection associated 1 [Source:HGNC Symbol;Acc:HGNC:29109]	-0.687784209677439	9.00068637853697e-05
ENSG00000135604	STX11	8676	syntaxin 11 [Source:HGNC Symbol;Acc:HGNC:11429]	0.658438467741917	0.000678926265679519
ENSG00000135632	SMYD5	10322	SMYD family member 5 [Source:HGNC Symbol;Acc:HGNC:16258]	-0.600030177419367	7.65602425554519e-05
ENSG00000135636	DYSF	8291	dysferlin [Source:HGNC Symbol;Acc:HGNC:3097]	1.14987364516126	2.55025995329345e-06
ENSG00000135655	USP15	9958	ubiquitin specific peptidase 15 [Source:HGNC Symbol;Acc:HGNC:12613]	0.657234451612895	0.000394127417160733
ENSG00000135677	GNS	2799	glucosamine (N-acetyl)-6-sulfatase [Source:HGNC Symbol;Acc:HGNC:4422]	0.681618758064488	7.09239619142749e-06
ENSG00000135821	GLUL	2752	glutamate-ammonia ligase [Source:HGNC Symbol;Acc:HGNC:4341]	0.665659612903212	3.24787003734328e-06
ENSG00000135842	FAM129A	116496	family with sequence similarity 129 member A [Source:HGNC Symbol;Acc:HGNC:16784]	0.956758354838687	2.20310113799353e-05
ENSG00000135899	SP110	3431	SP110 nuclear body protein [Source:HGNC Symbol;Acc:HGNC:5401]	0.725164741935465	2.21828709241839e-06
ENSG00000135925	WNT10A	80326	Wnt family member 10A [Source:HGNC Symbol;Acc:HGNC:13829]	-0.661554267741955	0.00223275444831831
ENSG00000135960	EDAR	10913	ectodysplasin A receptor [Source:HGNC Symbol;Acc:HGNC:2895]	-1.1137877435484	1.20075541084297e-06
ENSG00000136026	CKAP4	10970	cytoskeleton associated protein 4 [Source:HGNC Symbol;Acc:HGNC:16991]	0.79731529032256	0.000144698109247818
ENSG00000136040	PLXNC1	10154	plexin C1 [Source:HGNC Symbol;Acc:HGNC:9106]	0.784773032258057	0.000149847732916422
ENSG00000136048	DRAM1	55332	DNA damage regulated autophagy modulator 1 [Source:HGNC Symbol;Acc:HGNC:25645]	0.724756403225788	2.56303831854325e-05
ENSG00000136111	TBC1D4	9882	TBC1 domain family member 4 [Source:HGNC Symbol;Acc:HGNC:19165]	-0.676972419354856	0.000637572930664307
ENSG00000136147	PHF11	51131	PHD finger protein 11 [Source:HGNC Symbol;Acc:HGNC:17024]	0.637569903225792	3.22227153478106e-05
ENSG00000136153	LMO7	4008	LIM domain 7 [Source:HGNC Symbol;Acc:HGNC:6646]	-0.647976583870983	2.71893806400278e-05
ENSG00000136231	IGF2BP3	10643	insulin like growth factor 2 mRNA binding protein 3 [Source:HGNC Symbol;Acc:HGNC:28868]	0.853211548387089	1.43290518253127e-05
ENSG00000054523	KIF1B	23095	kinesin family member 1B [Source:HGNC Symbol;Acc:HGNC:16636]	0.950782903225793	4.11527156318953e-05
ENSG00000136457	CHAD	1101	chondroadherin [Source:HGNC Symbol;Acc:HGNC:1909]	-0.695745340322596	0.000197368592499814
ENSG00000054598	FOXC1	2296	forkhead box C1 [Source:HGNC Symbol;Acc:HGNC:3800]	0.73145474999999	0.00352088872185378
ENSG00000136514	RTP4	64108	receptor transporter protein 4 [Source:HGNC Symbol;Acc:HGNC:23992]	0.907682306451594	0.000103584560066625
ENSG00000136689	IL1RN	3557	interleukin 1 receptor antagonist [Source:HGNC Symbol;Acc:HGNC:6000]	0.646591145161272	9.46604721631814e-05
ENSG00000054793	ATP9A	10079	ATPase phospholipid transporting 9A (putative) [Source:HGNC Symbol;Acc:HGNC:13540]	0.740723953225787	0.0384135440273694
ENSG00000136810	TXN	7295	thioredoxin [Source:HGNC Symbol;Acc:HGNC:12435]	0.689989290322567	2.49400809739639e-05
ENSG00000136816	TOR1B	27348	torsin family 1 member B [Source:HGNC Symbol;Acc:HGNC:11995]	0.799990838709672	9.17890814509307e-05
ENSG00000136819	C9orf78	51759	chromosome 9 open reading frame 78 [Source:HGNC Symbol;Acc:HGNC:24932]	0.639619887096757	0.0252905285060641
ENSG00000136842	TMOD1	7111	tropomodulin 1 [Source:HGNC Symbol;Acc:HGNC:11871]	0.98462072580644	0.00291887694903455
ENSG00000136861	CDK5RAP2	55755	CDK5 regulatory subunit associated protein 2 [Source:HGNC Symbol;Acc:HGNC:18672]	0.661414435483854	0.000212124507474749
ENSG00000136867	SLC31A2	1318	solute carrier family 31 member 2 [Source:HGNC Symbol;Acc:HGNC:11017]	0.745946709677401	0.000375571494403941
ENSG00000136869	TLR4	7099	toll like receptor 4 [Source:HGNC Symbol;Acc:HGNC:11850]	0.842425193548371	0.00059735483757784
ENSG00000136942	RPL35	11224	ribosomal protein L35 [Source:HGNC Symbol;Acc:HGNC:10344]	-0.615385564516153	0.00112313354670252
ENSG00000137078	SIT1	27240	signaling threshold regulating transmembrane adaptor 1 [Source:HGNC Symbol;Acc:HGNC:17710]	-0.60551341935486	0.00282002553172551
ENSG00000137198	GMPR	2766	guanosine monophosphate reductase [Source:HGNC Symbol;Acc:HGNC:4376]	0.840952629032227	0.00907599127570495
ENSG00000137267	TUBB2A	7280	tubulin beta 2A class IIa [Source:HGNC Symbol;Acc:HGNC:12412]	1.88693595967741	0.000169108726351385
ENSG00000137393	RNF144B	255488	ring finger protein 144B [Source:HGNC Symbol;Acc:HGNC:21578]	0.835294725806436	3.07803243787617e-05
ENSG00000137414	FAM8A1	51439	family with sequence similarity 8 member A1 [Source:HGNC Symbol;Acc:HGNC:16372]	0.664933983870943	0.000568913286092918
ENSG00000137462	TLR2	7097	toll like receptor 2 [Source:HGNC Symbol;Acc:HGNC:11848]	1.02510840322579	8.3474077161428e-05
ENSG00000055332	EIF2AK2	5610	eukaryotic translation initiation factor 2 alpha kinase 2 [Source:HGNC Symbol;Acc:HGNC:9437]	1.12879509677417	8.42654507971881e-06
ENSG00000005020	SKAP2	8935	src kinase associated phosphoprotein 2 [Source:HGNC Symbol;Acc:HGNC:15687]	0.655191419354827	0.0008681046524347
ENSG00000137628	DDX60	55601	DExD/H-box helicase 60 [Source:HGNC Symbol;Acc:HGNC:25942]	1.09268104838707	0.000107433045548716
ENSG00000137642	SORL1	6653	sortilin related receptor 1 [Source:HGNC Symbol;Acc:HGNC:11185]	0.65086214516127	0.00404158434901623
ENSG00000165029	ABCA1	19	ATP binding cassette subfamily A member 1 [Source:HGNC Symbol;Acc:HGNC:29]	0.840557790322563	0.00331364059888658
ENSG00000165030	NFIL3	4783	nuclear factor	interleukin 3 regulated [Source:HGNC Symbol;Acc:HGNC:7787]	0.868928274193525	1.25269244581762e-05
ENSG00000137752	CASP1	834	caspase 1 [Source:HGNC Symbol;Acc:HGNC:1499]	0.773372225806435	2.78864388454593e-07
ENSG00000137757	CASP5	838	caspase 5 [Source:HGNC Symbol;Acc:HGNC:1506]	1.65566993548386	3.86365880707518e-08
ENSG00000137767	SQOR	58472	sulfide quinone oxidoreductase [Source:HGNC Symbol;Acc:HGNC:20390]	0.769669951612896	5.55402643347042e-08
ENSG00000137801	THBS1	7057	thrombospondin 1 [Source:HGNC Symbol;Acc:HGNC:11785]	0.73625138709675	0.0036825630689529
ENSG00000137959	IFI44L	10964	interferon induced protein 44 like [Source:HGNC Symbol;Acc:HGNC:17817]	1.45665267741932	9.99507580267171e-05
ENSG00000137965	IFI44	10561	interferon induced protein 44 [Source:HGNC Symbol;Acc:HGNC:16938]	1.42655738709675	5.56910297502046e-05
ENSG00000138061	CYP1B1	1545	cytochrome P450 family 1 subfamily B member 1 [Source:HGNC Symbol;Acc:HGNC:2597]	0.757916558064499	0.0128913269256245
ENSG00000138111	MFSD13A	79847	major facilitator superfamily domain containing 13A [Source:HGNC Symbol;Acc:HGNC:26196]	0.674346758064498	0.000491015783779664
ENSG00000138119	MYOF	26509	myoferlin [Source:HGNC Symbol;Acc:HGNC:3656]	0.674026854838694	0.00637742249671167
ENSG00000138185	ENTPD1	953	ectonucleoside triphosphate diphosphohydrolase 1 [Source:HGNC Symbol;Acc:HGNC:3363]	0.634065596774175	0.00033088108065397
ENSG00000138190	EXOC6	54536	exocyst complex component 6 [Source:HGNC Symbol;Acc:HGNC:23196]	0.751938209677405	0.000222497823375081
ENSG00000138411	HECW2	57520	HECT	C2 and WW domain containing E3 ubiquitin protein ligase 2 [Source:HGNC Symbol;Acc:HGNC:29853]	0.588457930645149	0.0490518216915376
ENSG00000138449	SLC40A1	30061	solute carrier family 40 member 1 [Source:HGNC Symbol;Acc:HGNC:10909]	0.649166612903203	0.000632537554797615
ENSG00000138496	PARP9	83666	poly(ADP-ribose) polymerase family member 9 [Source:HGNC Symbol;Acc:HGNC:24118]	1.06414762903223	1.35421284016377e-06
ENSG00000057294	PKP2	5318	plakophilin 2 [Source:HGNC Symbol;Acc:HGNC:9024]	0.80928473064515	0.00148800827384629
ENSG00000138642	HERC6	55008	HECT and RLD domain containing E3 ubiquitin protein ligase family member 6 [Source:HGNC Symbol;Acc:HGNC:26072]	0.750475725806426	0.00100749724319539
ENSG00000138646	HERC5	51191	HECT and RLD domain containing E3 ubiquitin protein ligase 5 [Source:HGNC Symbol;Acc:HGNC:24368]	1.41264051612901	2.53194911167658e-05
ENSG00000138738	PRDM5	11107	PR/SET domain 5 [Source:HGNC Symbol;Acc:HGNC:9349]	0.668829988709664	0.0158899819480309
ENSG00000138772	ANXA3	306	annexin A3 [Source:HGNC Symbol;Acc:HGNC:541]	1.69727762903224	2.40795346079627e-07
ENSG00000138795	LEF1	51176	lymphoid enhancer binding factor 1 [Source:HGNC Symbol;Acc:HGNC:6551]	-0.924435322580669	8.32649863930722e-06
ENSG00000165138	ANKS6	203286	ankyrin repeat and sterile alpha motif domain containing 6 [Source:HGNC Symbol;Acc:HGNC:26724]	-0.66786585483873	2.8728946521376e-06
ENSG00000139132	FGD4	121512	FYVE	RhoGEF and PH domain containing 4 [Source:HGNC Symbol;Acc:HGNC:19125]	0.996445661290304	5.15689488832468e-05
ENSG00000139178	C1RL	51279	complement C1r subcomponent like [Source:HGNC Symbol;Acc:HGNC:21265]	0.63267487096773	0.000288387992906422
ENSG00000139193	CD27	939	CD27 molecule [Source:HGNC Symbol;Acc:HGNC:11922]	-0.824213241935503	4.43201597244626e-05
ENSG00000058063	ATP11B	23200	ATPase phospholipid transporting 11B (putative) [Source:HGNC Symbol;Acc:HGNC:13553]	0.612508112903205	0.00440947570950355
ENSG00000139266	MARCH9	92979	membrane associated ring-CH-type finger 9 [Source:HGNC Symbol;Acc:HGNC:25139]	-0.674937983870979	9.05433520317995e-06
ENSG00000058091	CDK14	5218	cyclin dependent kinase 14 [Source:HGNC Symbol;Acc:HGNC:8883]	0.717383229032249	0.00140059314003088
ENSG00000139572	GPR84	53831	G protein-coupled receptor 84 [Source:HGNC Symbol;Acc:HGNC:4535]	1.27550093225805	0.000288976512608524
ENSG00000139737	SLAIN1	122060	SLAIN motif family member 1 [Source:HGNC Symbol;Acc:HGNC:26387]	-0.612607479032269	1.41607323235899e-05
ENSG00000165185	KIAA1958	158405	KIAA1958 [Source:HGNC Symbol;Acc:HGNC:23427]	0.880282116129017	0.000116091157742196
ENSG00000058799	YIPF1	54432	Yip1 domain family member 1 [Source:HGNC Symbol;Acc:HGNC:25231]	0.609980709677396	3.3112026510123e-06
ENSG00000140044	JDP2	122953	Jun dimerization protein 2 [Source:HGNC Symbol;Acc:HGNC:17546]	0.64095995161289	0.0083048826814927
ENSG00000140105	WARS	7453	tryptophanyl-tRNA synthetase [Source:HGNC Symbol;Acc:HGNC:12729]	0.766568612903207	6.07058219861468e-05
ENSG00000140379	BCL2A1	597	BCL2 related protein A1 [Source:HGNC Symbol;Acc:HGNC:991]	1.12225061290321	7.22747794510936e-06
ENSG00000140464	PML	5371	promyelocytic leukemia [Source:HGNC Symbol;Acc:HGNC:9113]	0.73587949999999	1.55710506968651e-05
ENSG00000059378	PARP12	64761	poly(ADP-ribose) polymerase family member 12 [Source:HGNC Symbol;Acc:HGNC:21919]	0.618810338709638	0.00119032925286182
ENSG00000140563	MCTP2	55784	multiple C2 and transmembrane domain containing 2 [Source:HGNC Symbol;Acc:HGNC:25636]	0.79738469354837	0.00033612352911686
ENSG00000059728	MXD1	4084	MAX dimerization protein 1 [Source:HGNC Symbol;Acc:HGNC:6761]	0.694692822580631	0.000441403471073116
ENSG00000140807	NKD1	85407	NKD inhibitor of WNT signaling pathway 1 [Source:HGNC Symbol;Acc:HGNC:17045]	-0.707923703225816	0.000122840063754885
ENSG00000140839	CLEC18B	497190	C-type lectin domain family 18 member B [Source:HGNC Symbol;Acc:HGNC:33849]	0.667458382258056	0.00364976426217538
ENSG00000059804	SLC2A3	6515	solute carrier family 2 member 3 [Source:HGNC Symbol;Acc:HGNC:11007]	0.857197161290303	6.1566400095887e-05
ENSG00000140986	RPL3L	6123	ribosomal protein L3 like [Source:HGNC Symbol;Acc:HGNC:10351]	0.641629237096766	0.00859157872562065
ENSG00000140988	RPS2	6187	ribosomal protein S2 [Source:HGNC Symbol;Acc:HGNC:10404]	-0.593964887096789	4.89819697479491e-05
ENSG00000059915	PSD	5662	pleckstrin and Sec7 domain containing [Source:HGNC Symbol;Acc:HGNC:9507]	-0.69313986774195	8.5716187130893e-05
ENSG00000060138	YBX3	8531	Y-box binding protein 3 [Source:HGNC Symbol;Acc:HGNC:2428]	0.720743967741907	0.013695800804367
ENSG00000165272	AQP3	360	aquaporin 3 (Gill blood group) [Source:HGNC Symbol;Acc:HGNC:636]	-0.658290693548397	0.000909480683829166
ENSG00000141469	SLC14A1	6563	solute carrier family 14 member 1 (Kidd blood group) [Source:HGNC Symbol;Acc:HGNC:10918]	0.663573559677404	0.0323902894628468
ENSG00000141497	ZMYND15	84225	zinc finger MYND-type containing 15 [Source:HGNC Symbol;Acc:HGNC:20997]	1.0060377548387	2.21828709241839e-06
ENSG00000141574	SECTM1	6398	secreted and transmembrane 1 [Source:HGNC Symbol;Acc:HGNC:10707]	0.841337435483837	1.95096872678646e-06
ENSG00000141664	ZCCHC2	54877	zinc finger CCHC-type containing 2 [Source:HGNC Symbol;Acc:HGNC:22916]	0.834509435483852	0.000213713905927321
ENSG00000142089	IFITM3	10410	interferon induced transmembrane protein 3 [Source:HGNC Symbol;Acc:HGNC:5414]	1.40215314516126	4.2297879261575e-07
ENSG00000142156	COL6A1	1291	collagen type VI alpha 1 chain [Source:HGNC Symbol;Acc:HGNC:2211]	-0.873889488709688	0.000164595790905291
ENSG00000142166	IFNAR1	3454	interferon alpha and beta receptor subunit 1 [Source:HGNC Symbol;Acc:HGNC:5432]	0.606963951612885	0.000203830497980348
ENSG00000142173	COL6A2	1292	collagen type VI alpha 2 chain [Source:HGNC Symbol;Acc:HGNC:2212]	-0.807541451612918	0.00200858795634617
ENSG00000142185	TRPM2	7226	transient receptor potential cation channel subfamily M member 2 [Source:HGNC Symbol;Acc:HGNC:12339]	0.695706177419336	0.000485017725360871
ENSG00000142235	LMTK3	114783	lemur tyrosine kinase 3 [Source:HGNC Symbol;Acc:HGNC:19295]	-0.708879500000021	8.93404636887675e-06
ENSG00000142303	ADAMTS10	81794	ADAM metallopeptidase with thrombospondin type 1 motif 10 [Source:HGNC Symbol;Acc:HGNC:13201]	-1.04407143548388	2.20519058225799e-05
ENSG00000060982	BCAT1	586	branched chain amino acid transaminase 1 [Source:HGNC Symbol;Acc:HGNC:976]	0.670999245161278	0.00299205801260302
ENSG00000142657	PGD	5226	phosphogluconate dehydrogenase [Source:HGNC Symbol;Acc:HGNC:8891]	0.623673080645148	0.000949267767221352
ENSG00000142798	HSPG2	3339	heparan sulfate proteoglycan 2 [Source:HGNC Symbol;Acc:HGNC:5273]	-0.731656498387114	9.74259854623135e-07
ENSG00000157800	SLC37A3	84255	solute carrier family 37 member 3 [Source:HGNC Symbol;Acc:HGNC:20651]	0.60739687062614	0.0147384969165612
ENSG00000165406	MARCH8	220972	membrane associated ring-CH-type finger 8 [Source:HGNC Symbol;Acc:HGNC:23356]	0.689992999999983	0.000620138803167546
ENSG00000143162	CREG1	8804	cellular repressor of E1A stimulated genes 1 [Source:HGNC Symbol;Acc:HGNC:2351]	0.662737854838692	2.02405987354971e-06
ENSG00000143167	GPA33	10223	glycoprotein A33 [Source:HGNC Symbol;Acc:HGNC:4445]	-0.617647187096788	0.000128541603171162
ENSG00000143184	XCL1	6375	X-C motif chemokine ligand 1 [Source:HGNC Symbol;Acc:HGNC:10645]	-0.616336556451628	0.00883260147649756
ENSG00000143226	FCGR2A	2212	Fc fragment of IgG receptor IIa [Source:HGNC Symbol;Acc:HGNC:3616]	0.73173433870965	1.23988657831967e-05
ENSG00000143344	RGL1	23179	ral guanine nucleotide dissociation stimulator like 1 [Source:HGNC Symbol;Acc:HGNC:30281]	0.677717358064506	0.00205487791688774
ENSG00000062282	DGAT2	84649	diacylglycerol O-acyltransferase 2 [Source:HGNC Symbol;Acc:HGNC:16940]	0.608788822580616	0.00678556675830381
ENSG00000143384	MCL1	4170	MCL1 apoptosis regulator	BCL2 family member [Source:HGNC Symbol;Acc:HGNC:6943]	0.589440677419329	0.000361098099796983
ENSG00000143416	SELENBP1	8991	selenium binding protein 1 [Source:HGNC Symbol;Acc:HGNC:10719]	1.03501946774192	0.00877258591585291
ENSG00000143452	HORMAD1	84072	HORMA domain containing 1 [Source:HGNC Symbol;Acc:HGNC:25245]	0.688190516129018	0.00367071958629471
ENSG00000062524	LTK	4058	leukocyte receptor tyrosine kinase [Source:HGNC Symbol;Acc:HGNC:6721]	-0.813586241935502	0.000298584601663783
ENSG00000143546	S100A8	6279	S100 calcium binding protein A8 [Source:HGNC Symbol;Acc:HGNC:10498]	1.08204683870966	1.5701818641036e-05
ENSG00000062598	ELMO2	63916	engulfment and cell motility 2 [Source:HGNC Symbol;Acc:HGNC:17233]	0.602403951612876	7.21716105765807e-05
ENSG00000143771	CNIH4	29097	cornichon family AMPA receptor auxiliary protein 4 [Source:HGNC Symbol;Acc:HGNC:25013]	0.600351435483848	4.49742770488129e-05
ENSG00000143776	CDC42BPA	8476	CDC42 binding protein kinase alpha [Source:HGNC Symbol;Acc:HGNC:1737]	0.628120672580634	0.000279289267655692
ENSG00000143797	MBOAT2	129642	membrane bound O-acyltransferase domain containing 2 [Source:HGNC Symbol;Acc:HGNC:25193]	0.864175048387079	1.53748874929584e-05
ENSG00000143845	ETNK2	55224	ethanolamine kinase 2 [Source:HGNC Symbol;Acc:HGNC:25575]	-0.589545237096785	0.00100409204525644
ENSG00000157827	FMNL2	114793	formin like 2 [Source:HGNC Symbol;Acc:HGNC:18267]	0.823018538831061	0.00255340938839891
ENSG00000165490	DDIAS	220042	DNA damage induced apoptosis suppressor [Source:HGNC Symbol;Acc:HGNC:26351]	0.756743172580629	0.000468417832097798
ENSG00000144115	THNSL2	55258	threonine synthase like 2 [Source:HGNC Symbol;Acc:HGNC:25602]	0.647179019354828	0.0400106424265847
ENSG00000144118	RALB	5899	RAS like proto-oncogene B [Source:HGNC Symbol;Acc:HGNC:9840]	0.882641935483839	1.3352943972248e-05
ENSG00000144130	NT5DC4	284958	5'-nucleotidase domain containing 4 [Source:HGNC Symbol;Acc:HGNC:27678]	1.1249548564516	3.02960183218643e-06
ENSG00000063177	RPL18	6141	ribosomal protein L18 [Source:HGNC Symbol;Acc:HGNC:10310]	-0.630278774193577	0.000464506658675791
ENSG00000144290	SLC4A10	57282	solute carrier family 4 member 10 [Source:HGNC Symbol;Acc:HGNC:13811]	-0.777785067741948	0.00191769422189085
ENSG00000144476	ACKR3	57007	atypical chemokine receptor 3 [Source:HGNC Symbol;Acc:HGNC:23692]	-0.640458779032273	2.87297984150413e-06
ENSG00000144645	OSBPL10	114884	oxysterol binding protein like 10 [Source:HGNC Symbol;Acc:HGNC:16395]	-0.714351048387115	0.000155791444136419
ENSG00000144655	CSRNP1	64651	cysteine and serine rich nuclear protein 1 [Source:HGNC Symbol;Acc:HGNC:14300]	0.717196129032244	3.20425056037278e-05
ENSG00000144668	ITGA9	3680	integrin subunit alpha 9 [Source:HGNC Symbol;Acc:HGNC:6145]	0.63246455161289	0.00727293891254556
ENSG00000144802	NFKBIZ	64332	NFKB inhibitor zeta [Source:HGNC Symbol;Acc:HGNC:29805]	0.601645999999965	0.00216452805303946
ENSG00000144893	MED12L	116931	mediator complex subunit 12 like [Source:HGNC Symbol;Acc:HGNC:16050]	0.888597519354831	0.000426805111423319
ENSG00000145244	CORIN	10699	corin	serine peptidase [Source:HGNC Symbol;Acc:HGNC:19012]	1.07508554999999	0.00790732926186658
ENSG00000145335	SNCA	6622	synuclein alpha [Source:HGNC Symbol;Acc:HGNC:11138]	0.831864677419325	0.00791277370747066
ENSG00000157833	GAREM2	150946	GRB2 associated regulator of MAPK1 subtype 2 [Source:HGNC Symbol;Acc:HGNC:27172]	-0.706498577402472	3.88973541120235e-05
ENSG00000145365	TIFA	92610	TRAF interacting protein with forkhead associated domain [Source:HGNC Symbol;Acc:HGNC:19075]	0.723742580645144	2.74579927677145e-05
ENSG00000145491	ROPN1L	83853	rhophilin associated tail protein 1 like [Source:HGNC Symbol;Acc:HGNC:24060]	0.713936016129013	0.00123479301133492
ENSG00000145555	MYO10	4651	myosin X [Source:HGNC Symbol;Acc:HGNC:7593]	1.47588477096773	2.8481380329507e-06
ENSG00000145685	LHFPL2	10184	LHFPL tetraspan subfamily member 2 [Source:HGNC Symbol;Acc:HGNC:6588]	1.15100672580643	2.43570820497491e-07
ENSG00000145736	GTF2H2	2966	general transcription factor IIH subunit 2 [Source:HGNC Symbol;Acc:HGNC:4656]	0.715213651612892	0.00704586054355719
ENSG00000145819	ARHGAP26	23092	Rho GTPase activating protein 26 [Source:HGNC Symbol;Acc:HGNC:17073]	0.67611964516127	0.000340626761656242
ENSG00000145911	N4BP3	23138	NEDD4 binding protein 3 [Source:HGNC Symbol;Acc:HGNC:29852]	-1.03588065483872	9.02560583826714e-07
ENSG00000064270	ATP2C2	9914	ATPase secretory pathway Ca2+ transporting 2 [Source:HGNC Symbol;Acc:HGNC:29103]	0.991767506451606	0.014396120114115
ENSG00000146021	KLHL3	26249	kelch like family member 3 [Source:HGNC Symbol;Acc:HGNC:6354]	-0.901507525806469	2.36750268887189e-07
ENSG00000146094	DOK3	79930	docking protein 3 [Source:HGNC Symbol;Acc:HGNC:24583]	0.626559064516101	0.000330000394777994
ENSG00000146425	DYNLT1	6993	dynein light chain Tctex-type 1 [Source:HGNC Symbol;Acc:HGNC:11697]	0.67203487096773	2.55025995329345e-06
ENSG00000146592	CREB5	9586	cAMP responsive element binding protein 5 [Source:HGNC Symbol;Acc:HGNC:16844]	0.724439064516107	0.000182481877983564
ENSG00000146859	TMEM140	55281	transmembrane protein 140 [Source:HGNC Symbol;Acc:HGNC:21870]	0.776241161290296	1.37947935256498e-05
ENSG00000147036	LANCL3	347404	LanC like 3 [Source:HGNC Symbol;Acc:HGNC:24767]	0.60895648064515	0.000557811700359958
ENSG00000147403	RPL10	6134	ribosomal protein L10 [Source:HGNC Symbol;Acc:HGNC:10298]	-0.62097975806455	8.86046599718967e-05
ENSG00000064763	FAR2	55711	fatty acyl-CoA reductase 2 [Source:HGNC Symbol;Acc:HGNC:25531]	0.708772758064496	0.000208732153666115
ENSG00000147454	SLC25A37	51312	solute carrier family 25 member 37 [Source:HGNC Symbol;Acc:HGNC:29786]	0.820715338709647	6.1566400095887e-05
ENSG00000064932	SBNO2	22904	strawberry notch homolog 2 [Source:HGNC Symbol;Acc:HGNC:29158]	0.645892370967722	1.41607323235899e-05
ENSG00000147689	FAM83A	84985	family with sequence similarity 83 member A [Source:HGNC Symbol;Acc:HGNC:28210]	0.996744520967734	0.00820959524596026
ENSG00000147883	CDKN2B	1030	cyclin dependent kinase inhibitor 2B [Source:HGNC Symbol;Acc:HGNC:1788]	0.61506557419354	0.00140134870459904
ENSG00000148154	UGCG	7357	UDP-glucose ceramide glucosyltransferase [Source:HGNC Symbol;Acc:HGNC:12524]	0.609523822580629	0.0288015675295015
ENSG00000148175	STOM	2040	stomatin [Source:HGNC Symbol;Acc:HGNC:3383]	0.801541016129008	4.88127293791504e-05
ENSG00000148468	FAM171A1	221061	family with sequence similarity 171 member A1 [Source:HGNC Symbol;Acc:HGNC:23522]	-0.755126640322594	0.000247243359591696
ENSG00000148926	ADM	133	adrenomedullin [Source:HGNC Symbol;Acc:HGNC:259]	1.07326945161288	1.20089803879189e-07
ENSG00000149131	SERPING1	710	serpin family G member 1 [Source:HGNC Symbol;Acc:HGNC:1228]	1.48095767741934	1.22082064414371e-06
ENSG00000149177	PTPRJ	5795	protein tyrosine phosphatase receptor type J [Source:HGNC Symbol;Acc:HGNC:9673]	0.631276806451599	1.85752123236242e-05
ENSG00000005302	MSL3	10943	MSL complex subunit 3 [Source:HGNC Symbol;Acc:HGNC:7370]	0.757634967741918	7.24762347349163e-05
ENSG00000149273	RPS3	6188	ribosomal protein S3 [Source:HGNC Symbol;Acc:HGNC:10420]	-0.667387887096808	2.08131415523453e-05
ENSG00000149575	SCN2B	6327	sodium voltage-gated channel beta subunit 2 [Source:HGNC Symbol;Acc:HGNC:10589]	0.687248037096769	0.000212444802091298
ENSG00000149582	TMEM25	84866	transmembrane protein 25 [Source:HGNC Symbol;Acc:HGNC:25890]	-0.706684554838723	6.84988101707935e-06
ENSG00000165795	NDRG2	57447	NDRG family member 2 [Source:HGNC Symbol;Acc:HGNC:14460]	-0.771479870967758	1.41898434512497e-05
ENSG00000150337	FCGR1A	2209	Fc fragment of IgG receptor Ia [Source:HGNC Symbol;Acc:HGNC:3613]	1.63106441935481	6.97924981107544e-08
ENSG00000150681	RGS18	64407	regulator of G protein signaling 18 [Source:HGNC Symbol;Acc:HGNC:14261]	0.616224209677405	0.00936794229442974
ENSG00000151136	BTBD11	121551	BTB domain containing 11 [Source:HGNC Symbol;Acc:HGNC:23844]	-0.65390127419356	8.13564400653853e-06
ENSG00000065615	CYB5R4	51167	cytochrome b5 reductase 4 [Source:HGNC Symbol;Acc:HGNC:20147]	0.606424354838689	0.000213432637294026
ENSG00000065618	COL17A1	1308	collagen type XVII alpha 1 chain [Source:HGNC Symbol;Acc:HGNC:2194]	1.08585911612902	0.00288148342065058
ENSG00000165821	SALL2	6297	spalt like transcription factor 2 [Source:HGNC Symbol;Acc:HGNC:10526]	-0.952214182258075	2.21948302930894e-06
ENSG00000151474	FRMD4A	55691	FERM domain containing 4A [Source:HGNC Symbol;Acc:HGNC:25491]	0.711347711290315	0.00354630389175476
ENSG00000151612	ZNF827	152485	zinc finger protein 827 [Source:HGNC Symbol;Acc:HGNC:27193]	-0.624824635483884	0.000232439846782675
ENSG00000151623	NR3C2	4306	nuclear receptor subfamily 3 group C member 2 [Source:HGNC Symbol;Acc:HGNC:7979]	-0.714409522580661	9.32367337821628e-05
ENSG00000065717	TLE2	7089	TLE family member 2	transcriptional corepressor [Source:HGNC Symbol;Acc:HGNC:11838]	-0.883116080645172	6.18195283397744e-05
ENSG00000151726	ACSL1	2180	acyl-CoA synthetase long chain family member 1 [Source:HGNC Symbol;Acc:HGNC:3569]	1.23353914516127	1.15639848973917e-05
ENSG00000151948	GLT1D1	144423	glycosyltransferase 1 domain containing 1 [Source:HGNC Symbol;Acc:HGNC:26483]	0.652220854838683	0.000361872033615311
ENSG00000152078	TMEM56	148534	transmembrane protein 56 [Source:HGNC Symbol;Acc:HGNC:26477]	0.597413569354835	0.0343414605942244
ENSG00000152229	PSTPIP2	9050	proline-serine-threonine phosphatase interacting protein 2 [Source:HGNC Symbol;Acc:HGNC:9581]	1.19561324193547	1.38874325669783e-05
ENSG00000152242	C18orf25	147339	chromosome 18 open reading frame 25 [Source:HGNC Symbol;Acc:HGNC:28172]	0.633485483870951	0.00295785865057544
ENSG00000152380	FAM151B	167555	family with sequence similarity 151 member B [Source:HGNC Symbol;Acc:HGNC:33716]	0.622157587096762	0.00287658392020549
ENSG00000152463	OLAH	55301	oleoyl-ACP hydrolase [Source:HGNC Symbol;Acc:HGNC:25625]	1.51191866935483	0.00901049725754751
ENSG00000152465	NMT2	9397	N-myristoyltransferase 2 [Source:HGNC Symbol;Acc:HGNC:7858]	-0.774432661290339	6.63010540322245e-06
ENSG00000152475	ZNF837	116412	zinc finger protein 837 [Source:HGNC Symbol;Acc:HGNC:25164]	-0.62170860645163	2.32073163911231e-05
ENSG00000152495	CAMK4	814	calcium/calmodulin dependent protein kinase IV [Source:HGNC Symbol;Acc:HGNC:1464]	-0.742993951612926	0.000106052701265994
ENSG00000165905	LARGE2	120071	LARGE xylosyl- and glucuronyltransferase 2 [Source:HGNC Symbol;Acc:HGNC:16522]	-0.712088112903247	0.000269653915443782
ENSG00000152766	ANKRD22	118932	ankyrin repeat domain 22 [Source:HGNC Symbol;Acc:HGNC:28321]	1.65072686129031	2.63685627765699e-07
ENSG00000152778	IFIT5	24138	interferon induced protein with tetratricopeptide repeats 5 [Source:HGNC Symbol;Acc:HGNC:13328]	1.04906927419353	3.48006863800715e-05
ENSG00000152894	PTPRK	5796	protein tyrosine phosphatase receptor type K [Source:HGNC Symbol;Acc:HGNC:9674]	-0.707401124193559	2.8481380329507e-06
ENSG00000153208	MERTK	10461	MER proto-oncogene	tyrosine kinase [Source:HGNC Symbol;Acc:HGNC:7027]	0.635183599999991	0.00866203017044948
ENSG00000165949	IFI27	3429	interferon alpha inducible protein 27 [Source:HGNC Symbol;Acc:HGNC:5397]	1.02927999999999	0.0111214232375025
ENSG00000154016	GRAP	10750	GRB2 related adaptor protein [Source:HGNC Symbol;Acc:HGNC:4562]	-0.807221467741947	4.87346907175873e-06
ENSG00000154025	SLC5A10	125206	solute carrier family 5 member 10 [Source:HGNC Symbol;Acc:HGNC:23155]	-0.644147146774205	0.000417759187217459
ENSG00000154027	AK5	26289	adenylate kinase 5 [Source:HGNC Symbol;Acc:HGNC:365]	-1.09344275645162	0.000164424058638422
ENSG00000154102	C16orf74	404550	chromosome 16 open reading frame 74 [Source:HGNC Symbol;Acc:HGNC:23362]	-0.589991517741945	0.000111712828275016
ENSG00000154134	ROBO3	64221	roundabout guidance receptor 3 [Source:HGNC Symbol;Acc:HGNC:13433]	-0.771217290322593	3.74782912137474e-05
ENSG00000154358	OBSCN	84033	obscurin	cytoskeletal calmodulin and titin-interacting RhoGEF [Source:HGNC Symbol;Acc:HGNC:15719]	-0.914980838709694	1.18346988461306e-06
ENSG00000072071	ADGRL1	22859	adhesion G protein-coupled receptor L1 [Source:HGNC Symbol;Acc:HGNC:20973]	-0.682558048387104	0.000185458268351955
ENSG00000154451	GBP5	115362	guanylate binding protein 5 [Source:HGNC Symbol;Acc:HGNC:19895]	1.07007845161288	7.39565127979693e-05
ENSG00000154529	CNTNAP3B	728577	contactin associated protein like 3B [Source:HGNC Symbol;Acc:HGNC:32035]	1.4368689532258	0.022947508764139
ENSG00000154589	LY96	23643	lymphocyte antigen 96 [Source:HGNC Symbol;Acc:HGNC:17156]	1.09509353225804	1.95861138818142e-07
ENSG00000154764	WNT7A	7476	Wnt family member 7A [Source:HGNC Symbol;Acc:HGNC:12786]	-0.784521401612914	0.00126248170876525
ENSG00000155097	ATP6V1C1	528	ATPase H+ transporting V1 subunit C1 [Source:HGNC Symbol;Acc:HGNC:856]	0.705822064516104	0.000118069836777621
ENSG00000155307	SAMSN1	64092	SAM domain	SH3 domain and nuclear localization signals 1 [Source:HGNC Symbol;Acc:HGNC:10528]	1.38273708387096	3.34946728387054e-05
ENSG00000155363	MOV10	4343	Mov10 RISC complex RNA helicase [Source:HGNC Symbol;Acc:HGNC:7200]	0.651361822580624	0.000243221165011029
ENSG00000155629	PIK3AP1	118788	phosphoinositide-3-kinase adaptor protein 1 [Source:HGNC Symbol;Acc:HGNC:30034]	0.829294677419332	4.6419685624987e-05
ENSG00000155657	TTN	7273	titin [Source:HGNC Symbol;Acc:HGNC:12403]	-0.594645758064535	0.0115463733722836
ENSG00000155659	VSIG4	11326	V-set and immunoglobulin domain containing 4 [Source:HGNC Symbol;Acc:HGNC:17032]	0.966416680645144	0.00271062691039074
ENSG00000066926	FECH	2235	ferrochelatase [Source:HGNC Symbol;Acc:HGNC:3647]	0.61323472580642	0.0107791315620708
ENSG00000155744	FAM126B	285172	family with sequence similarity 126 member B [Source:HGNC Symbol;Acc:HGNC:28593]	0.610036548387077	0.0176332717993663
ENSG00000155926	SLA	6503	Src like adaptor [Source:HGNC Symbol;Acc:HGNC:10902]	0.798476999999979	0.000171899334128292
ENSG00000067064	IDI1	3422	isopentenyl-diphosphate delta isomerase 1 [Source:HGNC Symbol;Acc:HGNC:5387]	0.897418951612874	5.7268105848831e-05
ENSG00000067066	SP100	6672	SP100 nuclear antigen [Source:HGNC Symbol;Acc:HGNC:11206]	0.74689603225805	2.59629536031481e-06
ENSG00000156113	KCNMA1	3778	potassium calcium-activated channel subfamily M alpha 1 [Source:HGNC Symbol;Acc:HGNC:6284]	0.785508580645149	0.045295542929102
ENSG00000156298	TSPAN7	7102	tetraspanin 7 [Source:HGNC Symbol;Acc:HGNC:11854]	0.589644756451604	0.0032433058312356
ENSG00000156381	ANKRD9	122416	ankyrin repeat domain 9 [Source:HGNC Symbol;Acc:HGNC:20096]	0.604898967741921	0.0266772349264368
ENSG00000156414	TDRD9	122402	tudor domain containing 9 [Source:HGNC Symbol;Acc:HGNC:20122]	0.8479970048387	0.0042037713052266
ENSG00000157978	LDLRAP1	26119	low density lipoprotein receptor adaptor protein 1 [Source:HGNC Symbol;Acc:HGNC:18640]	-0.683579062468365	3.07173498301451e-05
ENSG00000166171	DPCD	25911	deleted in primary ciliary dyskinesia homolog (mouse) [Source:HGNC Symbol;Acc:HGNC:24542]	0.626643927419339	0.00656606449492512
ENSG00000072163	LIMS2	55679	LIM zinc finger domain containing 2 [Source:HGNC Symbol;Acc:HGNC:16084]	-0.678087516129043	0.000889487283467259
ENSG00000166278	C2	717	complement C2 [Source:HGNC Symbol;Acc:HGNC:1248]	0.585704685483861	0.0125506946228355
ENSG00000166313	APBB1	322	amyloid beta precursor protein binding family B member 1 [Source:HGNC Symbol;Acc:HGNC:581]	-0.837719983870988	2.40707229180454e-06
ENSG00000072195	SPEG	10290	striated muscle enriched protein kinase [Source:HGNC Symbol;Acc:HGNC:16901]	-0.941949770967756	4.43201597244626e-05
ENSG00000166341	DCHS1	8642	dachsous cadherin-related 1 [Source:HGNC Symbol;Acc:HGNC:13681]	-1.07386212903227	4.22923696554928e-07
ENSG00000166428	PLD4	122618	phospholipase D family member 4 [Source:HGNC Symbol;Acc:HGNC:23792]	-0.908577822580657	0.000614345295522121
ENSG00000166523	CLEC4E	26253	C-type lectin domain family 4 member E [Source:HGNC Symbol;Acc:HGNC:14555]	1.11718604838707	0.000907927551224563
ENSG00000166527	CLEC4D	338339	C-type lectin domain family 4 member D [Source:HGNC Symbol;Acc:HGNC:14554]	1.53045279354838	2.39962212760364e-05
ENSG00000166582	CENPV	201161	centromere protein V [Source:HGNC Symbol;Acc:HGNC:29920]	-0.605159885483884	0.000101416675774822
ENSG00000166793	YPEL4	219539	yippee like 4 [Source:HGNC Symbol;Acc:HGNC:18328]	0.629707096774181	0.00104517164096463
ENSG00000158089	GALNT14	79623	polypeptide N-acetylgalactosaminyltransferase 14 [Source:HGNC Symbol;Acc:HGNC:22946]	1.15206427896941	0.000319076687276247
ENSG00000166886	NAB2	4665	NGFI-A binding protein 2 [Source:HGNC Symbol;Acc:HGNC:7627]	-0.619046048387109	1.55561460858701e-06
ENSG00000158104	HPD	3242	4-hydroxyphenylpyruvate dioxygenase [Source:HGNC Symbol;Acc:HGNC:5147]	0.753517284938424	0.000189633142259769
ENSG00000166900	STX3	6809	syntaxin 3 [Source:HGNC Symbol;Acc:HGNC:11438]	0.598374403225778	0.00161170629066575
ENSG00000072682	P4HA2	8974	prolyl 4-hydroxylase subunit alpha 2 [Source:HGNC Symbol;Acc:HGNC:8547]	0.780694703225801	7.16308736839835e-06
ENSG00000166947	EPB42	2038	erythrocyte membrane protein band 4.2 [Source:HGNC Symbol;Acc:HGNC:3381]	0.845519225806422	0.0275376694696125
ENSG00000167106	FAM102A	399665	family with sequence similarity 102 member A [Source:HGNC Symbol;Acc:HGNC:31419]	-0.880949419354854	3.3370356100218e-06
ENSG00000167210	LOXHD1	125336	lipoxygenase homology domains 1 [Source:HGNC Symbol;Acc:HGNC:26521]	0.972960619354824	0.00116867917928243
ENSG00000167414	AC093503.1	94235	G protein subunit gamma 8 [Source:NCBI gene;Acc:94235]	-0.593543446774204	0.0115869723912434
ENSG00000167434	CA4	762	carbonic anhydrase 4 [Source:HGNC Symbol;Acc:HGNC:1375]	0.713782338709663	0.0256655846446085
ENSG00000167483	FAM129C	199786	family with sequence similarity 129 member C [Source:HGNC Symbol;Acc:HGNC:24130]	-0.65727601612905	0.00012915290070546
ENSG00000167526	RPL13	6137	ribosomal protein L13 [Source:HGNC Symbol;Acc:HGNC:10303]	-0.729939451612935	0.000127776923701894
ENSG00000072952	MRVI1	10335	murine retrovirus integration site 1 homolog [Source:HGNC Symbol;Acc:HGNC:7237]	0.663341596774176	0.00377838087291886
ENSG00000167536	DHRS13	147015	dehydrogenase/reductase 13 [Source:HGNC Symbol;Acc:HGNC:28326]	0.733975967741916	0.000240557304794282
ENSG00000167664	TMIGD2	126259	transmembrane and immunoglobulin domain containing 2 [Source:HGNC Symbol;Acc:HGNC:28324]	-0.974521806451625	1.44938023877711e-05
ENSG00000167676	PLIN4	729359	perilipin 4 [Source:HGNC Symbol;Acc:HGNC:29393]	0.696994112903203	0.00641227606153176
ENSG00000167680	SEMA6B	10501	semaphorin 6B [Source:HGNC Symbol;Acc:HGNC:10739]	1.22601088709676	6.37451395886446e-05
ENSG00000073331	ALPK1	80216	alpha kinase 1 [Source:HGNC Symbol;Acc:HGNC:20917]	0.805730516129021	5.96100524166579e-06
ENSG00000167994	RAB3IL1	5866	RAB3A interacting protein like 1 [Source:HGNC Symbol;Acc:HGNC:9780]	0.649175998387081	0.0339442799067264
ENSG00000167995	BEST1	7439	bestrophin 1 [Source:HGNC Symbol;Acc:HGNC:12703]	0.601488596774168	0.000161066322730052
ENSG00000158352	SHROOM4	57477	shroom family member 4 [Source:HGNC Symbol;Acc:HGNC:29215]	0.716062357775101	0.0028285792847081
ENSG00000158373	HIST1H2BD	3017	histone cluster 1 H2B family member d [Source:HGNC Symbol;Acc:HGNC:4747]	0.64094053742032	0.000109145784467505
ENSG00000168056	LTBP3	4054	latent transforming growth factor beta binding protein 3 [Source:HGNC Symbol;Acc:HGNC:6716]	-0.777672435483893	2.87297984150413e-06
ENSG00000168062	BATF2	116071	basic leucine zipper ATF-like transcription factor 2 [Source:HGNC Symbol;Acc:HGNC:25163]	1.19304443548386	1.15639848973917e-05
ENSG00000168081	PNOC	5368	prepronociceptin [Source:HGNC Symbol;Acc:HGNC:9163]	-0.616238264516145	0.00708373070560648
ENSG00000158406	HIST1H4H	8365	histone cluster 1 H4 family member h [Source:HGNC Symbol;Acc:HGNC:4788]	0.633786796227172	0.000184069946796504
ENSG00000168214	RBPJ	3516	recombination signal binding protein for immunoglobulin kappa J region [Source:HGNC Symbol;Acc:HGNC:5724]	0.619507693548375	4.37740724183962e-05
ENSG00000168394	TAP1	6890	transporter 1	ATP binding cassette subfamily B member [Source:HGNC Symbol;Acc:HGNC:43]	0.73952354838708	5.53219219901031e-07
ENSG00000168404	MLKL	197259	mixed lineage kinase domain like pseudokinase [Source:HGNC Symbol;Acc:HGNC:26617]	0.720468258064486	1.15639848973917e-05
ENSG00000168461	RAB31	11031	RAB31	member RAS oncogene family [Source:HGNC Symbol;Acc:HGNC:9771]	0.66994483870967	8.38556960033676e-05
ENSG00000073737	DHRS9	10170	dehydrogenase/reductase 9 [Source:HGNC Symbol;Acc:HGNC:16888]	1.01252637096773	0.000510972792921557
ENSG00000158470	B4GALT5	9334	beta-1	4-galactosyltransferase 5 [Source:HGNC Symbol;Acc:HGNC:928]	1.00236040160763	5.01708263923202e-05
ENSG00000168610	STAT3	6774	signal transducer and activator of transcription 3 [Source:HGNC Symbol;Acc:HGNC:11364]	0.585605935483848	4.54846798511294e-05
ENSG00000073792	IGF2BP2	10644	insulin like growth factor 2 mRNA binding protein 2 [Source:HGNC Symbol;Acc:HGNC:28867]	0.798832161290299	0.00305585193164607
ENSG00000168615	ADAM9	8754	ADAM metallopeptidase domain 9 [Source:HGNC Symbol;Acc:HGNC:216]	0.64584796290322	0.00370703736358055
ENSG00000168646	AXIN2	8313	axin 2 [Source:HGNC Symbol;Acc:HGNC:904]	-0.720613791935502	0.00545326328372887
ENSG00000168661	ZNF30	90075	zinc finger protein 30 [Source:HGNC Symbol;Acc:HGNC:13090]	-0.594240306451621	0.000648258324436737
ENSG00000168769	TET2	54790	tet methylcytosine dioxygenase 2 [Source:HGNC Symbol;Acc:HGNC:25941]	0.590907887096762	0.00985010984308363
ENSG00000168779	SHOX2	6474	short stature homeobox 2 [Source:HGNC Symbol;Acc:HGNC:10854]	0.715670803225802	0.00135953148001498
ENSG00000168785	TSPAN5	10098	tetraspanin 5 [Source:HGNC Symbol;Acc:HGNC:17753]	0.598914790322562	0.0158374252366679
ENSG00000158481	CD1C	911	CD1c molecule [Source:HGNC Symbol;Acc:HGNC:1636]	-0.751709207314834	3.35639095468111e-05
ENSG00000169122	FAM110B	90362	family with sequence similarity 110 member B [Source:HGNC Symbol;Acc:HGNC:28587]	0.615255245161277	0.00090412044561522
ENSG00000169180	XPO6	23214	exportin 6 [Source:HGNC Symbol;Acc:HGNC:19733]	0.658760806451589	0.000355281847742097
ENSG00000169258	GPRIN1	114787	G protein regulated inducer of neurite outgrowth 1 [Source:HGNC Symbol;Acc:HGNC:24835]	0.706642767741922	0.000170405034377852
ENSG00000169313	P2RY12	64805	purinergic receptor P2Y12 [Source:HGNC Symbol;Acc:HGNC:18124]	0.668542140322568	0.00173102630134912
ENSG00000169385	RNASE2	6036	ribonuclease A family member 2 [Source:HGNC Symbol;Acc:HGNC:10045]	0.623606354838694	0.016559538195508
ENSG00000169429	CXCL8	3576	C-X-C motif chemokine ligand 8 [Source:HGNC Symbol;Acc:HGNC:6025]	-0.849562803225819	0.00215874958563398
ENSG00000169432	SCN9A	6335	sodium voltage-gated channel alpha subunit 9 [Source:HGNC Symbol;Acc:HGNC:10597]	0.883736603225796	0.000383680598960282
ENSG00000158578	ALAS2	212	5'-aminolevulinate synthase 2 [Source:HGNC Symbol;Acc:HGNC:397]	1.23644086839606	0.00601308607874017
ENSG00000156587	UBE2L6	9246	ubiquitin conjugating enzyme E2 L6 [Source:HGNC Symbol;Acc:HGNC:12490]	0.750459782692559	2.39962212760364e-05
ENSG00000169826	CSGALNACT2	55454	chondroitin sulfate N-acetylgalactosaminyltransferase 2 [Source:HGNC Symbol;Acc:HGNC:24292]	0.717256661290305	0.0107104123508104
ENSG00000074660	SCARF1	8578	scavenger receptor class F member 1 [Source:HGNC Symbol;Acc:HGNC:16820]	0.641704096774173	0.000513225027114192
ENSG00000169877	AHSP	51327	alpha hemoglobin stabilizing protein [Source:HGNC Symbol;Acc:HGNC:18075]	0.873338241935466	0.0284452197241881
ENSG00000169884	WNT10B	7480	Wnt family member 10B [Source:HGNC Symbol;Acc:HGNC:12775]	-0.590727866129047	0.00175649839955177
ENSG00000169896	ITGAM	3684	integrin subunit alpha M [Source:HGNC Symbol;Acc:HGNC:6149]	0.741847999999983	5.73250693289831e-05
ENSG00000169992	NLGN2	57555	neuroligin 2 [Source:HGNC Symbol;Acc:HGNC:14290]	-0.761881167741951	7.41125672119785e-06
ENSG00000170074	FAM153A	285596	family with sequence similarity 153 member A [Source:HGNC Symbol;Acc:HGNC:29940]	-0.831090664516141	0.000165218990204108
ENSG00000170128	GPR25	2848	G protein-coupled receptor 25 [Source:HGNC Symbol;Acc:HGNC:4480]	-0.907232951612915	4.03418506518271e-05
ENSG00000170180	GYPA	2993	glycophorin A (MNS blood group) [Source:HGNC Symbol;Acc:HGNC:4702]	0.593793264516114	0.0338565325977551
ENSG00000170315	UBB	7314	ubiquitin B [Source:HGNC Symbol;Acc:HGNC:12463]	0.773417870967737	0.00132440258805581
ENSG00000170439	METTL7B	196410	methyltransferase like 7B [Source:HGNC Symbol;Acc:HGNC:28276]	1.09861911129031	0.000352576877557448
ENSG00000170485	NPAS2	4862	neuronal PAS domain protein 2 [Source:HGNC Symbol;Acc:HGNC:7895]	-0.972735756451629	2.59629536031481e-06
ENSG00000170486	KRT72	140807	keratin 72 [Source:HGNC Symbol;Acc:HGNC:28932]	-0.684246380645183	0.0449750169671431
ENSG00000170525	PFKFB3	5209	6-phosphofructo-2-kinase/fructose-2	6-biphosphatase 3 [Source:HGNC Symbol;Acc:HGNC:8874]	1.10085020967739	5.58272886668154e-05
ENSG00000170581	STAT2	6773	signal transducer and activator of transcription 2 [Source:HGNC Symbol;Acc:HGNC:11363]	0.849693241935464	5.78466344963041e-05
ENSG00000075151	EIF4G3	8672	eukaryotic translation initiation factor 4 gamma 3 [Source:HGNC Symbol;Acc:HGNC:3298]	0.638756451612888	0.000391242747139475
ENSG00000170832	USP32	84669	ubiquitin specific peptidase 32 [Source:HGNC Symbol;Acc:HGNC:19143]	0.657348806451589	6.25263463528899e-06
ENSG00000068024	HDAC4	9759	histone deacetylase 4 [Source:HGNC Symbol;Acc:HGNC:14063]	0.604065895896422	0.000319076687276247
ENSG00000171049	FPR2	2358	formyl peptide receptor 2 [Source:HGNC Symbol;Acc:HGNC:3827]	0.681559032258054	0.000909480683829166
ENSG00000171051	FPR1	2357	formyl peptide receptor 1 [Source:HGNC Symbol;Acc:HGNC:3826]	0.712788338709657	9.98179877418378e-05
ENSG00000171105	INSR	3643	insulin receptor [Source:HGNC Symbol;Acc:HGNC:6091]	0.639592332258049	0.000330686708082823
ENSG00000006282	SPATA20	64847	spermatogenesis associated 20 [Source:HGNC Symbol;Acc:HGNC:26125]	-0.694069548387104	0.000215589770199185
ENSG00000171130	ATP6V0E2	155066	ATPase H+ transporting V0 subunit e2 [Source:HGNC Symbol;Acc:HGNC:21723]	-0.687513758064526	7.34291506103566e-05
ENSG00000171155	C1GALT1C1	29071	C1GALT1 specific chaperone 1 [Source:HGNC Symbol;Acc:HGNC:24338]	0.610679595161274	0.000889487283467259
ENSG00000158869	FCER1G	2207	Fc fragment of IgE receptor Ig [Source:HGNC Symbol;Acc:HGNC:3611]	0.732591021176678	1.28049399520979e-05
ENSG00000171219	CDC42BPG	55561	CDC42 binding protein kinase gamma [Source:HGNC Symbol;Acc:HGNC:29829]	-0.661061074193569	6.25263463528899e-06
ENSG00000171236	LRG1	116844	leucine rich alpha-2-glycoprotein 1 [Source:HGNC Symbol;Acc:HGNC:29480]	0.801441467741927	0.000394127417160733
ENSG00000005513	SOX8	30812	SRY-box 8 [Source:HGNC Symbol;Acc:HGNC:11203]	-0.801812947720957	0.000129545325990253
ENSG00000075399	VPS9D1	9605	VPS9 domain containing 1 [Source:HGNC Symbol;Acc:HGNC:13526]	0.885524499999971	1.89292956899675e-07
ENSG00000075420	FNDC3B	64778	fibronectin type III domain containing 3B [Source:HGNC Symbol;Acc:HGNC:24670]	0.760699241935457	0.000456483484421455
ENSG00000171552	BCL2L1	598	BCL2 like 1 [Source:HGNC Symbol;Acc:HGNC:992]	0.750686645161268	0.00672772470218638
ENSG00000171596	NMUR1	10316	neuromedin U receptor 1 [Source:HGNC Symbol;Acc:HGNC:4518]	-0.660672629032273	0.00227420548914459
ENSG00000171649	ZIK1	284307	zinc finger protein interacting with K protein 1 [Source:HGNC Symbol;Acc:HGNC:33104]	-0.639326296774213	2.43570820497491e-07
ENSG00000171680	PLEKHG5	57449	pleckstrin homology and RhoGEF domain containing G5 [Source:HGNC Symbol;Acc:HGNC:29105]	-1.06803064677421	2.40637224559891e-06
ENSG00000171786	NHLH1	4807	nescient helix-loop-helix 1 [Source:HGNC Symbol;Acc:HGNC:7817]	0.693601374193534	3.91685223644962e-05
ENSG00000171860	C3AR1	719	complement C3a receptor 1 [Source:HGNC Symbol;Acc:HGNC:1319]	0.843881629032239	0.000474831303267744
ENSG00000171862	PTEN	5728	phosphatase and tensin homolog [Source:HGNC Symbol;Acc:HGNC:9588]	0.741558096774172	9.98179877418378e-05
ENSG00000171943	SRGAP2C	653464	SLIT-ROBO Rho GTPase activating protein 2C [Source:HGNC Symbol;Acc:HGNC:30584]	0.586024608064506	0.0142488868304835
ENSG00000171992	SYNPO	11346	synaptopodin [Source:HGNC Symbol;Acc:HGNC:30672]	-0.849340790322593	6.17741677001445e-06
ENSG00000172005	MAL	4118	mal	T cell differentiation protein [Source:HGNC Symbol;Acc:HGNC:6817]	-0.829197306451629	0.000318671352004178
ENSG00000172116	CD8B	926	CD8b molecule [Source:HGNC Symbol;Acc:HGNC:1707]	-0.782970725806463	0.000548601176102815
ENSG00000172123	SLFN12	55106	schlafen family member 12 [Source:HGNC Symbol;Acc:HGNC:25500]	0.608987945161275	0.00278083305787382
ENSG00000172159	FRMD3	257019	FERM domain containing 3 [Source:HGNC Symbol;Acc:HGNC:24125]	0.824673735483863	7.3621144708933e-05
ENSG00000172216	CEBPB	1051	CCAAT enhancer binding protein beta [Source:HGNC Symbol;Acc:HGNC:1834]	0.677483645161264	0.000209782206850832
ENSG00000068079	IFI35	3430	interferon induced protein 35 [Source:HGNC Symbol;Acc:HGNC:5399]	0.89015619009597	8.42654507971881e-06
ENSG00000172322	CLEC12A	160364	C-type lectin domain family 12 member A [Source:HGNC Symbol;Acc:HGNC:31713]	0.940251887096748	0.000146349164829054
ENSG00000172331	BPGM	669	bisphosphoglycerate mutase [Source:HGNC Symbol;Acc:HGNC:1093]	1.07506664516128	9.93132810036079e-05
ENSG00000172426	RSPH9	221421	radial spoke head 9 homolog [Source:HGNC Symbol;Acc:HGNC:21057]	1.29965814677417	7.96589892647185e-07
ENSG00000159189	C1QC	714	complement C1q C chain [Source:HGNC Symbol;Acc:HGNC:1245]	1.33359768592298	1.9380225460863e-05
ENSG00000172493	AFF1	4299	AF4/FMR2 family member 1 [Source:HGNC Symbol;Acc:HGNC:7135]	0.822724629032241	0.000237631108382185
ENSG00000172508	CARNS1	57571	carnosine synthase 1 [Source:HGNC Symbol;Acc:HGNC:29268]	-0.637196016129044	0.000608435328912166
ENSG00000172543	CTSW	1521	cathepsin W [Source:HGNC Symbol;Acc:HGNC:2546]	-0.664798129032279	0.00573783214945558
ENSG00000172878	METAP1D	254042	methionyl aminopeptidase type 1D	mitochondrial [Source:HGNC Symbol;Acc:HGNC:32583]	-0.594856670967753	0.00360425899742628
ENSG00000172936	MYD88	4615	MYD88 innate immune signal transduction adaptor [Source:HGNC Symbol;Acc:HGNC:7562]	0.625412080645138	7.15635679721544e-07
ENSG00000173083	HPSE	10855	heparanase [Source:HGNC Symbol;Acc:HGNC:5164]	0.66763745161288	4.4409938321844e-05
ENSG00000173114	LRRN3	54674	leucine rich repeat neuronal 3 [Source:HGNC Symbol;Acc:HGNC:17200]	-0.865084891935505	0.0158406721789964
ENSG00000173193	PARP14	54625	poly(ADP-ribose) polymerase family member 14 [Source:HGNC Symbol;Acc:HGNC:29232]	0.911589677419325	1.53748874929584e-05
ENSG00000159231	CBR3	874	carbonyl reductase 3 [Source:HGNC Symbol;Acc:HGNC:1549]	-0.646115415475627	0.000680379526472755
ENSG00000173212	MAB21L3	126868	mab-21 like 3 [Source:HGNC Symbol;Acc:HGNC:26787]	0.737090214516123	0.000963558996798257
ENSG00000173213	TUBB8P12	260334	tubulin beta 8 pseudogene 12 [Source:HGNC Symbol;Acc:HGNC:24983]	0.828394638709669	0.00287525138781257
ENSG00000173221	GLRX	2745	glutaredoxin [Source:HGNC Symbol;Acc:HGNC:4330]	0.61158274193547	1.02464367154382e-05
ENSG00000076604	TRAF4	9618	TNF receptor associated factor 4 [Source:HGNC Symbol;Acc:HGNC:12034]	-0.648484758064537	2.92561592355577e-06
ENSG00000173272	MZT2A	653784	mitotic spindle organizing protein 2A [Source:HGNC Symbol;Acc:HGNC:33187]	-0.635528612903249	0.00116935722946695
ENSG00000173281	PPP1R3B	79660	protein phosphatase 1 regulatory subunit 3B [Source:HGNC Symbol;Acc:HGNC:14942]	0.781684774193534	6.04778490435607e-05
ENSG00000173334	TRIB1	10221	tribbles pseudokinase 1 [Source:HGNC Symbol;Acc:HGNC:16891]	0.780615225806434	6.84315286996923e-05
ENSG00000173369	C1QB	713	complement C1q B chain [Source:HGNC Symbol;Acc:HGNC:1242]	1.19063414516127	3.00559800871488e-05
ENSG00000173372	C1QA	712	complement C1q A chain [Source:HGNC Symbol;Acc:HGNC:1241]	0.915629451612885	0.000526857726651091
ENSG00000173511	VEGFB	7423	vascular endothelial growth factor B [Source:HGNC Symbol;Acc:HGNC:12681]	-0.600552677419369	9.86965385019575e-05
ENSG00000173559	NABP1	64859	nucleic acid binding protein 1 [Source:HGNC Symbol;Acc:HGNC:26232]	0.775817790322558	0.000976689981382676
ENSG00000173578	XCR1	2829	X-C motif chemokine receptor 1 [Source:HGNC Symbol;Acc:HGNC:1625]	0.872552738709667	0.000283101834101987
ENSG00000173581	CCDC106	29903	coiled-coil domain containing 106 [Source:HGNC Symbol;Acc:HGNC:30181]	-0.629194774193564	0.00115653317493132
ENSG00000173597	SULT1B1	27284	sulfotransferase family 1B member 1 [Source:HGNC Symbol;Acc:HGNC:17845]	0.869471629032251	0.00100146287896831
ENSG00000076864	RAP1GAP	5909	RAP1 GTPase activating protein [Source:HGNC Symbol;Acc:HGNC:9858]	1.19847589677418	0.0251283681339681
ENSG00000173744	AGFG1	3267	ArfGAP with FG repeats 1 [Source:HGNC Symbol;Acc:HGNC:5175]	0.729516129032243	0.000438577029416138
ENSG00000173762	CD7	924	CD7 molecule [Source:HGNC Symbol;Acc:HGNC:1695]	-0.771845935483896	8.3474077161428e-05
ENSG00000173821	AC124319.1	57674	ring finger protein 213 [Source:NCBI gene;Acc:57674]	0.900516290322553	1.38874325669783e-05
ENSG00000173890	GPR160	26996	G protein-coupled receptor 160 [Source:HGNC Symbol;Acc:HGNC:23693]	0.682056766129016	0.00420886700178136
ENSG00000173917	HOXB2	3212	homeobox B2 [Source:HGNC Symbol;Acc:HGNC:5113]	-1.04985650322582	7.22747794510936e-06
ENSG00000159346	ADIPOR1	51094	adiponectin receptor 1 [Source:HGNC Symbol;Acc:HGNC:24040]	0.756643922047221	0.00113079516180149
ENSG00000174021	GNG5	2787	G protein subunit gamma 5 [Source:HGNC Symbol;Acc:HGNC:4408]	0.614079645161272	9.58949110145266e-07
ENSG00000174099	MSRB3	253827	methionine sulfoxide reductase B3 [Source:HGNC Symbol;Acc:HGNC:27375]	0.606554051612896	0.0020361602037617
ENSG00000174125	TLR1	7096	toll like receptor 1 [Source:HGNC Symbol;Acc:HGNC:11847]	0.715017467741923	9.32367337821628e-05
ENSG00000174130	TLR6	10333	toll like receptor 6 [Source:HGNC Symbol;Acc:HGNC:16711]	0.596480403225804	0.000975935070654005
ENSG00000068305	MEF2A	4205	myocyte enhancer factor 2A [Source:HGNC Symbol;Acc:HGNC:6993]	0.731972575746695	0.000159464070946594
ENSG00000174292	TNK1	8711	tyrosine kinase non receptor 1 [Source:HGNC Symbol;Acc:HGNC:11940]	-0.848935887096792	2.69221161895145e-05
ENSG00000174326	SLC16A11	162515	solute carrier family 16 member 11 [Source:HGNC Symbol;Acc:HGNC:23093]	-0.860982159677429	1.27497734929381e-05
ENSG00000174358	SLC6A19	340024	solute carrier family 6 member 19 [Source:HGNC Symbol;Acc:HGNC:27960]	0.585335719354831	0.0215721694884728
ENSG00000174469	CNTNAP2	26047	contactin associated protein like 2 [Source:HGNC Symbol;Acc:HGNC:13830]	-0.935197761290332	0.000208614768602198
ENSG00000159403	C1R	715	complement C1r [Source:HGNC Symbol;Acc:HGNC:1246]	0.672548061192893	8.54235443915363e-05
ENSG00000174669	SLC29A2	3177	solute carrier family 29 member 2 [Source:HGNC Symbol;Acc:HGNC:11004]	-0.747824354838723	2.18933352716217e-05
ENSG00000077238	IL4R	3566	interleukin 4 receptor [Source:HGNC Symbol;Acc:HGNC:6015]	0.689943532258056	0.000795553954800985
ENSG00000174705	SH3PXD2B	285590	SH3 and PX domains 2B [Source:HGNC Symbol;Acc:HGNC:29242]	1.06060458225805	0.00116935722946695
ENSG00000174807	CD248	57124	CD248 molecule [Source:HGNC Symbol;Acc:HGNC:18219]	-1.48458435483872	1.20089803879189e-07
ENSG00000174837	ADGRE1	2015	adhesion G protein-coupled receptor E1 [Source:HGNC Symbol;Acc:HGNC:3336]	0.695004741935453	0.000496571412346523
ENSG00000174885	NLRP6	171389	NLR family pyrin domain containing 6 [Source:HGNC Symbol;Acc:HGNC:22944]	0.742727725806429	0.00550289277123868
ENSG00000174944	P2RY14	9934	purinergic receptor P2Y14 [Source:HGNC Symbol;Acc:HGNC:16442]	1.39113928709676	0.000165394031628039
ENSG00000159496	RGL4	266747	ral guanine nucleotide dissociation stimulator like 4 [Source:HGNC Symbol;Acc:HGNC:31911]	0.801500492581347	0.000909312602010365
ENSG00000175414	ARL10	285598	ADP ribosylation factor like GTPase 10 [Source:HGNC Symbol;Acc:HGNC:22042]	-0.642563809677432	4.25531826130171e-05
ENSG00000175471	MCTP1	79772	multiple C2 and transmembrane domain containing 1 [Source:HGNC Symbol;Acc:HGNC:26183]	0.719813645161276	1.6177805409486e-06
ENSG00000159588	CCDC17	149483	coiled-coil domain containing 17 [Source:HGNC Symbol;Acc:HGNC:26574]	0.6929915615914	0.000641636897854867
ENSG00000175643	RMI2	116028	RecQ mediated genome instability 2 [Source:HGNC Symbol;Acc:HGNC:28349]	0.935593419354829	0.00118551108025431
ENSG00000175707	KDF1	126695	keratinocyte differentiation factor 1 [Source:HGNC Symbol;Acc:HGNC:26624]	-0.795538198387106	2.33733341916867e-05
ENSG00000175894	TSPEAR	54084	thrombospondin type laminin G domain and EAR repeats [Source:HGNC Symbol;Acc:HGNC:1268]	-0.696977474193559	0.0166064872641299
ENSG00000175928	LRRN1	57633	leucine rich repeat neuronal 1 [Source:HGNC Symbol;Acc:HGNC:20980]	0.743120270967735	0.0228354594576079
ENSG00000176076	KCNE5	23630	potassium voltage-gated channel subfamily E regulatory subunit 5 [Source:HGNC Symbol;Acc:HGNC:6241]	0.746218587096764	0.000596852895259253
ENSG00000176083	ZNF683	257101	zinc finger protein 683 [Source:HGNC Symbol;Acc:HGNC:28495]	-0.722075532258083	0.0328684339663948
ENSG00000077984	CST7	8530	cystatin F [Source:HGNC Symbol;Acc:HGNC:2479]	0.78528522580643	0.00220425741800023
ENSG00000078053	AMPH	273	amphiphysin [Source:HGNC Symbol;Acc:HGNC:471]	1.20224631451612	0.0179127885336028
ENSG00000176293	ZNF135	7694	zinc finger protein 135 [Source:HGNC Symbol;Acc:HGNC:12919]	-0.727576116129047	2.74127512022681e-06
ENSG00000078081	LAMP3	27074	lysosomal associated membrane protein 3 [Source:HGNC Symbol;Acc:HGNC:14582]	1.15404625161288	0.00207124191118667
ENSG00000159714	ZDHHC1	29800	zinc finger DHHC-type containing 1 [Source:HGNC Symbol;Acc:HGNC:17916]	-0.732431068012348	0.000458168081629451
ENSG00000078098	FAP	2191	fibroblast activation protein alpha [Source:HGNC Symbol;Acc:HGNC:3590]	1.13526408548386	3.00559800871488e-05
ENSG00000068366	ACSL4	2182	acyl-CoA synthetase long chain family member 4 [Source:HGNC Symbol;Acc:HGNC:3571]	0.890569988492789	0.000270234400999109
ENSG00000176597	B3GNT5	84002	UDP-GlcNAc:betaGal beta-1	3-N-acetylglucosaminyltransferase 5 [Source:HGNC Symbol;Acc:HGNC:15684]	1.18140659193547	8.66939201683851e-05
ENSG00000156738	MS4A1	931	membrane spanning 4-domains A1 [Source:HGNC Symbol;Acc:HGNC:7315]	-0.673745379877655	0.000594910321597697
ENSG00000159753	CARMIL2	146206	capping protein regulator and myosin 1 linker 2 [Source:HGNC Symbol;Acc:HGNC:27089]	-0.642704384727443	2.19369937238179e-05
ENSG00000176788	BASP1	10409	brain abundant membrane attached signal protein 1 [Source:HGNC Symbol;Acc:HGNC:957]	0.862953870967722	0.00028856235787716
ENSG00000176928	GCNT4	51301	glucosaminyl (N-acetyl) transferase 4 [Source:HGNC Symbol;Acc:HGNC:17973]	-0.722022767741944	0.00196124491827756
ENSG00000177294	FBXO39	162517	F-box protein 39 [Source:HGNC Symbol;Acc:HGNC:28565]	1.02508349516128	0.000206982378528857
ENSG00000177409	SAMD9L	219285	sterile alpha motif domain containing 9 like [Source:HGNC Symbol;Acc:HGNC:1349]	1.11045470967739	5.44617740158167e-05
ENSG00000078618	NRDC	4898	nardilysin convertase [Source:HGNC Symbol;Acc:HGNC:7995]	0.588038274193538	1.36758079232342e-06
ENSG00000177575	CD163	9332	CD163 molecule [Source:HGNC Symbol;Acc:HGNC:1631]	0.873503032258043	0.000490135460752834
ENSG00000177663	IL17RA	23765	interleukin 17 receptor A [Source:HGNC Symbol;Acc:HGNC:5985]	0.599658338709645	0.000162083824062526
ENSG00000177675	CD163L1	283316	CD163 molecule like 1 [Source:HGNC Symbol;Acc:HGNC:30375]	0.638147706451605	0.00233516808100149
ENSG00000159958	TNFRSF13C	115650	TNF receptor superfamily member 13C [Source:HGNC Symbol;Acc:HGNC:17755]	-0.657487683764137	0.000138629343627777
ENSG00000177732	SOX12	6666	SRY-box 12 [Source:HGNC Symbol;Acc:HGNC:11198]	-0.762218387096798	1.38874325669783e-05
ENSG00000177989	ODF3B	440836	outer dense fiber of sperm tails 3B [Source:HGNC Symbol;Acc:HGNC:34388]	0.919630016129014	5.22237964485421e-06
ENSG00000178038	ALS2CL	259173	ALS2 C-terminal like [Source:HGNC Symbol;Acc:HGNC:20605]	-0.94045809677421	3.21738772559746e-06
ENSG00000178404	CEP295NL	100653515	CEP295 N-terminal like [Source:HGNC Symbol;Acc:HGNC:44659]	0.720384379032243	0.00571614506468763
ENSG00000079156	OSBPL6	114880	oxysterol binding protein like 6 [Source:HGNC Symbol;Acc:HGNC:16388]	0.59902952419354	0.0190670272129084
ENSG00000079215	SLC1A3	6507	solute carrier family 1 member 3 [Source:HGNC Symbol;Acc:HGNC:10941]	1.79874338870966	1.5187119956154e-05
ENSG00000178562	CD28	940	CD28 molecule [Source:HGNC Symbol;Acc:HGNC:1653]	-0.719829677419378	0.000159464070946594
ENSG00000178694	NSUN3	63899	NOP2/Sun RNA methyltransferase 3 [Source:HGNC Symbol;Acc:HGNC:26208]	0.586384548387086	1.15639848973917e-05
ENSG00000178719	GRINA	2907	glutamate ionotropic receptor NMDA type subunit associated protein 1 [Source:HGNC Symbol;Acc:HGNC:4589]	0.796894145161271	2.86049288675964e-06
ENSG00000079277	MKNK1	8569	MAP kinase interacting serine/threonine kinase 1 [Source:HGNC Symbol;Acc:HGNC:7110]	0.810905241935457	0.000438605237626013
ENSG00000160111	CPAMD8	27151	C3 and PZP like alpha-2-macroglobulin domain containing 8 [Source:HGNC Symbol;Acc:HGNC:23228]	-0.607756566333931	0.00173102630134912
ENSG00000079308	TNS1	7145	tensin 1 [Source:HGNC Symbol;Acc:HGNC:11973]	0.818235516129016	0.0134306875443974
ENSG00000178814	OPLAH	26873	5-oxoprolinase	ATP-hydrolysing [Source:HGNC Symbol;Acc:HGNC:8149]	0.942131774193538	0.00117137337383792
ENSG00000178947	SMIM10L2A	399668	small integral membrane protein 10 like 2A [Source:HGNC Symbol;Acc:HGNC:34499]	-0.768496446774206	5.20338390993945e-05
ENSG00000179044	EXOC3L1	283849	exocyst complex component 3 like 1 [Source:HGNC Symbol;Acc:HGNC:27540]	0.875283562903213	0.00204985222853873
ENSG00000179057	IGSF22	283284	immunoglobulin superfamily member 22 [Source:HGNC Symbol;Acc:HGNC:26750]	-0.804447846774203	1.44938023877711e-05
ENSG00000079385	CEACAM1	634	carcinoembryonic antigen related cell adhesion molecule 1 [Source:HGNC Symbol;Acc:HGNC:1814]	1.06124217741933	0.000160519619032686
ENSG00000179094	AC129492.1	5187	period circadian regulator 1 [Source:NCBI gene;Acc:5187]	0.932006596774187	0.0135616282221064
ENSG00000079393	DUSP13	51207	dual specificity phosphatase 13 [Source:HGNC Symbol;Acc:HGNC:19681]	0.853181256451602	0.00732540028786551
ENSG00000160185	UBASH3A	53347	ubiquitin associated and SH3 domain containing A [Source:HGNC Symbol;Acc:HGNC:12462]	-0.708285020421682	6.34238367215056e-05
ENSG00000179593	ALOX15B	247	arachidonate 15-lipoxygenase type B [Source:HGNC Symbol;Acc:HGNC:434]	1.27247077580644	0.00549107538583329
ENSG00000079691	CARMIL1	55604	capping protein regulator and myosin 1 linker 1 [Source:HGNC Symbol;Acc:HGNC:21581]	-0.682757046774208	7.68037246420979e-05
ENSG00000179715	PCED1B	91523	PC-esterase domain containing 1B [Source:HGNC Symbol;Acc:HGNC:28255]	-0.597914677419384	0.000158815709238033
ENSG00000160191	PDE9A	5152	phosphodiesterase 9A [Source:HGNC Symbol;Acc:HGNC:8795]	-0.607688844454744	0.0110192486682571
ENSG00000180096	SEPT1	1731	septin 1 [Source:HGNC Symbol;Acc:HGNC:2879]	-0.66212011290326	0.000515498806733011
ENSG00000180509	KCNE1	3753	potassium voltage-gated channel subfamily E regulatory subunit 1 [Source:HGNC Symbol;Acc:HGNC:6240]	1.22450883064515	0.000771623488999628
ENSG00000180596	HIST1H2BC	8347	histone cluster 1 H2B family member c [Source:HGNC Symbol;Acc:HGNC:4757]	0.656061548387083	3.10025416903528e-05
ENSG00000180628	PCGF5	84333	polycomb group ring finger 5 [Source:HGNC Symbol;Acc:HGNC:28264]	0.588038838709663	0.00369951349588214
ENSG00000180667	YOD1	55432	YOD1 deubiquitinase [Source:HGNC Symbol;Acc:HGNC:25035]	0.874330774193531	0.000344207402005706
ENSG00000180871	CXCR2	3579	C-X-C motif chemokine receptor 2 [Source:HGNC Symbol;Acc:HGNC:6027]	0.590401112903212	0.00548336142900262
ENSG00000160221	GATD3A	8209	glutamine amidotransferase like class 1 domain containing 3A [Source:HGNC Symbol;Acc:HGNC:1273]	0.802114479857114	0.0418021352836712
ENSG00000181381	DDX60L	91351	DExD/H-box 60 like [Source:HGNC Symbol;Acc:HGNC:26429]	1.21991917741935	1.15639848973917e-05
ENSG00000160284	SPATC1L	84221	spermatogenesis and centriole associated 1 like [Source:HGNC Symbol;Acc:HGNC:1298]	-0.65569257617679	0.0362520862992329
ENSG00000181652	ATG9B	285973	autophagy related 9B [Source:HGNC Symbol;Acc:HGNC:21899]	-0.898002693548404	4.64952963265687e-06
ENSG00000181751	C5orf30	90355	chromosome 5 open reading frame 30 [Source:HGNC Symbol;Acc:HGNC:25052]	0.615149522580632	0.0226677833627419
ENSG00000181754	AMIGO1	57463	adhesion molecule with Ig like domain 1 [Source:HGNC Symbol;Acc:HGNC:20824]	-0.894270322580658	3.62794673604409e-07
ENSG00000181788	SIAH2	6478	siah E3 ubiquitin protein ligase 2 [Source:HGNC Symbol;Acc:HGNC:10858]	0.79190296774191	3.84904882733171e-05
ENSG00000182183	SHISAL2A	348378	shisa like 2A [Source:HGNC Symbol;Acc:HGNC:28757]	-0.660962338709698	2.33760839321785e-05
ENSG00000182197	EXT1	2131	exostosin glycosyltransferase 1 [Source:HGNC Symbol;Acc:HGNC:3512]	0.630887935483859	4.2514143227011e-05
ENSG00000182230	FAM153B	202134	family with sequence similarity 153 member B [Source:HGNC Symbol;Acc:HGNC:27323]	-0.643228204838724	0.0202437955402166
ENSG00000081059	TCF7	6932	transcription factor 7 [Source:HGNC Symbol;Acc:HGNC:11639]	-1.05650569354841	1.52249688078925e-06
ENSG00000182379	NXPH4	11247	neurexophilin 4 [Source:HGNC Symbol;Acc:HGNC:8078]	-0.719729575806461	0.000318377904455799
ENSG00000182511	FES	2242	FES proto-oncogene	tyrosine kinase [Source:HGNC Symbol;Acc:HGNC:3657]	0.585662419354808	0.000120646789051238
ENSG00000182512	GLRX5	51218	glutaredoxin 5 [Source:HGNC Symbol;Acc:HGNC:20134]	0.763906177419345	0.0114765634981993
ENSG00000182541	LIMK2	3985	LIM domain kinase 2 [Source:HGNC Symbol;Acc:HGNC:6614]	0.954353596774176	1.5755726102831e-06
ENSG00000081181	ARG2	384	arginase 2 [Source:HGNC Symbol;Acc:HGNC:664]	0.736531549999989	0.000250986783630393
ENSG00000182809	CRIP2	1397	cysteine rich protein 2 [Source:HGNC Symbol;Acc:HGNC:2361]	-1.07976164516131	4.03543236407993e-05
ENSG00000182853	VMO1	284013	vitelline membrane outer layer 1 homolog [Source:HGNC Symbol;Acc:HGNC:30387]	0.649095762903216	0.0187970243984404
ENSG00000182866	LCK	3932	LCK proto-oncogene	Src family tyrosine kinase [Source:HGNC Symbol;Acc:HGNC:6524]	-0.707825000000021	0.000154008500968506
ENSG00000182885	ADGRG3	222487	adhesion G protein-coupled receptor G3 [Source:HGNC Symbol;Acc:HGNC:13728]	0.832872564516109	0.000765845888363332
ENSG00000160410	SHKBP1	92799	SH3KBP1 binding protein 1 [Source:HGNC Symbol;Acc:HGNC:19214]	0.602418122535898	0.000226279293075132
ENSG00000183019	MCEMP1	199675	mast cell expressed membrane protein 1 [Source:HGNC Symbol;Acc:HGNC:27291]	1.49417204838709	9.57399507758909e-05
ENSG00000183023	SLC8A1	6546	solute carrier family 8 member A1 [Source:HGNC Symbol;Acc:HGNC:11068]	0.72094601612902	0.00047760578009149
ENSG00000183160	TMEM119	338773	transmembrane protein 119 [Source:HGNC Symbol;Acc:HGNC:27884]	1.33793014193547	0.000171899334128292
ENSG00000160471	COX6B2	125965	cytochrome c oxidase subunit 6B2 [Source:HGNC Symbol;Acc:HGNC:24380]	0.695401367582117	0.010477655471321
ENSG00000183347	GBP6	163351	guanylate binding protein family member 6 [Source:HGNC Symbol;Acc:HGNC:25395]	1.08046198709676	2.68494330149492e-05
ENSG00000183474	GTF2H2C	728340	GTF2H2 family member C [Source:HGNC Symbol;Acc:HGNC:31394]	0.623212585483861	0.000672087330716957
ENSG00000183486	MX2	4600	MX dynamin like GTPase 2 [Source:HGNC Symbol;Acc:HGNC:7533]	0.796922322580635	4.15560550751005e-05
ENSG00000183508	TENT5C	54855	terminal nucleotidyltransferase 5C [Source:HGNC Symbol;Acc:HGNC:24712]	0.783946306451599	0.00282530546948545
ENSG00000183621	ZNF438	220929	zinc finger protein 438 [Source:HGNC Symbol;Acc:HGNC:21029]	1.00308627419353	2.36750268887189e-07
ENSG00000082146	STRADB	55437	STE20 related adaptor beta [Source:HGNC Symbol;Acc:HGNC:13205]	0.769725999999979	0.00802997679507255
ENSG00000183691	NOG	9241	noggin [Source:HGNC Symbol;Acc:HGNC:7866]	-2.03087710967744	3.30058392776263e-08
ENSG00000183696	UPP1	7378	uridine phosphorylase 1 [Source:HGNC Symbol;Acc:HGNC:12576]	0.984640709677402	2.87297984150413e-06
ENSG00000183762	KREMEN1	83999	kringle containing transmembrane protein 1 [Source:HGNC Symbol;Acc:HGNC:17550]	1.54961022580642	5.57700274876266e-07
ENSG00000183784	C9orf66	NA	chromosome 9 open reading frame 66 [Source:HGNC Symbol;Acc:HGNC:26436]	0.606417824193533	0.000207287581661317
ENSG00000160654	CD3G	917	CD3g molecule [Source:HGNC Symbol;Acc:HGNC:1675]	-0.731244203446309	5.22732001061879e-05
ENSG00000183837	PNMA3	29944	PNMA family member 3 [Source:HGNC Symbol;Acc:HGNC:18742]	-0.722268100000017	0.000908001421153245
ENSG00000068784	SRBD1	55133	S1 RNA binding domain 1 [Source:HGNC Symbol;Acc:HGNC:25521]	0.614744294258978	0.000173189165090844
ENSG00000184005	ST6GALNAC3	256435	ST6 N-acetylgalactosaminide alpha-2	6-sialyltransferase 3 [Source:HGNC Symbol;Acc:HGNC:19343]	0.801068933870958	0.00255016402033506
ENSG00000160683	CXCR5	643	C-X-C motif chemokine receptor 5 [Source:HGNC Symbol;Acc:HGNC:1060]	-0.726016839127364	0.000193515501215828
ENSG00000184221	OLIG1	116448	oligodendrocyte transcription factor 1 [Source:HGNC Symbol;Acc:HGNC:16983]	-0.633120854838731	0.00453830411935673
ENSG00000160710	ADAR	103	adenosine deaminase RNA specific [Source:HGNC Symbol;Acc:HGNC:225]	0.649925878061001	1.02464367154382e-05
ENSG00000184389	A3GALT2	127550	alpha 1	3-galactosyltransferase 2 [Source:HGNC Symbol;Acc:HGNC:30005]	0.638971877419349	0.00355855593010064
ENSG00000184545	DUSP8	1850	dual specificity phosphatase 8 [Source:HGNC Symbol;Acc:HGNC:3074]	-0.677699950000019	0.000492148564784277
ENSG00000184557	SOCS3	9021	suppressor of cytokine signaling 3 [Source:HGNC Symbol;Acc:HGNC:19391]	1.15030193548385	2.39962212760364e-05
ENSG00000184613	NELL2	4753	neural EGFL like 2 [Source:HGNC Symbol;Acc:HGNC:7751]	-1.0703871451613	3.92334768178667e-06
ENSG00000184678	HIST2H2BE	8349	histone cluster 2 H2B family member e [Source:HGNC Symbol;Acc:HGNC:4760]	0.836678645161276	1.04399891007078e-05
ENSG00000082996	RNF13	11342	ring finger protein 13 [Source:HGNC Symbol;Acc:HGNC:10057]	0.585346064516107	0.000791276063766104
ENSG00000160781	PAQR6	79957	progestin and adipoQ receptor family member 6 [Source:HGNC Symbol;Acc:HGNC:30132]	0.747502524526356	0.000165218990204108
ENSG00000184792	OSBP2	23762	oxysterol binding protein 2 [Source:HGNC Symbol;Acc:HGNC:8504]	0.878079258064503	0.0119250017777047
ENSG00000184860	SDR42E1	93517	short chain dehydrogenase/reductase family 42E	member 1 [Source:HGNC Symbol;Acc:HGNC:29834]	-0.665176998387103	0.00132440258805581
ENSG00000184867	ARMCX2	9823	armadillo repeat containing X-linked 2 [Source:HGNC Symbol;Acc:HGNC:16869]	-0.590001229032266	0.000509912687468928
ENSG00000184979	USP18	11274	ubiquitin specific peptidase 18 [Source:HGNC Symbol;Acc:HGNC:12616]	0.846008790322568	0.00781147892803111
ENSG00000184986	TMEM121	80757	transmembrane protein 121 [Source:HGNC Symbol;Acc:HGNC:20511]	-0.846252840322587	0.000100639160465469
ENSG00000083223	TUT7	79670	terminal uridylyl transferase 7 [Source:HGNC Symbol;Acc:HGNC:25817]	0.623914822580625	0.000244620456216693
ENSG00000185101	ANO9	338440	anoctamin 9 [Source:HGNC Symbol;Acc:HGNC:20679]	-0.597288241935498	0.000494100368639478
ENSG00000185112	FAM43A	131583	family with sequence similarity 43 member A [Source:HGNC Symbol;Acc:HGNC:26888]	-0.6475096935484	1.8506669963377e-06
ENSG00000185201	IFITM2	10581	interferon induced transmembrane protein 2 [Source:HGNC Symbol;Acc:HGNC:5413]	0.632533580645124	0.00344381600846393
ENSG00000185261	KIAA0825	285600	KIAA0825 [Source:HGNC Symbol;Acc:HGNC:28532]	1.0659212048387	0.000129924588488972
ENSG00000185338	SOCS1	8651	suppressor of cytokine signaling 1 [Source:HGNC Symbol;Acc:HGNC:19383]	0.865333774193537	0.000567416922352118
ENSG00000185339	TCN2	6948	transcobalamin 2 [Source:HGNC Symbol;Acc:HGNC:11653]	0.909639887096764	1.15639848973917e-05
ENSG00000185507	IRF7	3665	interferon regulatory factor 7 [Source:HGNC Symbol;Acc:HGNC:6122]	0.868355064516116	5.63352651316201e-06
ENSG00000185630	PBX1	5087	PBX homeobox 1 [Source:HGNC Symbol;Acc:HGNC:8632]	0.641226359677404	0.00845808554368339
ENSG00000160883	HK3	3101	hexokinase 3 [Source:HGNC Symbol;Acc:HGNC:4925]	0.929651504934892	8.2383762142411e-06
ENSG00000185736	ADARB2	105	adenosine deaminase RNA specific B2 (inactive) [Source:HGNC Symbol;Acc:HGNC:227]	-1.78253951451614	4.21786564643342e-05
ENSG00000185745	IFIT1	3434	interferon induced protein with tetratricopeptide repeats 1 [Source:HGNC Symbol;Acc:HGNC:5407]	1.38478287096772	0.000218602627466067
ENSG00000185883	ATP6V0C	527	ATPase H+ transporting V0 subunit c [Source:HGNC Symbol;Acc:HGNC:855]	0.68079083870966	7.18693174547591e-05
ENSG00000185885	IFITM1	8519	interferon induced transmembrane protein 1 [Source:HGNC Symbol;Acc:HGNC:5412]	0.966370403225795	2.75450030898278e-07
ENSG00000160932	LY6E	4061	lymphocyte antigen 6 family member E [Source:HGNC Symbol;Acc:HGNC:6727]	0.681475880545271	0.00865214903629837
ENSG00000185897	FFAR3	2865	free fatty acid receptor 3 [Source:HGNC Symbol;Acc:HGNC:4499]	1.08318144354837	0.000295628966658641
ENSG00000083845	RPS5	6193	ribosomal protein S5 [Source:HGNC Symbol;Acc:HGNC:10426]	-0.676779209677449	0.000315416245177982
ENSG00000186017	ZNF566	84924	zinc finger protein 566 [Source:HGNC Symbol;Acc:HGNC:25919]	-0.598270304838723	0.000344507482783669
ENSG00000083937	CHMP2B	25978	charged multivesicular body protein 2B [Source:HGNC Symbol;Acc:HGNC:24537]	0.63283509838708	0.000529753380155981
ENSG00000084070	SMAP2	64744	small ArfGAP2 [Source:HGNC Symbol;Acc:HGNC:25082]	0.66556530645159	0.00628416700519878
ENSG00000160963	COL26A1	136227	collagen type XXVI alpha 1 chain [Source:HGNC Symbol;Acc:HGNC:18038]	-0.828533862306113	0.000255705464526305
ENSG00000186174	BCL9L	283149	BCL9 like [Source:HGNC Symbol;Acc:HGNC:23688]	-0.695101677419377	2.05363005586493e-06
ENSG00000186185	KIF18B	146909	kinesin family member 18B [Source:HGNC Symbol;Acc:HGNC:27102]	0.648947869354827	0.0247843029497354
ENSG00000186409	CCDC30	728621	coiled-coil domain containing 30 [Source:HGNC Symbol;Acc:HGNC:26103]	0.619296416129021	0.000232930899659242
ENSG00000186431	FCAR	2204	Fc fragment of IgA receptor [Source:HGNC Symbol;Acc:HGNC:3608]	0.9836811129032	8.39777242264738e-05
ENSG00000186567	CEACAM19	56971	carcinoembryonic antigen related cell adhesion molecule 19 [Source:HGNC Symbol;Acc:HGNC:31951]	-0.611467666129046	0.000708385866441604
ENSG00000186583	SPATC1	375686	spermatogenesis and centriole associated 1 [Source:HGNC Symbol;Acc:HGNC:30510]	1.2205249032258	0.00012915290070546
ENSG00000186854	TRABD2A	129293	TraB domain containing 2A [Source:HGNC Symbol;Acc:HGNC:27013]	-1.04811843548389	1.6177805409486e-06
ENSG00000186918	ZNF395	55893	zinc finger protein 395 [Source:HGNC Symbol;Acc:HGNC:18737]	-0.611726338709696	9.7532572744084e-06
ENSG00000187010	RHD	6007	Rh blood group D antigen [Source:HGNC Symbol;Acc:HGNC:10009]	0.931202859677408	0.00315455434937204
ENSG00000187037	GPR141	353345	G protein-coupled receptor 141 [Source:HGNC Symbol;Acc:HGNC:19997]	0.724065420967724	0.00134880565093241
ENSG00000187116	LILRA5	353514	leukocyte immunoglobulin like receptor A5 [Source:HGNC Symbol;Acc:HGNC:16309]	1.14756364516127	1.77541989000952e-07
ENSG00000187134	AKR1C1	1645	aldo-keto reductase family 1 member C1 [Source:HGNC Symbol;Acc:HGNC:384]	0.615721880645151	0.00429628303623943
ENSG00000085063	CD59	966	CD59 molecule (CD59 blood group) [Source:HGNC Symbol;Acc:HGNC:1689]	1.14874335483869	1.05600252917743e-06
ENSG00000187554	TLR5	7100	toll like receptor 5 [Source:HGNC Symbol;Acc:HGNC:11851]	1.27447006451611	3.03068538541284e-07
ENSG00000187608	ISG15	9636	ISG15 ubiquitin like modifier [Source:HGNC Symbol;Acc:HGNC:4053]	1.04404161290321	0.000568913286092918
ENSG00000161267	BDH1	622	3-hydroxybutyrate dehydrogenase 1 [Source:HGNC Symbol;Acc:HGNC:1027]	-0.673441185756204	2.79667816226192e-06
ENSG00000187775	DNAH17	8632	dynein axonemal heavy chain 17 [Source:HGNC Symbol;Acc:HGNC:2946]	0.634536449999986	0.0108443479218032
ENSG00000085465	OVGP1	5016	oviductal glycoprotein 1 [Source:HGNC Symbol;Acc:HGNC:8524]	-0.612490017741955	0.000571592606343788
ENSG00000187902	SHISA7	729956	shisa family member 7 [Source:HGNC Symbol;Acc:HGNC:35409]	0.768665561290311	0.0169475272281095
ENSG00000161328	LRRC56	115399	leucine rich repeat containing 56 [Source:HGNC Symbol;Acc:HGNC:25430]	-0.616277377398069	9.71766349939726e-05
ENSG00000161381	PLXDC1	57125	plexin domain containing 1 [Source:HGNC Symbol;Acc:HGNC:20945]	-1.07301162537874	8.93882054362774e-07
ENSG00000188056	TREML4	285852	triggering receptor expressed on myeloid cells like 4 [Source:HGNC Symbol;Acc:HGNC:30807]	1.42054306290321	0.0214134923917661
ENSG00000188157	AGRN	375790	agrin [Source:HGNC Symbol;Acc:HGNC:329]	0.670069774193541	0.0227985050541055
ENSG00000188175	HEPACAM2	253012	HEPACAM family member 2 [Source:HGNC Symbol;Acc:HGNC:27364]	0.679104327419351	0.00511367357466806
ENSG00000188282	RUFY4	285180	RUN and FYVE domain containing 4 [Source:HGNC Symbol;Acc:HGNC:24804]	0.660579598387088	0.00184478398564971
ENSG00000188290	HES4	57801	hes family bHLH transcription factor 4 [Source:HGNC Symbol;Acc:HGNC:24149]	0.824828419354825	0.00608958103076962
ENSG00000188305	PEAK3	374872	PEAK family member 3 [Source:HGNC Symbol;Acc:HGNC:24793]	0.743581016129012	0.000376602018013577
ENSG00000188313	PLSCR1	5359	phospholipid scramblase 1 [Source:HGNC Symbol;Acc:HGNC:9092]	1.34978246774192	9.02560583826714e-07
ENSG00000188322	SBK1	388228	SH3 domain binding kinase 1 [Source:HGNC Symbol;Acc:HGNC:17699]	-0.755797193548405	7.25070065649935e-05
ENSG00000188404	SELL	6402	selectin L [Source:HGNC Symbol;Acc:HGNC:10720]	0.737331387096759	7.34965684120864e-06
ENSG00000188559	RALGAPA2	57186	Ral GTPase activating protein catalytic alpha subunit 2 [Source:HGNC Symbol;Acc:HGNC:16207]	0.601742161290316	0.00384556668373667
ENSG00000188582	PAQR9	344838	progestin and adipoQ receptor family member 9 [Source:HGNC Symbol;Acc:HGNC:30131]	0.648797027419347	0.0051201994620398
ENSG00000188672	RHCE	6006	Rh blood group CcEe antigens [Source:HGNC Symbol;Acc:HGNC:10008]	0.693258124193544	0.00756347343895661
ENSG00000161640	SIGLEC11	114132	sialic acid binding Ig like lectin 11 [Source:HGNC Symbol;Acc:HGNC:15622]	0.605799245052877	0.0380222898782736
ENSG00000086065	CHMP5	51510	charged multivesicular body protein 5 [Source:HGNC Symbol;Acc:HGNC:26942]	0.839454016129014	1.59591227021862e-05
ENSG00000188906	LRRK2	120892	leucine rich repeat kinase 2 [Source:HGNC Symbol;Acc:HGNC:18618]	0.705101048387078	0.00168031703520407
ENSG00000189067	LITAF	9516	lipopolysaccharide induced TNF factor [Source:HGNC Symbol;Acc:HGNC:16841]	0.589334999999966	0.000220468847352243
ENSG00000086288	NME8	51314	NME/NM23 family member 8 [Source:HGNC Symbol;Acc:HGNC:16473]	0.695658867741924	0.000707369614070719
ENSG00000086300	SNX10	29887	sorting nexin 10 [Source:HGNC Symbol;Acc:HGNC:14974]	0.634043645161277	0.00181073422285965
ENSG00000189283	FHIT	2272	fragile histidine triad [Source:HGNC Symbol;Acc:HGNC:3701]	-0.654947403225821	0.0008616140677579
ENSG00000161681	SHANK1	50944	SH3 and multiple ankyrin repeat domains 1 [Source:HGNC Symbol;Acc:HGNC:15474]	-0.866133592647459	3.07173498301451e-05
ENSG00000086544	ITPKC	80271	inositol-trisphosphate 3-kinase C [Source:HGNC Symbol;Acc:HGNC:14897]	0.658047596774184	0.00057272988111396
ENSG00000196083	IL1RAP	3556	interleukin 1 receptor accessory protein [Source:HGNC Symbol;Acc:HGNC:5995]	0.916390451612884	0.00683302635337625
ENSG00000196092	PAX5	5079	paired box 5 [Source:HGNC Symbol;Acc:HGNC:8619]	-0.707616903225825	0.000433322723497688
ENSG00000161791	FMNL3	91010	formin like 3 [Source:HGNC Symbol;Acc:HGNC:23698]	-0.753929750082687	5.53219219901031e-07
ENSG00000196116	TDRD7	23424	tudor domain containing 7 [Source:HGNC Symbol;Acc:HGNC:30831]	0.819483629032243	8.53541013723756e-06
ENSG00000196141	SPATS2L	26010	spermatogenesis associated serine rich 2 like [Source:HGNC Symbol;Acc:HGNC:24574]	1.01469074193546	0.000431289850341785
ENSG00000196189	SEMA4A	64218	semaphorin 4A [Source:HGNC Symbol;Acc:HGNC:10729]	0.809602322580629	9.02560583826714e-07
ENSG00000196352	CD55	1604	CD55 molecule (Cromer blood group) [Source:HGNC Symbol;Acc:HGNC:2665]	0.996280177419328	2.77263530204784e-05
ENSG00000196358	NTNG2	84628	netrin G2 [Source:HGNC Symbol;Acc:HGNC:14288]	0.99655648387095	8.53541013723756e-06
ENSG00000196369	SRGAP2B	647135	SLIT-ROBO Rho GTPase activating protein 2B [Source:HGNC Symbol;Acc:HGNC:35237]	0.634604251612888	0.0296993174234916
ENSG00000196407	THEM5	284486	thioesterase superfamily member 5 [Source:HGNC Symbol;Acc:HGNC:26755]	0.799241979032252	0.0268829265987364
ENSG00000196517	SLC6A9	6536	solute carrier family 6 member 9 [Source:HGNC Symbol;Acc:HGNC:11056]	0.913270125806438	0.00423089846813117
ENSG00000196550	FAM72A	729533	family with sequence similarity 72 member A [Source:HGNC Symbol;Acc:HGNC:24044]	0.609228591935477	0.00120044379991233
ENSG00000087085	ACHE	43	acetylcholinesterase (Cartwright blood group) [Source:HGNC Symbol;Acc:HGNC:108]	0.879861916129021	0.00926154357792485
ENSG00000161921	CXCL16	58191	C-X-C motif chemokine ligand 16 [Source:HGNC Symbol;Acc:HGNC:16642]	0.861075998224207	7.22747794510936e-06
ENSG00000069188	SDK2	54549	sidekick cell adhesion molecule 2 [Source:HGNC Symbol;Acc:HGNC:19308]	-0.847567450294916	2.48739932653522e-05
ENSG00000196663	TECPR2	9895	tectonin beta-propeller repeat containing 2 [Source:HGNC Symbol;Acc:HGNC:19957]	0.720932338709661	2.78047460467433e-05
ENSG00000196700	ZNF512B	57473	zinc finger protein 512B [Source:HGNC Symbol;Acc:HGNC:29212]	-0.613940806451632	5.3402559036326e-06
ENSG00000196747	HIST1H2AI	8329	histone cluster 1 H2A family member i [Source:HGNC Symbol;Acc:HGNC:4725]	0.686839067741928	0.0018826043084628
ENSG00000087116	ADAMTS2	9509	ADAM metallopeptidase with thrombospondin type 1 motif 2 [Source:HGNC Symbol;Acc:HGNC:218]	1.13029408709676	0.0462136929388961
ENSG00000196787	HIST1H2AG	8969	histone cluster 1 H2A family member g [Source:HGNC Symbol;Acc:HGNC:4737]	0.74836934032257	5.24220449803635e-05
ENSG00000087157	PGS1	9489	phosphatidylglycerophosphate synthase 1 [Source:HGNC Symbol;Acc:HGNC:30029]	0.788092564516107	0.000106544567745201
ENSG00000196914	ARHGEF12	23365	Rho guanine nucleotide exchange factor 12 [Source:HGNC Symbol;Acc:HGNC:14193]	0.585953741935464	0.00351368306719982
ENSG00000196935	SRGAP1	57522	SLIT-ROBO Rho GTPase activating protein 1 [Source:HGNC Symbol;Acc:HGNC:17382]	1.01963441290321	0.000459491687256286
ENSG00000196954	CASP4	837	caspase 4 [Source:HGNC Symbol;Acc:HGNC:1505]	0.841894451612882	1.89292956899675e-07
ENSG00000197013	ZNF429	353088	zinc finger protein 429 [Source:HGNC Symbol;Acc:HGNC:20817]	0.700988403225793	0.000189063507147202
ENSG00000087253	LPCAT2	54947	lysophosphatidylcholine acyltransferase 2 [Source:HGNC Symbol;Acc:HGNC:26032]	0.832292999999991	0.000237016291588087
ENSG00000197093	GAL3ST4	79690	galactose-3-O-sulfotransferase 4 [Source:HGNC Symbol;Acc:HGNC:24145]	-1.00081309677421	5.57700274876266e-07
ENSG00000197208	SLC22A4	6583	solute carrier family 22 member 4 [Source:HGNC Symbol;Acc:HGNC:10968]	1.14790474193547	1.66243835786469e-07
ENSG00000197249	SERPINA1	5265	serpin family A member 1 [Source:HGNC Symbol;Acc:HGNC:8941]	0.676830177419333	4.32367753467251e-05
ENSG00000007237	AC005747.1	8522	growth arrest specific 7 [Source:NCBI gene;Acc:8522]	0.842581903225794	0.000109516356500749
ENSG00000197272	IL27	246778	interleukin 27 [Source:HGNC Symbol;Acc:HGNC:19157]	1.04835617741934	2.55666366812198e-06
ENSG00000197296	FITM2	128486	fat storage inducing transmembrane protein 2 [Source:HGNC Symbol;Acc:HGNC:16135]	-0.604300837096785	2.39259181530486e-05
ENSG00000197385	ZNF860	344787	zinc finger protein 860 [Source:HGNC Symbol;Acc:HGNC:34513]	-0.71943098225808	0.000391678179350954
ENSG00000197457	STMN3	50861	stathmin 3 [Source:HGNC Symbol;Acc:HGNC:15926]	-0.76389282258066	3.77782770613175e-06
ENSG00000197540	GZMM	3004	granzyme M [Source:HGNC Symbol;Acc:HGNC:4712]	-0.62830390322582	0.00555623756602437
ENSG00000162069	BICDL2	146439	BICD family like cargo adaptor 2 [Source:HGNC Symbol;Acc:HGNC:33584]	0.852861529663125	0.00495743295399444
ENSG00000197646	PDCD1LG2	80380	programmed cell death 1 ligand 2 [Source:HGNC Symbol;Acc:HGNC:18731]	1.52656776451612	2.16458229927704e-06
ENSG00000197721	CR1L	1379	complement C3b/C4b receptor 1 like [Source:HGNC Symbol;Acc:HGNC:2335]	0.611470775806442	0.00606048229593383
ENSG00000087903	RFX2	5990	regulatory factor X2 [Source:HGNC Symbol;Acc:HGNC:9983]	0.662616532258047	0.00869911997172928
ENSG00000197818	SLC9A8	23315	solute carrier family 9 member A8 [Source:HGNC Symbol;Acc:HGNC:20728]	0.64317738709676	0.000614345295522121
ENSG00000007264	MATK	4145	megakaryocyte-associated tyrosine kinase [Source:HGNC Symbol;Acc:HGNC:6906]	-0.683338387096784	0.00134637156577602
ENSG00000197903	HIST1H2BK	85236	histone cluster 1 H2B family member k [Source:HGNC Symbol;Acc:HGNC:13954]	0.72596470967741	3.3722484837977e-06
ENSG00000197928	ZNF677	342926	zinc finger protein 677 [Source:HGNC Symbol;Acc:HGNC:28730]	-0.671949077419367	0.000362621154322575
ENSG00000198018	ENTPD7	57089	ectonucleoside triphosphate diphosphohydrolase 7 [Source:HGNC Symbol;Acc:HGNC:19745]	0.616212333870955	0.0200060843393257
ENSG00000198019	FCGR1B	2210	Fc fragment of IgG receptor Ib [Source:HGNC Symbol;Acc:HGNC:3614]	1.44601054838708	1.20089803879189e-07
ENSG00000198208	RPS6KL1	83694	ribosomal protein S6 kinase like 1 [Source:HGNC Symbol;Acc:HGNC:20222]	-0.684414474193557	4.89819697479491e-05
ENSG00000198216	CACNA1E	777	calcium voltage-gated channel subunit alpha1 E [Source:HGNC Symbol;Acc:HGNC:1392]	1.44253575806449	2.40795346079627e-07
ENSG00000198363	ASPH	444	aspartate beta-hydroxylase [Source:HGNC Symbol;Acc:HGNC:757]	1.08431448387095	0.00116830174711312
ENSG00000198467	TPM2	7169	tropomyosin 2 [Source:HGNC Symbol;Acc:HGNC:12011]	-0.60821040322581	0.00115232990634033
ENSG00000007312	CD79B	974	CD79b molecule [Source:HGNC Symbol;Acc:HGNC:1699]	-0.705691645161314	0.000480860033504
ENSG00000198585	NUDT16	131870	nudix hydrolase 16 [Source:HGNC Symbol;Acc:HGNC:26442]	0.86541399999998	0.000210464208110824
ENSG00000198604	BAZ1A	11177	bromodomain adjacent to zinc finger domain 1A [Source:HGNC Symbol;Acc:HGNC:960]	0.682410225806441	0.000165218990204108
ENSG00000198673	TAFA2	338811	TAFA chemokine like family member 2 [Source:HGNC Symbol;Acc:HGNC:21589]	0.755044640322566	0.00526608458179723
ENSG00000198682	PAPSS2	9060	3'-phosphoadenosine 5'-phosphosulfate synthase 2 [Source:HGNC Symbol;Acc:HGNC:8604]	0.726547637096765	0.000424831564216094
ENSG00000088808	PPP1R13B	23368	protein phosphatase 1 regulatory subunit 13B [Source:HGNC Symbol;Acc:HGNC:14950]	-0.602797709677439	3.51149104676507e-06
ENSG00000198734	F5	2153	coagulation factor V [Source:HGNC Symbol;Acc:HGNC:3542]	1.21193561290321	5.48028541969693e-06
ENSG00000198785	GRIN3A	116443	glutamate ionotropic receptor NMDA type subunit 3A [Source:HGNC Symbol;Acc:HGNC:16767]	0.720884559677414	0.0053872829961763
ENSG00000088827	SIGLEC1	6614	sialic acid binding Ig like lectin 1 [Source:HGNC Symbol;Acc:HGNC:11127]	1.0092261612903	0.00391332586003554
ENSG00000198814	GK	2710	glycerol kinase [Source:HGNC Symbol;Acc:HGNC:4289]	1.03408514516128	2.69221161895145e-05
ENSG00000198832	SELENOM	140606	selenoprotein M [Source:HGNC Symbol;Acc:HGNC:30397]	-0.761021338709696	0.000749971997607173
ENSG00000198851	CD3E	916	CD3e molecule [Source:HGNC Symbol;Acc:HGNC:1674]	-0.737821612903248	0.000181937222471555
ENSG00000198876	DCAF12	25853	DDB1 and CUL4 associated factor 12 [Source:HGNC Symbol;Acc:HGNC:19911]	0.779300499999975	0.00180191305684706
ENSG00000088881	EBF4	57593	EBF family member 4 [Source:HGNC Symbol;Acc:HGNC:29278]	-0.716257964516144	0.000347488329647061
ENSG00000198915	RASGEF1A	221002	RasGEF domain family member 1A [Source:HGNC Symbol;Acc:HGNC:24246]	0.675010146774177	0.0138517760150596
ENSG00000198932	GPRASP1	9737	G protein-coupled receptor associated sorting protein 1 [Source:HGNC Symbol;Acc:HGNC:24834]	-0.776572064516147	2.55025995329345e-06
ENSG00000198948	MFAP3L	9848	microfibril associated protein 3 like [Source:HGNC Symbol;Acc:HGNC:29083]	0.694057672580632	0.00247444136669474
ENSG00000198959	TGM2	7052	transglutaminase 2 [Source:HGNC Symbol;Acc:HGNC:11778]	0.767077403225787	0.000765845888363332
ENSG00000089012	SIRPG	55423	signal regulatory protein gamma [Source:HGNC Symbol;Acc:HGNC:15757]	-0.792626338709701	6.12045672279645e-05
ENSG00000089127	AC004551.1	4938	2'-5'-oligoadenylate synthetase 1 [Source:NCBI gene;Acc:4938]	1.05988127419353	0.000123038204456138
ENSG00000090376	IRAK3	11213	interleukin 1 receptor associated kinase 3 [Source:HGNC Symbol;Acc:HGNC:17020]	1.16213832258063	0.000135260293396205
ENSG00000090447	TFAP4	7023	transcription factor AP-4 [Source:HGNC Symbol;Acc:HGNC:11745]	-0.60847508064518	2.79667816226192e-06
ENSG00000090554	FLT3LG	2323	fms related tyrosine kinase 3 ligand [Source:HGNC Symbol;Acc:HGNC:3766]	-0.61057464838712	0.000728984020753293
ENSG00000091106	NLRC4	58484	NLR family CARD domain containing 4 [Source:HGNC Symbol;Acc:HGNC:16412]	1.14599814516127	1.51846355423762e-07
ENSG00000091129	NRCAM	4897	neuronal cell adhesion molecule [Source:HGNC Symbol;Acc:HGNC:7994]	-1.03276881129033	3.64337380348352e-06
ENSG00000091436	MAP3K20	51776	mitogen-activated protein kinase kinase kinase 20 [Source:HGNC Symbol;Acc:HGNC:17797]	0.736355893548366	0.000117926037409923
ENSG00000091972	CD200	4345	CD200 molecule [Source:HGNC Symbol;Acc:HGNC:7203]	-0.649778954838723	0.000101358011398862
ENSG00000092036	HAUS4	54930	HAUS augmin like complex subunit 4 [Source:HGNC Symbol;Acc:HGNC:20163]	0.839749999999986	1.98888193814338e-05
ENSG00000092096	SLC22A17	51310	solute carrier family 22 member 17 [Source:HGNC Symbol;Acc:HGNC:23095]	-0.70628123387098	0.000500763268416921
ENSG00000203666	EFCAB2	84288	EF-hand calcium binding domain 2 [Source:HGNC Symbol;Acc:HGNC:28166]	1.17495029032256	1.77541989000952e-07
ENSG00000203710	CR1	1378	complement C3b/C4b receptor 1 (Knops blood group) [Source:HGNC Symbol;Acc:HGNC:2334]	1.19853712903224	6.07058219861468e-05
ENSG00000007968	E2F2	1870	E2F transcription factor 2 [Source:HGNC Symbol;Acc:HGNC:3114]	0.641310822580635	0.000207365481112145
ENSG00000203814	HIST2H2BF	440689	histone cluster 2 H2B family member f [Source:HGNC Symbol;Acc:HGNC:24700]	0.747582525806441	0.000875771373441955
ENSG00000204010	IFIT1B	439996	interferon induced protein with tetratricopeptide repeats 1B [Source:HGNC Symbol;Acc:HGNC:23442]	0.875434124193534	0.00736627390921335
ENSG00000204020	LIPN	643418	lipase family member N [Source:HGNC Symbol;Acc:HGNC:23452]	1.20306919677418	0.000253700650798217
ENSG00000162496	DHRS3	9249	dehydrogenase/reductase 3 [Source:HGNC Symbol;Acc:HGNC:17693]	-0.72586015326112	0.000119210020159047
ENSG00000204219	TCEA3	6920	transcription elongation factor A3 [Source:HGNC Symbol;Acc:HGNC:11615]	-1.0630127919355	7.00485677903215e-06
ENSG00000204252	HLA-DOA	3111	major histocompatibility complex	class II	DO alpha [Source:HGNC Symbol;Acc:HGNC:4936]	-0.750268080645185	1.28049399520979e-05
ENSG00000204314	PRRT1	80863	proline rich transmembrane protein 1 [Source:HGNC Symbol;Acc:HGNC:13943]	-0.941303511290334	2.77741436165059e-06
ENSG00000204345	CD300LD	100131439	CD300 molecule like family member d [Source:HGNC Symbol;Acc:HGNC:16848]	1.0610126580645	0.00151681010408805
ENSG00000204397	CARD16	114769	caspase recruitment domain family member 16 [Source:HGNC Symbol;Acc:HGNC:33701]	0.921764532258043	2.40795346079627e-07
ENSG00000204421	LY6G6C	80740	lymphocyte antigen 6 family member G6C [Source:HGNC Symbol;Acc:HGNC:13936]	0.706642712903219	0.00014096535686654
ENSG00000162551	ALPL	249	alkaline phosphatase	biomineralization associated [Source:HGNC Symbol;Acc:HGNC:438]	1.24027747117276	0.000189633142259769
ENSG00000204475	NCR3	259197	natural cytotoxicity triggering receptor 3 [Source:HGNC Symbol;Acc:HGNC:19077]	-0.632876241935495	0.000983588586860689
ENSG00000204531	POU5F1	5460	POU class 5 homeobox 1 [Source:HGNC Symbol;Acc:HGNC:9221]	0.938997025806442	1.31496131700835e-05
ENSG00000162572	SCNN1D	6339	sodium channel epithelial 1 delta subunit [Source:HGNC Symbol;Acc:HGNC:10601]	-0.625273485209783	3.17963365443767e-05
ENSG00000162576	MXRA8	54587	matrix remodeling associated 8 [Source:HGNC Symbol;Acc:HGNC:7542]	-1.32024690980617	1.53748874929584e-05
ENSG00000204577	LILRB3	11025	leukocyte immunoglobulin like receptor B3 [Source:HGNC Symbol;Acc:HGNC:6607]	0.739313129032237	3.76867183597419e-05
ENSG00000204613	TRIM10	10107	tripartite motif containing 10 [Source:HGNC Symbol;Acc:HGNC:10072]	0.683854795161277	0.0242485008573698
ENSG00000093167	LRRFIP2	9209	LRR binding FLII interacting protein 2 [Source:HGNC Symbol;Acc:HGNC:6703]	0.685630419354824	1.6177805409486e-06
ENSG00000204634	TBC1D8	11138	TBC1 domain family member 8 [Source:HGNC Symbol;Acc:HGNC:17791]	0.861775451612885	7.51296918680787e-05
ENSG00000204815	TTC25	83538	tetratricopeptide repeat domain 25 [Source:HGNC Symbol;Acc:HGNC:25280]	0.695505516129021	0.00131213874114999
ENSG00000204936	CD177	57126	CD177 molecule [Source:HGNC Symbol;Acc:HGNC:30072]	3.07161379032257	4.89562938854193e-06
ENSG00000205085	FAM71F2	346653	family with sequence similarity 71 member F2 [Source:HGNC Symbol;Acc:HGNC:27998]	0.59587206774192	0.00199125183951421
ENSG00000205089	CCNI2	645121	cyclin I family member 2 [Source:HGNC Symbol;Acc:HGNC:33869]	-0.716425195161302	0.000351712257952093
ENSG00000205413	SAMD9	54809	sterile alpha motif domain containing 9 [Source:HGNC Symbol;Acc:HGNC:1348]	0.804611903225787	0.000305076600711941
ENSG00000205726	ITSN1	6453	intersectin 1 [Source:HGNC Symbol;Acc:HGNC:6183]	0.653594054838694	4.09971915972405e-05
ENSG00000095739	BAMBI	25805	BMP and activin membrane bound inhibitor [Source:HGNC Symbol;Acc:HGNC:30251]	0.599285422580635	0.000803804887919913
ENSG00000162645	GBP2	2634	guanylate binding protein 2 [Source:HGNC Symbol;Acc:HGNC:4183]	0.779218055293789	1.99480759198299e-07
ENSG00000095794	CREM	1390	cAMP responsive element modulator [Source:HGNC Symbol;Acc:HGNC:2352]	0.749544648387079	8.44607327909393e-05
ENSG00000096006	CRISP3	10321	cysteine rich secretory protein 3 [Source:HGNC Symbol;Acc:HGNC:16904]	1.17926789677418	0.00167283901132158
ENSG00000096060	FKBP5	2289	FKBP prolyl isomerase 5 [Source:HGNC Symbol;Acc:HGNC:3721]	1.3892942096774	0.000214970901616302
ENSG00000096063	SRPK1	6732	SRSF protein kinase 1 [Source:HGNC Symbol;Acc:HGNC:11305]	0.932438516129013	2.48739932653522e-05
ENSG00000096968	JAK2	3717	Janus kinase 2 [Source:HGNC Symbol;Acc:HGNC:6192]	0.822113241935462	0.000537635831838565
ENSG00000097033	SH3GLB1	51100	SH3 domain containing GRB2 like	endophilin B1 [Source:HGNC Symbol;Acc:HGNC:10833]	0.834412483870944	1.35421284016377e-06
ENSG00000099204	ABLIM1	3983	actin binding LIM protein 1 [Source:HGNC Symbol;Acc:HGNC:78]	-0.701884483870987	2.59629536031481e-06
ENSG00000099953	MMP11	4320	matrix metallopeptidase 11 [Source:HGNC Symbol;Acc:HGNC:7157]	-0.750371377419367	2.69221161895145e-05
ENSG00000099985	OSM	5008	oncostatin M [Source:HGNC Symbol;Acc:HGNC:8506]	0.837866974193535	0.000106038649160523
ENSG00000162745	OLFML2B	25903	olfactomedin like 2B [Source:HGNC Symbol;Acc:HGNC:24558]	0.593171241848498	0.00226393809049838
ENSG00000162747	FCGR3B	2215	Fc fragment of IgG receptor IIIb [Source:HGNC Symbol;Acc:HGNC:3620]	0.592411890646037	0.00153698563726715
ENSG00000100311	PDGFB	5155	platelet derived growth factor subunit B [Source:HGNC Symbol;Acc:HGNC:8800]	-0.620033340322591	6.94156365114393e-05
ENSG00000213626	LBH	81606	limb bud and heart development [Source:HGNC Symbol;Acc:HGNC:29532]	-0.796055645161305	9.72383581012758e-07
ENSG00000213658	LAT	27040	linker for activation of T cells [Source:HGNC Symbol;Acc:HGNC:18874]	-0.590199206451633	0.000249659954406384
ENSG00000100316	RPL3	6122	ribosomal protein L3 [Source:HGNC Symbol;Acc:HGNC:10332]	-0.652340403225825	7.34291506103566e-05
ENSG00000213722	DDAH2	23564	dimethylarginine dimethylaminohydrolase 2 [Source:HGNC Symbol;Acc:HGNC:2716]	0.634902919354822	3.10276531729807e-05
ENSG00000213741	RPS29	6235	ribosomal protein S29 [Source:HGNC Symbol;Acc:HGNC:10419]	-0.601894403225826	8.24586337895777e-05
ENSG00000100330	MTMR3	8897	myotubularin related protein 3 [Source:HGNC Symbol;Acc:HGNC:7451]	0.596465725806437	0.000296972489913216
ENSG00000100336	APOL4	80832	apolipoprotein L4 [Source:HGNC Symbol;Acc:HGNC:14867]	0.923814349999985	0.00205329983523672
ENSG00000100342	APOL1	8542	apolipoprotein L1 [Source:HGNC Symbol;Acc:HGNC:618]	0.84835799999998	1.98258958827965e-06
ENSG00000213928	IRF9	10379	interferon regulatory factor 9 [Source:HGNC Symbol;Acc:HGNC:6131]	0.71306133870965	3.00546385222505e-05
ENSG00000162772	ATF3	467	activating transcription factor 3 [Source:HGNC Symbol;Acc:HGNC:785]	0.832301311425185	0.00123479301133492
ENSG00000213949	ITGA1	3672	integrin subunit alpha 1 [Source:HGNC Symbol;Acc:HGNC:6134]	0.899332556451595	3.91685223644962e-05
ENSG00000100385	IL2RB	3560	interleukin 2 receptor subunit beta [Source:HGNC Symbol;Acc:HGNC:6009]	-0.648441096774206	0.000419813516264534
ENSG00000002549	LAP3	51056	leucine aminopeptidase 3 [Source:HGNC Symbol;Acc:HGNC:18449]	0.864745451612885	0.000472496445330068
ENSG00000214872	SMTNL1	219537	smoothelin like 1 [Source:HGNC Symbol;Acc:HGNC:32394]	0.786375056451607	0.000353636325663537
ENSG00000215114	UBXN2B	137886	UBX domain protein 2B [Source:HGNC Symbol;Acc:HGNC:27035]	0.768532241935461	0.000213142964426497
ENSG00000215252	GOLGA8B	440270	golgin A8 family member B [Source:HGNC Symbol;Acc:HGNC:31973]	-0.637207532258072	0.000409408314317206
ENSG00000100504	PYGL	5836	glycogen phosphorylase L [Source:HGNC Symbol;Acc:HGNC:9725]	0.859417645161273	0.000110032416250855
ENSG00000100505	TRIM9	114088	tripartite motif containing 9 [Source:HGNC Symbol;Acc:HGNC:16288]	0.94460214193547	2.74579927677145e-05
ENSG00000162873	KLHDC8A	55220	kelch domain containing 8A [Source:HGNC Symbol;Acc:HGNC:25573]	0.672583266488217	0.0103832200804322
ENSG00000100558	PLEK2	26499	pleckstrin 2 [Source:HGNC Symbol;Acc:HGNC:19238]	0.697873564516117	0.0477988497335444
ENSG00000215788	TNFRSF25	8718	TNF receptor superfamily member 25 [Source:HGNC Symbol;Acc:HGNC:11910]	-0.962740870967753	4.87346907175873e-06
ENSG00000069869	NEDD4	4734	neural precursor cell expressed	developmentally down-regulated 4	E3 ubiquitin protein ligase [Source:HGNC Symbol;Acc:HGNC:7727]	0.752421451031642	0.00128961492266271
ENSG00000215912	TTC34	100287898	tetratricopeptide repeat domain 34 [Source:HGNC Symbol;Acc:HGNC:34297]	-0.591887020967748	0.00134880565093241
ENSG00000100580	TMED8	283578	transmembrane p24 trafficking protein family member 8 [Source:HGNC Symbol;Acc:HGNC:18633]	0.586170451612883	0.00555623756602437
ENSG00000100596	SPTLC2	9517	serine palmitoyltransferase long chain base subunit 2 [Source:HGNC Symbol;Acc:HGNC:11278]	0.986503354838693	7.16308736839835e-06
ENSG00000100721	TCL1A	8115	T cell leukemia/lymphoma 1A [Source:HGNC Symbol;Acc:HGNC:11648]	-0.709711129032264	0.00485630227863694
ENSG00000162894	FCMR	9214	Fc fragment of IgM receptor [Source:HGNC Symbol;Acc:HGNC:14315]	-0.834556934760608	2.40795346079627e-07
ENSG00000100906	NFKBIA	4792	NFKB inhibitor alpha [Source:HGNC Symbol;Acc:HGNC:7797]	0.63855891935482	0.00184568325496058
ENSG00000221869	CEBPD	1052	CCAAT enhancer binding protein delta [Source:HGNC Symbol;Acc:HGNC:1835]	0.670425435483839	0.00346331376049807
ENSG00000221890	NPTXR	23467	neuronal pentraxin receptor [Source:HGNC Symbol;Acc:HGNC:7954]	-0.631452909677432	0.000210076307368581
ENSG00000221963	APOL6	80830	apolipoprotein L6 [Source:HGNC Symbol;Acc:HGNC:14870]	0.858249903225786	5.96740244101721e-05
ENSG00000157152	SYN2	6854	synapsin II [Source:HGNC Symbol;Acc:HGNC:11495]	0.688047210420097	0.00438219273756806
ENSG00000162946	DISC1	27185	DISC1 scaffold protein [Source:HGNC Symbol;Acc:HGNC:2888]	0.818781356138466	4.18958972845274e-05
ENSG00000162949	CAPN13	92291	calpain 13 [Source:HGNC Symbol;Acc:HGNC:16663]	0.764216512782332	0.00114972218177264
ENSG00000010030	ETV7	51513	ETS variant 7 [Source:HGNC Symbol;Acc:HGNC:18160]	0.964024338709656	0.00185366952513002
ENSG00000101187	SLCO4A1	28231	solute carrier organic anion transporter family member 4A1 [Source:HGNC Symbol;Acc:HGNC:10953]	0.813957856451596	0.000671549110652954
ENSG00000101236	RNF24	11237	ring finger protein 24 [Source:HGNC Symbol;Acc:HGNC:13779]	0.588864403225783	0.000994734222892937
ENSG00000101298	SNPH	9751	syntaphilin [Source:HGNC Symbol;Acc:HGNC:15931]	-0.602505758064536	0.000136604654501155
ENSG00000223609	HBD	3045	hemoglobin subunit delta [Source:HGNC Symbol;Acc:HGNC:4829]	0.675039461290307	0.012095662478098
ENSG00000101558	VAPA	9218	VAMP associated protein A [Source:HGNC Symbol;Acc:HGNC:12648]	0.635631596774159	1.88285795077266e-05
ENSG00000101782	RIOK3	8780	RIO kinase 3 [Source:HGNC Symbol;Acc:HGNC:11451]	0.697928532258038	3.91685223644962e-05
ENSG00000101842	VSIG1	340547	V-set and immunoglobulin domain containing 1 [Source:HGNC Symbol;Acc:HGNC:28675]	-0.787660716129047	9.98179877418378e-05
ENSG00000101916	TLR8	51311	toll like receptor 8 [Source:HGNC Symbol;Acc:HGNC:15632]	0.784149274193522	0.000358225087079908
ENSG00000101928	MOSPD1	56180	motile sperm domain containing 1 [Source:HGNC Symbol;Acc:HGNC:25235]	0.587031893548376	0.000993913006727477
ENSG00000102010	BMX	660	BMX non-receptor tyrosine kinase [Source:HGNC Symbol;Acc:HGNC:1079]	1.09744107258063	0.00174264312470204
ENSG00000102057	KCND1	3750	potassium voltage-gated channel subfamily D member 1 [Source:HGNC Symbol;Acc:HGNC:6237]	0.646408629032242	5.72380275255642e-06
ENSG00000102245	CD40LG	959	CD40 ligand [Source:HGNC Symbol;Acc:HGNC:11935]	-0.741187032258081	0.000241123526351006
ENSG00000225940	C5orf67	101928448	chromosome 5 open reading frame 67 [Source:HGNC Symbol;Acc:HGNC:51252]	0.998459866129024	4.31335213411053e-06
ENSG00000102524	TNFSF13B	10673	TNF superfamily member 13b [Source:HGNC Symbol;Acc:HGNC:11929]	1.15792199999997	9.02560583826714e-07
ENSG00000102699	PARP4	143	poly(ADP-ribose) polymerase family member 4 [Source:HGNC Symbol;Acc:HGNC:271]	0.608563419354823	9.79881558704476e-05
ENSG00000102796	DHRS12	79758	dehydrogenase/reductase 12 [Source:HGNC Symbol;Acc:HGNC:25832]	0.610982467741932	0.000220468847352243
ENSG00000102837	OLFM4	10562	olfactomedin 4 [Source:HGNC Symbol;Acc:HGNC:17190]	1.14942142903224	0.0219383201641465
