# Supplementary material for: The Host Response to Viral Infections Reveals Common and Virus-Specific Signatures in the Peripheral Blood
Source: Front Immunol. 2021 Oct 27;12:741837. doi: 10.3389/fimmu.2021.741837 (PMC8578928; doi:10.3389/fimmu.2021.741837)
Supplement: Supplementary file 5 [file Table_4.csv]

ENSEMBL_gene_ID,gene_symbol,entrezgene_id,description,logFC,adj.P.Val
ENSG00000102934,PLLP,51090,plasmolipin [Source:HGNC Symbol	Acc:HGNC:18553],-0.667217258823529,0.00257441087554566
ENSG00000103005,USB1,79650,U6 snRNA biogenesis phosphodiesterase 1 [Source:HGNC Symbol	Acc:HGNC:25792],0.720472441176472,6.0060630271798e-06
ENSG00000103056,SMPD3,55512,sphingomyelin phosphodiesterase 3 [Source:HGNC Symbol	Acc:HGNC:14240],-0.833664911764707,0.01302374352578
ENSG00000163083,INHBB,3625,inhibin subunit beta B [Source:HGNC Symbol	Acc:HGNC:6067],0.970719879411761,0.0261218685116164
ENSG00000103064,SLC7A6,9057,solute carrier family 7 member 6 [Source:HGNC Symbol	Acc:HGNC:11064],-0.696745705882362,7.07284248863849e-06
ENSG00000103196,CRISPLD2,83716,cysteine rich secretory protein LCCL domain containing 2 [Source:HGNC Symbol	Acc:HGNC:25248],0.769843147058824,0.000147871687601229
ENSG00000103313,MEFV,4210,MEFV innate immuity regulator, pyrin [Source:HGNC Symbol	Acc:HGNC:6998],0.801620441176468,1.03838453674491e-05
ENSG00000103355,PRSS33,260429,serine protease 33 [Source:HGNC Symbol	Acc:HGNC:30405],-1.29547652647059,0.0180195055145294
ENSG00000103569,AQP9,366,aquaporin 9 [Source:HGNC Symbol	Acc:HGNC:643],1.09031564705882,1.02629818951429e-05
ENSG00000103642,LACTB,114294,lactamase beta [Source:HGNC Symbol	Acc:HGNC:16468],0.588237941176462,2.1730031824353e-05
ENSG00000103647,CORO2B,10391,coronin 2B [Source:HGNC Symbol	Acc:HGNC:2256],-0.659549570588235,0.0311886509207487
ENSG00000104043,ATP8B4,79895,ATPase phospholipid transporting 8B4 (putative) [Source:HGNC Symbol	Acc:HGNC:13536],0.602331476470583,0.0058747437349917
ENSG00000104320,NBN,4683,nibrin [Source:HGNC Symbol	Acc:HGNC:7652],0.796528617647056,0.00011055948278832
ENSG00000104375,STK3,6788,serine/threonine kinase 3 [Source:HGNC Symbol	Acc:HGNC:11406],1.06878718529411,6.61192422434215e-06
ENSG00000104412,EMC2,9694,ER membrane protein complex subunit 2 [Source:HGNC Symbol	Acc:HGNC:28963],0.645274335294117,0.000508915989094062
ENSG00000229474,PATL2,197135,PAT1 homolog 2 [Source:HGNC Symbol	Acc:HGNC:33630],0.668424500000009,1.85786055600862e-05
ENSG00000163162,RNF149,284996,ring finger protein 149 [Source:HGNC Symbol	Acc:HGNC:23137],0.858246323529412,6.36852584148336e-06
ENSG00000163171,CDC42EP3,10602,CDC42 effector protein 3 [Source:HGNC Symbol	Acc:HGNC:16943],0.606436882352931,8.67513889520888e-05
ENSG00000104738,MCM4,4173,minichromosome maintenance complex component 4 [Source:HGNC Symbol	Acc:HGNC:6947],0.624262091176469,0.00654194167503172
ENSG00000163191,S100A11,6282,S100 calcium binding protein A11 [Source:HGNC Symbol	Acc:HGNC:10488],0.927420117647056,8.03859473896268e-05
ENSG00000104808,DHDH,27294,dihydrodiol dehydrogenase [Source:HGNC Symbol	Acc:HGNC:17887],0.818965305882354,0.000257201652322694
ENSG00000011422,PLAUR,5329,plasminogen activator, urokinase receptor [Source:HGNC Symbol	Acc:HGNC:9053],0.634308676470585,5.32769549886163e-05
ENSG00000011426,ANLN,54443,anillin actin binding protein [Source:HGNC Symbol	Acc:HGNC:14082],0.721505761764705,7.88375373849328e-05
ENSG00000230257,NFE4,58160,nuclear factor, erythroid 4 [Source:HGNC Symbol	Acc:HGNC:29902],0.754748735294115,0.00386877683845318
ENSG00000104918,RETN,56729,resistin [Source:HGNC Symbol	Acc:HGNC:20389],0.869548679411768,0.0468174820146459
ENSG00000104921,FCER2,2208,Fc fragment of IgE receptor II [Source:HGNC Symbol	Acc:HGNC:3612],-0.912743264705894,0.00104960977096187
ENSG00000105048,TNNT1,7138,troponin T1, slow skeletal type [Source:HGNC Symbol	Acc:HGNC:11948],0.817006999999997,0.012611982077868
ENSG00000105088,OLFM2,93145,olfactomedin 2 [Source:NCBI gene	Acc:93145],-0.794976676470593,3.60892003330615e-05
ENSG00000163220,S100A9,6280,S100 calcium binding protein A9 [Source:HGNC Symbol	Acc:HGNC:10499],1.19538808823529,1.03894423264769e-05
ENSG00000163221,S100A12,6283,S100 calcium binding protein A12 [Source:HGNC Symbol	Acc:HGNC:10489],1.38131208823528,0.00020444864023101
ENSG00000105193,RPS16,6217,ribosomal protein S16 [Source:HGNC Symbol	Acc:HGNC:10396],-0.694941558823537,5.42971280502567e-06
ENSG00000105202,FBL,2091,fibrillarin [Source:HGNC Symbol	Acc:HGNC:3599],-0.762724235294121,2.59544552432963e-06
ENSG00000163235,TGFA,7039,transforming growth factor alpha [Source:HGNC Symbol	Acc:HGNC:11765],0.937468176470588,0.000119620273247875
ENSG00000231500,RPS18,6222,ribosomal protein S18 [Source:HGNC Symbol	Acc:HGNC:10401],-0.771675735294131,5.27084831129207e-06
ENSG00000105339,DENND3,22898,DENN domain containing 3 [Source:HGNC Symbol	Acc:HGNC:29134],0.658412735294117,0.000225397486909616
ENSG00000105352,CEACAM4,1089,carcinoembryonic antigen related cell adhesion molecule 4 [Source:HGNC Symbol	Acc:HGNC:1816],0.612485911764709,0.0354567816848106
ENSG00000105355,PLIN3,10226,perilipin 3 [Source:HGNC Symbol	Acc:HGNC:16893],0.785901352941172,1.63599855950603e-06
ENSG00000105366,SIGLEC8,27181,sialic acid binding Ig like lectin 8 [Source:HGNC Symbol	Acc:HGNC:10877],-1.2042694,0.0103759158075287
ENSG00000163251,FZD5,7855,frizzled class receptor 5 [Source:HGNC Symbol	Acc:HGNC:4043],0.821243067647057,3.99508609876649e-05
ENSG00000105369,CD79A,973,CD79a molecule [Source:HGNC Symbol	Acc:HGNC:1698],-1.03507229411766,0.000391067021396318
ENSG00000105373,NOP53,29997,NOP53 ribosome biogenesis factor [Source:HGNC Symbol	Acc:HGNC:4333],-0.875110470588236,8.39960117039197e-06
ENSG00000105376,ICAM5,7087,intercellular adhesion molecule 5 [Source:HGNC Symbol	Acc:HGNC:5348],0.866096464705879,9.09153687360266e-05
ENSG00000012048,BRCA1,672,BRCA1 DNA repair associated [Source:HGNC Symbol	Acc:HGNC:1100],0.74273308823529,5.46707590178575e-06
ENSG00000231852,CYP21A2,1589,cytochrome P450 family 21 subfamily A member 2 [Source:HGNC Symbol	Acc:HGNC:2600],0.601245511764705,0.00688912408931631
ENSG00000105402,NAPA,8775,NSF attachment protein alpha [Source:HGNC Symbol	Acc:HGNC:7641],0.967311176470595,5.41433577851414e-06
ENSG00000105426,PTPRS,5802,protein tyrosine phosphatase receptor type S [Source:HGNC Symbol	Acc:HGNC:9681],-0.957999108823529,6.6766415520118e-05
ENSG00000012124,CD22,933,CD22 molecule [Source:HGNC Symbol	Acc:HGNC:1643],-0.991538735294126,0.00025134810740353
ENSG00000105492,SIGLEC6,946,sialic acid binding Ig like lectin 6 [Source:HGNC Symbol	Acc:HGNC:10875],-0.721622770588239,0.000161380742212156
ENSG00000105501,SIGLEC5,8778,sialic acid binding Ig like lectin 5 [Source:HGNC Symbol	Acc:HGNC:10874],1.11307105882353,6.36852584148336e-06
ENSG00000105516,DBP,1628,D-box binding PAR bZIP transcription factor [Source:HGNC Symbol	Acc:HGNC:2697],-0.740286176470597,5.46707590178575e-06
ENSG00000012171,SEMA3B,7869,semaphorin 3B [Source:HGNC Symbol	Acc:HGNC:10724],0.780410429411766,0.000251375254508553
ENSG00000105609,LILRB5,10990,leukocyte immunoglobulin like receptor B5 [Source:HGNC Symbol	Acc:HGNC:6609],1.04389346764706,0.00109342444315437
ENSG00000105639,JAK3,3718,Janus kinase 3 [Source:HGNC Symbol	Acc:HGNC:6193],0.587648441176466,3.39783718470159e-05
ENSG00000105640,RPL18A,6142,ribosomal protein L18a [Source:HGNC Symbol	Acc:HGNC:10311],-0.735759970588248,5.35432673105519e-05
ENSG00000105641,SLC5A5,6528,solute carrier family 5 member 5 [Source:HGNC Symbol	Acc:HGNC:11040],-0.881182694117645,1.69305057918606e-05
ENSG00000012223,LTF,4057,lactotransferrin [Source:HGNC Symbol	Acc:HGNC:6720],1.02907323529412,0.0435282811401264
ENSG00000105699,LSR,51599,lipolysis stimulated lipoprotein receptor [Source:HGNC Symbol	Acc:HGNC:29572],-0.59400667647059,0.00139696754641495
ENSG00000105707,HPN,3249,hepsin [Source:HGNC Symbol	Acc:HGNC:5155],1.46593140882353,1.69111878414707e-05
ENSG00000105711,SCN1B,6324,sodium voltage-gated channel beta subunit 1 [Source:HGNC Symbol	Acc:HGNC:10586],1.11827155294118,0.000106497044933367
ENSG00000105808,RASA4,10156,RAS p21 protein activator 4 [Source:HGNC Symbol	Acc:HGNC:23181],-0.714708552941183,0.00119159436539695
ENSG00000012779,ALOX5,240,arachidonate 5-lipoxygenase [Source:HGNC Symbol	Acc:HGNC:435],0.736679323529405,3.23547114397817e-05
ENSG00000105835,NAMPT,10135,nicotinamide phosphoribosyltransferase [Source:HGNC Symbol	Acc:HGNC:30092],0.929951499999991,9.69533620315076e-05
ENSG00000105939,ZC3HAV1,56829,zinc finger CCCH-type containing, antiviral 1 [Source:HGNC Symbol	Acc:HGNC:23721],0.853928470588224,0.000193144095255931
ENSG00000105948,TTC26,79989,tetratricopeptide repeat domain 26 [Source:HGNC Symbol	Acc:HGNC:21882],1.0392489,0.00710533333967447
ENSG00000105967,TFEC,22797,transcription factor EC [Source:HGNC Symbol	Acc:HGNC:11754],0.699299905882352,0.00984570796169936
ENSG00000233927,RPS28,6234,ribosomal protein S28 [Source:HGNC Symbol	Acc:HGNC:10418],-0.72714691176472,9.07610593094775e-05
ENSG00000106070,GRB10,2887,growth factor receptor bound protein 10 [Source:HGNC Symbol	Acc:HGNC:4564],1.2528116117647,0.00174432521377175
ENSG00000234444,ZNF736,728927,zinc finger protein 736 [Source:HGNC Symbol	Acc:HGNC:32467],-0.631727929411769,0.00547681295483314
ENSG00000106366,SERPINE1,5054,serpin family E member 1 [Source:HGNC Symbol	Acc:HGNC:8583],0.678788320588234,0.00374084278151773
ENSG00000013364,MVP,9961,major vault protein [Source:HGNC Symbol	Acc:HGNC:7531],0.60269594117646,2.56576390220486e-05
ENSG00000234745,HLA-B,3106,major histocompatibility complex, class I, B [Source:HGNC Symbol	Acc:HGNC:4932],0.716299499999998,4.31424488468335e-06
ENSG00000013374,NUB1,51667,negative regulator of ubiquitin like proteins 1 [Source:HGNC Symbol	Acc:HGNC:17623],0.788550205882354,1.64794690398754e-05
ENSG00000106484,MEST,4232,mesoderm specific transcript [Source:HGNC Symbol	Acc:HGNC:7028],-0.610648211764705,0.000166278304401506
ENSG00000106537,TSPAN13,27075,tetraspanin 13 [Source:HGNC Symbol	Acc:HGNC:21643],-0.965927441176479,9.4924571965927e-06
ENSG00000234965,SHISA8,440829,shisa family member 8 [Source:HGNC Symbol	Acc:HGNC:18351],-0.924130641176473,0.000505651579769639
ENSG00000106605,BLVRA,644,biliverdin reductase A [Source:HGNC Symbol	Acc:HGNC:1062],0.690164470588234,0.0024685714420392
ENSG00000106624,AEBP1,165,AE binding protein 1 [Source:HGNC Symbol	Acc:HGNC:303],-0.897215735294122,3.37715338983847e-05
ENSG00000235169,SMIM1,388588,small integral membrane protein 1 (Vel blood group) [Source:HGNC Symbol	Acc:HGNC:44204],1.09428533823529,0.0066201413433633
ENSG00000106733,NMRK1,54981,nicotinamide riboside kinase 1 [Source:HGNC Symbol	Acc:HGNC:26057],0.591306764705877,7.09748450133336e-06
ENSG00000106772,PRUNE2,158471,prune homolog 2 with BCH domain [Source:HGNC Symbol	Acc:HGNC:25209],0.860533220588232,0.0256730404180841
ENSG00000106785,TRIM14,9830,tripartite motif containing 14 [Source:HGNC Symbol	Acc:HGNC:16283],0.615766588235292,0.000276868312179848
ENSG00000106804,C5,727,complement C5 [Source:HGNC Symbol	Acc:HGNC:1331],0.699632870588234,0.00128500036167296
ENSG00000106853,PTGR1,22949,prostaglandin reductase 1 [Source:HGNC Symbol	Acc:HGNC:18429],0.692914047058821,0.0231727253672345
ENSG00000235750,KIAA0040,9674,KIAA0040 [Source:HGNC Symbol	Acc:HGNC:28950],0.792394088235298,8.20142182717156e-07
ENSG00000163393,SLC22A15,55356,solute carrier family 22 member 15 [Source:HGNC Symbol	Acc:HGNC:20301],0.806156199999997,0.00793946090462228
ENSG00000107201,DDX58,23586,DExD/H-box helicase 58 [Source:HGNC Symbol	Acc:HGNC:19102],1.24205044117647,3.38834141246601e-05
ENSG00000107317,PTGDS,5730,prostaglandin D2 synthase [Source:HGNC Symbol	Acc:HGNC:9592],0.640827323529409,0.0249760784409334
ENSG00000163412,EIF4E3,317649,eukaryotic translation initiation factor 4E family member 3 [Source:HGNC Symbol	Acc:HGNC:31837],0.861268382352943,2.38829161237868e-06
ENSG00000107566,ERLIN1,10613,ER lipid raft associated 1 [Source:HGNC Symbol	Acc:HGNC:16947],0.862453852941172,0.00201634139161669
ENSG00000107593,PKD2L1,9033,polycystin 2 like 1, transient receptor potential cation channel [Source:HGNC Symbol	Acc:HGNC:9011],0.661380349999997,0.00989805796052891
ENSG00000163421,PROK2,60675,prokineticin 2 [Source:HGNC Symbol	Acc:HGNC:18455],1.07466879411765,3.63491900323782e-05
ENSG00000013725,CD6,923,CD6 molecule [Source:HGNC Symbol	Acc:HGNC:1691],-0.682898705882367,0.000163127625921316
ENSG00000107679,PLEKHA1,59338,pleckstrin homology domain containing A1 [Source:HGNC Symbol	Acc:HGNC:14335],-0.649655844117646,0.000977878763903282
ENSG00000107738,VSIR,64115,V-set immunoregulatory receptor [Source:HGNC Symbol	Acc:HGNC:30085],0.686055382352937,0.00144670922911914
ENSG00000107742,SPOCK2,9806,SPARC (osteonectin), cwcv and kazal like domains proteoglycan 2 [Source:HGNC Symbol	Acc:HGNC:13564],-0.681027235294117,1.80074435866945e-05
ENSG00000107796,ACTA2,59,actin alpha 2, smooth muscle [Source:HGNC Symbol	Acc:HGNC:130],1.31273955882353,9.93370767193643e-07
ENSG00000236609,ZNF853,54753,zinc finger protein 853 [Source:HGNC Symbol	Acc:HGNC:21767],-0.834999888235298,8.78383046941195e-05
ENSG00000014164,ZC3H3,23144,zinc finger CCCH-type containing 3 [Source:HGNC Symbol	Acc:HGNC:28972],0.731694705882351,0.000101004860352683
ENSG00000108106,UBE2S,27338,ubiquitin conjugating enzyme E2 S [Source:HGNC Symbol	Acc:HGNC:17895],0.668730852941179,1.50138099573889e-05
ENSG00000108244,KRT23,25984,keratin 23 [Source:HGNC Symbol	Acc:HGNC:6438],0.653582558823535,0.00603195849388373
ENSG00000108387,SEPT4,5414,septin 4 [Source:HGNC Symbol	Acc:HGNC:9165],1.97141779411764,4.69850535944208e-06
ENSG00000163464,CXCR1,3577,C-X-C motif chemokine receptor 1 [Source:HGNC Symbol	Acc:HGNC:6026],1.02248285294117,1.09558498740386e-05
ENSG00000108424,KPNB1,3837,karyopherin subunit beta 1 [Source:HGNC Symbol	Acc:HGNC:6400],0.806182235294113,7.56626890446644e-06
ENSG00000237649,KIFC1,3833,kinesin family member C1 [Source:HGNC Symbol	Acc:HGNC:6389],1.08694055294117,2.4768449373643e-05
ENSG00000070190,DAPP1,27071,dual adaptor of phosphotyrosine and 3-phosphoinositides 1 [Source:HGNC Symbol	Acc:HGNC:16500],0.587373176470582,0.000603207512193761
ENSG00000108474,PIGL,9487,phosphatidylinositol glycan anchor biosynthesis class L [Source:HGNC Symbol	Acc:HGNC:8966],-0.713111547058825,0.000203892439355284
ENSG00000108582,CPD,1362,carboxypeptidase D [Source:HGNC Symbol	Acc:HGNC:2301],0.805231764705887,0.00187656377365046
ENSG00000015171,ZMYND11,10771,zinc finger MYND-type containing 11 [Source:HGNC Symbol	Acc:HGNC:16966],-0.592421676470591,0.000160219729770633
ENSG00000108679,LGALS3BP,3959,galectin 3 binding protein [Source:HGNC Symbol	Acc:HGNC:6564],0.911067617647054,0.000183449048580835
ENSG00000238269,PAGE2B,389860,PAGE family member 2B [Source:HGNC Symbol	Acc:HGNC:31805],0.744548108823528,0.0296659358666287
ENSG00000108700,CCL8,6355,C-C motif chemokine ligand 8 [Source:HGNC Symbol	Acc:HGNC:10635],0.851202579411765,0.0422905139376977
ENSG00000108771,DHX58,79132,DExH-box helicase 58 [Source:HGNC Symbol	Acc:HGNC:29517],1.29741032352941,3.87603709634322e-05
ENSG00000108821,COL1A1,1277,collagen type I alpha 1 chain [Source:HGNC Symbol	Acc:HGNC:2197],1.24894129705882,0.0355762003715748
ENSG00000108852,MPP2,4355,membrane palmitoylated protein 2 [Source:HGNC Symbol	Acc:HGNC:7220],-0.648118467647056,0.00693494262661411
ENSG00000108861,DUSP3,1845,dual specificity phosphatase 3 [Source:HGNC Symbol	Acc:HGNC:3069],0.614480823529405,5.48918389751296e-05
ENSG00000163492,CCDC141,285025,coiled-coil domain containing 141 [Source:HGNC Symbol	Acc:HGNC:26821],-0.836606311764712,0.000210836715916676
ENSG00000108950,FAM20A,54757,FAM20A golgi associated secretory pathway pseudokinase [Source:HGNC Symbol	Acc:HGNC:23015],2.12485888235294,4.69850535944208e-06
ENSG00000108984,MAP2K6,5608,mitogen-activated protein kinase kinase 6 [Source:HGNC Symbol	Acc:HGNC:6846],1.39020496176471,2.32219276130557e-05
ENSG00000109046,WSB1,26118,WD repeat and SOCS box containing 1 [Source:HGNC Symbol	Acc:HGNC:19221],0.597542794117643,0.000486713053829491
ENSG00000239887,C1orf226,400793,chromosome 1 open reading frame 226 [Source:HGNC Symbol	Acc:HGNC:34351],1.0856561,0.000247142020690863
ENSG00000239961,LILRA4,23547,leukocyte immunoglobulin like receptor A4 [Source:HGNC Symbol	Acc:HGNC:15503],-1.08428925294118,1.089703339692e-05
ENSG00000240065,PSMB9,5698,proteasome subunit beta 9 [Source:HGNC Symbol	Acc:HGNC:9546],0.748905499999996,1.63780572082792e-05
ENSG00000163512,AZI2,64343,5-azacytidine induced 2 [Source:HGNC Symbol	Acc:HGNC:24002],0.637174735294112,0.000990393054182347
ENSG00000109220,CHIC2,26511,cysteine rich hydrophobic domain 2 [Source:HGNC Symbol	Acc:HGNC:1935],0.698691823529417,3.9344508121945e-05
ENSG00000109321,AREG,374,amphiregulin [Source:HGNC Symbol	Acc:HGNC:651],0.883015285294115,0.00171406016157211
ENSG00000109436,TBC1D9,23158,TBC1 domain family member 9 [Source:HGNC Symbol	Acc:HGNC:21710],-0.745693470588238,0.000447834900602731
ENSG00000163520,FBLN2,2199,fibulin 2 [Source:HGNC Symbol	Acc:HGNC:3601],-1.5616636882353,1.96146258527632e-07
ENSG00000109686,SH3D19,152503,SH3 domain containing 19 [Source:HGNC Symbol	Acc:HGNC:30418],-0.676642679411762,0.000556412594918595
ENSG00000003249,DBNDD1,79007,dysbindin domain containing 1 [Source:HGNC Symbol	Acc:HGNC:28455],-1.16930867647059,1.39266805997433e-05
ENSG00000109743,BST1,683,bone marrow stromal cell antigen 1 [Source:HGNC Symbol	Acc:HGNC:1118],0.741669147058831,6.6324664817022e-05
ENSG00000109762,SNX25,83891,sorting nexin 25 [Source:HGNC Symbol	Acc:HGNC:21883],-0.617832794117648,0.000694966947479159
ENSG00000109805,NCAPG,64151,non-SMC condensin I complex subunit G [Source:HGNC Symbol	Acc:HGNC:24304],1.16469514411764,7.2972364300994e-06
ENSG00000241839,PLEKHO2,80301,pleckstrin homology domain containing O2 [Source:HGNC Symbol	Acc:HGNC:30026],0.622193205882343,1.37270819508418e-05
ENSG00000109854,HTATIP2,10553,HIV-1 Tat interactive protein 2 [Source:HGNC Symbol	Acc:HGNC:16637],0.726818117647058,4.32656215911305e-06
ENSG00000163534,FCRL1,115350,Fc receptor like 1 [Source:HGNC Symbol	Acc:HGNC:18509],-1.06377179411765,6.87465357156511e-05
ENSG00000070269,TMEM260,54916,transmembrane protein 260 [Source:HGNC Symbol	Acc:HGNC:20185],0.893019367647053,0.000204556039210025
ENSG00000110042,DTX4,23220,deltex E3 ubiquitin ligase 4 [Source:HGNC Symbol	Acc:HGNC:29151],-0.886650117647067,3.74563384729887e-07
ENSG00000110057,UNC93B1,81622,unc-93 homolog B1, TLR signaling regulator [Source:HGNC Symbol	Acc:HGNC:13481],0.834832264705867,3.99508609876649e-05
ENSG00000242574,HLA-DMB,3109,major histocompatibility complex, class II, DM beta [Source:HGNC Symbol	Acc:HGNC:4935],-0.607336970588245,0.00175369447719686
ENSG00000110079,MS4A4A,51338,membrane spanning 4-domains A4A [Source:HGNC Symbol	Acc:HGNC:13371],1.7019753,1.85654205396332e-07
ENSG00000110080,ST3GAL4,6484,ST3 beta-galactoside alpha-2,3-sialyltransferase 4 [Source:HGNC Symbol	Acc:HGNC:10864],0.89382020588236,0.000296167205812612
ENSG00000163554,SPTA1,6708,spectrin alpha, erythrocytic 1 [Source:HGNC Symbol	Acc:HGNC:11272],0.898196417647057,0.00159486936458888
ENSG00000243156,MICAL3,57553,microtubule associated monooxygenase, calponin and LIM domain containing 3 [Source:HGNC Symbol	Acc:HGNC:24694],-0.702725000000001,2.27063869198246e-05
ENSG00000163563,MNDA,4332,myeloid cell nuclear differentiation antigen [Source:HGNC Symbol	Acc:HGNC:7183],0.759582970588227,1.14191522401811e-05
ENSG00000163565,IFI16,3428,interferon gamma inducible protein 16 [Source:HGNC Symbol	Acc:HGNC:5395],1.24030520588236,6.74023260299912e-07
ENSG00000110448,CD5,921,CD5 molecule [Source:HGNC Symbol	Acc:HGNC:1685],-0.6540690882353,0.000122901957232357
ENSG00000243566,UPK3B,105375355,uroplakin 3B [Source:HGNC Symbol	Acc:HGNC:21444],0.600954964705881,0.0160054576469711
ENSG00000110492,MDK,4192,midkine [Source:HGNC Symbol	Acc:HGNC:6972],1.2292042117647,1.80565565016848e-05
ENSG00000018280,SLC11A1,6556,solute carrier family 11 member 1 [Source:HGNC Symbol	Acc:HGNC:10907],0.745031941176471,0.00335546782257861
ENSG00000243646,IL10RB,3588,interleukin 10 receptor subunit beta [Source:HGNC Symbol	Acc:HGNC:5965],0.62873976470588,7.12865431532655e-07
ENSG00000163568,AIM2,9447,absent in melanoma 2 [Source:HGNC Symbol	Acc:HGNC:357],1.8606035,1.26093378314113e-07
ENSG00000110628,SLC22A18,5002,solute carrier family 22 member 18 [Source:HGNC Symbol	Acc:HGNC:10964],0.611017205882352,0.00125593993097817
ENSG00000157322,CLEC18A,348174,C-type lectin domain family 18 member A [Source:HGNC Symbol	Acc:HGNC:30388],0.61295665279647,0.0235769268076165
ENSG00000110811,P3H3,10536,prolyl 3-hydroxylase 3 [Source:HGNC Symbol	Acc:HGNC:19318],-0.720793444117646,0.00390758853228921
ENSG00000110852,CLEC2B,9976,C-type lectin domain family 2 member B [Source:HGNC Symbol	Acc:HGNC:2053],1.16595282352941,4.31424488468335e-06
ENSG00000110881,ASIC1,41,acid sensing ion channel subunit 1 [Source:HGNC Symbol	Acc:HGNC:100],-1.06479501176471,0.000991916054352432
ENSG00000244482,LILRA6,79168,leukocyte immunoglobulin like receptor A6 [Source:HGNC Symbol	Acc:HGNC:15495],1.0902890882353,3.34813266146662e-06
ENSG00000244617,ASPRV1,151516,aspartic peptidase retroviral like 1 [Source:HGNC Symbol	Acc:HGNC:26321],1.53677726470588,1.20375324995763e-06
ENSG00000110944,IL23A,51561,interleukin 23 subunit alpha [Source:HGNC Symbol	Acc:HGNC:15488],-0.940787879411765,2.64729970183734e-05
ENSG00000110987,BCL7A,605,BAF chromatin remodeling complex subunit BCL7A [Source:HGNC Symbol	Acc:HGNC:1004],-0.985488047058825,4.61077079684418e-05
ENSG00000111052,LIN7A,8825,lin-7 homolog A, crumbs cell polarity complex component [Source:HGNC Symbol	Acc:HGNC:17787],1.0834400882353,1.96960354053995e-05
ENSG00000163606,CD200R1,131450,CD200 receptor 1 [Source:HGNC Symbol	Acc:HGNC:24235],-0.599210752941177,0.0261143249549989
ENSG00000111206,FOXM1,2305,forkhead box M1 [Source:HGNC Symbol	Acc:HGNC:3818],1.12146154411764,1.37646802671579e-05
ENSG00000247746,USP51,158880,ubiquitin specific peptidase 51 [Source:HGNC Symbol	Acc:HGNC:23086],-0.615157738235294,0.000914962780342433
ENSG00000111224,PARP11,57097,poly(ADP-ribose) polymerase family member 11 [Source:HGNC Symbol	Acc:HGNC:1186],0.828155017647052,0.00125183495875954
ENSG00000248099,INSL3,3640,insulin like 3 [Source:HGNC Symbol	Acc:HGNC:6086],0.958709776470585,0.000390160385173953
ENSG00000111249,CUX2,23316,cut like homeobox 2 [Source:HGNC Symbol	Acc:HGNC:19347],-0.778502450000007,0.000212830206362283
ENSG00000111261,MANSC1,54682,MANSC domain containing 1 [Source:HGNC Symbol	Acc:HGNC:25505],0.782709588235292,0.0029710646702921
ENSG00000248385,TARM1,441864,T cell-interacting, activating receptor on myeloid cells 1 [Source:HGNC Symbol	Acc:HGNC:37250],0.947134508823533,0.000135747518563516
ENSG00000111331,OAS3,4940,2'-5'-oligoadenylate synthetase 3 [Source:HGNC Symbol	Acc:HGNC:8088],1.99390344117647,2.34834505463016e-05
ENSG00000111335,OAS2,4939,2'-5'-oligoadenylate synthetase 2 [Source:HGNC Symbol	Acc:HGNC:8087],1.75333094117647,9.96446943799478e-06
ENSG00000019169,MARCO,8685,macrophage receptor with collagenous structure [Source:HGNC Symbol	Acc:HGNC:6895],1.00701763235294,6.83561529988367e-05
ENSG00000111371,SLC38A1,81539,solute carrier family 38 member 1 [Source:HGNC Symbol	Acc:HGNC:13447],-0.688138147058828,2.43655987145459e-05
ENSG00000111452,ADGRD1,283383,adhesion G protein-coupled receptor D1 [Source:HGNC Symbol	Acc:HGNC:19893],-0.840729735294125,0.00151671288222901
ENSG00000163625,WDFY3,23001,WD repeat and FYVE domain containing 3 [Source:HGNC Symbol	Acc:HGNC:20751],0.750933029411767,0.000534456298956951
ENSG00000111665,CDCA3,83461,cell division cycle associated 3 [Source:HGNC Symbol	Acc:HGNC:14624],0.6643890617647,0.00490718239915703
ENSG00000111666,CHPT1,56994,choline phosphotransferase 1 [Source:HGNC Symbol	Acc:HGNC:17852],0.686374941176469,0.00149708441824055
ENSG00000111678,C12orf57,113246,chromosome 12 open reading frame 57 [Source:HGNC Symbol	Acc:HGNC:29521],-1.03433902941177,1.00492337175025e-05
ENSG00000111716,LDHB,3945,lactate dehydrogenase B [Source:HGNC Symbol	Acc:HGNC:6541],-0.588913323529418,0.000233143771872525
ENSG00000249437,NAIP,4671,NLR family apoptosis inhibitory protein [Source:HGNC Symbol	Acc:HGNC:7634],1.34703279411764,4.94764202591224e-07
ENSG00000019991,HGF,3082,hepatocyte growth factor [Source:HGNC Symbol	Acc:HGNC:4893],0.847566238235292,0.00224828572079567
ENSG00000111796,KLRB1,3820,killer cell lectin like receptor B1 [Source:HGNC Symbol	Acc:HGNC:6373],-0.855560941176472,2.01547123051846e-05
ENSG00000111802,TDP2,51567,tyrosyl-DNA phosphodiesterase 2 [Source:HGNC Symbol	Acc:HGNC:17768],0.589171529411761,0.000902409327443975
ENSG00000111860,CEP85L,387119,centrosomal protein 85 like [Source:HGNC Symbol	Acc:HGNC:21638],-0.653905264705884,5.54517691131136e-05
ENSG00000111911,HINT3,135114,histidine triad nucleotide binding protein 3 [Source:HGNC Symbol	Acc:HGNC:18468],0.711327594117643,0.000186413735426451
ENSG00000111912,NCOA7,135112,nuclear receptor coactivator 7 [Source:HGNC Symbol	Acc:HGNC:21081],0.630924294117639,0.00648468692600568
ENSG00000111913,RIPOR2,9750,RHO family interacting cell polarization regulator 2 [Source:HGNC Symbol	Acc:HGNC:13872],0.735786352941179,0.000260232811942453
ENSG00000112053,SLC26A8,116369,solute carrier family 26 member 8 [Source:HGNC Symbol	Acc:HGNC:14468],1.94356620588235,1.4238722672551e-07
ENSG00000003402,CFLAR,8837,CASP8 and FADD like apoptosis regulator [Source:HGNC Symbol	Acc:HGNC:1876],0.809163647058813,2.31798769782539e-05
ENSG00000112062,MAPK14,1432,mitogen-activated protein kinase 14 [Source:HGNC Symbol	Acc:HGNC:6876],0.992324588235293,1.54580362942721e-05
ENSG00000112077,RHAG,6005,Rh associated glycoprotein [Source:HGNC Symbol	Acc:HGNC:10006],0.730368514705881,0.00740143122229969
ENSG00000250361,GYPB,2994,glycophorin B (MNS blood group) [Source:HGNC Symbol	Acc:HGNC:4703],0.815002135294117,0.0434569709444528
ENSG00000112137,PHACTR1,221692,phosphatase and actin regulator 1 [Source:HGNC Symbol	Acc:HGNC:20990],0.814469591176469,0.00110625479110499
ENSG00000250510,GPR162,27239,G protein-coupled receptor 162 [Source:HGNC Symbol	Acc:HGNC:16693],-0.705315617647063,0.00142925536230962
ENSG00000020577,SAMD4A,23034,sterile alpha motif domain containing 4A [Source:HGNC Symbol	Acc:HGNC:23023],0.699902473529409,0.0309306807200412
ENSG00000112182,BACH2,60468,BTB domain and CNC homolog 2 [Source:HGNC Symbol	Acc:HGNC:14078],-1.21002326470588,1.77110582620623e-06
ENSG00000112195,TREML2,79865,triggering receptor expressed on myeloid cells like 2 [Source:HGNC Symbol	Acc:HGNC:21092],0.590647500000006,0.00921069802680195
ENSG00000112212,TSPO2,222642,translocator protein 2 [Source:HGNC Symbol	Acc:HGNC:21256],0.970387149999999,0.00018360548856377
ENSG00000112245,PTP4A1,7803,protein tyrosine phosphatase 4A1 [Source:HGNC Symbol	Acc:HGNC:9634],0.750294705882359,0.000200264193123142
ENSG00000112299,VNN1,8876,vanin 1 [Source:HGNC Symbol	Acc:HGNC:12705],0.824963352941181,0.0138554997404924
ENSG00000112303,VNN2,8875,vanin 2 [Source:HGNC Symbol	Acc:HGNC:12706],0.682538794117637,0.00380311088368898
ENSG00000157343,ARMC12,221481,armadillo repeat containing 12 [Source:HGNC Symbol	Acc:HGNC:21099],0.938900478999264,0.00516531938577055
ENSG00000021300,PLEKHB1,58473,pleckstrin homology domain containing B1 [Source:HGNC Symbol	Acc:HGNC:19079],-0.864912294117653,5.19202994017742e-05
ENSG00000112312,GMNN,51053,geminin DNA replication inhibitor [Source:HGNC Symbol	Acc:HGNC:17493],0.593200291176467,0.000603207512193761
ENSG00000112333,NR2E1,7101,nuclear receptor subfamily 2 group E member 1 [Source:HGNC Symbol	Acc:HGNC:7973],0.827647985294116,0.00139722811749601
ENSG00000163666,HESX1,8820,HESX homeobox 1 [Source:HGNC Symbol	Acc:HGNC:4877],1.24584740882353,0.000333521972062818
ENSG00000021355,SERPINB1,1992,serpin family B member 1 [Source:HGNC Symbol	Acc:HGNC:3311],0.957998264705875,1.87527118116143e-05
ENSG00000112343,TRIM38,10475,tripartite motif containing 38 [Source:HGNC Symbol	Acc:HGNC:10059],0.86017997058822,2.27823643637027e-06
ENSG00000112394,SLC16A10,117247,solute carrier family 16 member 10 [Source:HGNC Symbol	Acc:HGNC:17027],-1.18394847941177,9.55358598464332e-05
ENSG00000251369,ZNF550,162972,zinc finger protein 550 [Source:HGNC Symbol	Acc:HGNC:28643],-0.733415138235296,0.00348443876973048
ENSG00000112655,PTK7,5754,protein tyrosine kinase 7 (inactive) [Source:HGNC Symbol	Acc:HGNC:9618],-0.835208661764709,0.000828220157413727
ENSG00000003436,TFPI,7035,tissue factor pathway inhibitor [Source:HGNC Symbol	Acc:HGNC:11760],0.616684605882351,0.00234729260997955
ENSG00000163687,DNASE1L3,1776,deoxyribonuclease 1 like 3 [Source:HGNC Symbol	Acc:HGNC:2959],-0.656946020588239,0.00493220632747776
ENSG00000112742,TTK,7272,TTK protein kinase [Source:HGNC Symbol	Acc:HGNC:12401],0.644209229411763,0.00208876154501226
ENSG00000112773,TENT5A,55603,terminal nucleotidyltransferase 5A [Source:HGNC Symbol	Acc:HGNC:18345],0.680187823529415,0.00125221960229498
ENSG00000163694,RBM47,54502,RNA binding motif protein 47 [Source:HGNC Symbol	Acc:HGNC:30358],0.640047764705882,0.000758816935935752
ENSG00000112984,KIF20A,10112,kinesin family member 20A [Source:HGNC Symbol	Acc:HGNC:9787],1.06695521764706,1.14256089277248e-05
ENSG00000113088,GZMK,3003,granzyme K [Source:HGNC Symbol	Acc:HGNC:4711],-0.715239029411766,0.00164445052683987
ENSG00000113263,ITK,3702,IL2 inducible T cell kinase [Source:HGNC Symbol	Acc:HGNC:6171],-0.748551000000003,1.29489821577292e-05
ENSG00000113319,RASGRF2,5924,Ras protein specific guanine nucleotide releasing factor 2 [Source:HGNC Symbol	Acc:HGNC:9876],-0.867830411764709,1.10986828533572e-05
ENSG00000113368,LMNB1,4001,lamin B1 [Source:HGNC Symbol	Acc:HGNC:6637],1.21927499999999,8.9026959508883e-10
ENSG00000163710,PCOLCE2,26577,procollagen C-endopeptidase enhancer 2 [Source:HGNC Symbol	Acc:HGNC:8739],0.652547870588234,0.0228096278188724
ENSG00000022840,RNF10,9921,ring finger protein 10 [Source:HGNC Symbol	Acc:HGNC:10055],0.657542029411768,0.00214091220091709
ENSG00000253276,CCDC71L,168455,coiled-coil domain containing 71 like [Source:HGNC Symbol	Acc:HGNC:26685],1.15912129411765,4.67945156458789e-08
ENSG00000023171,GRAMD1B,57476,GRAM domain containing 1B [Source:HGNC Symbol	Acc:HGNC:29214],1.01501252941176,2.79834694205589e-05
ENSG00000113732,ATP6V0E1,8992,ATPase H+ transporting V0 subunit e1 [Source:HGNC Symbol	Acc:HGNC:863],0.723589647058821,1.26987808399506e-05
ENSG00000113749,HRH2,3274,histamine receptor H2 [Source:HGNC Symbol	Acc:HGNC:5183],1.16369305882353,1.66813135543407e-05
ENSG00000113758,DBN1,1627,drebrin 1 [Source:HGNC Symbol	Acc:HGNC:2695],0.784256999999993,6.63284643888342e-05
ENSG00000113916,BCL6,604,BCL6 transcription repressor [Source:HGNC Symbol	Acc:HGNC:1001],0.699530117647072,0.00181201434587344
ENSG00000114127,XRN1,54464,5'-3' exoribonuclease 1 [Source:HGNC Symbol	Acc:HGNC:30654],0.813818735294111,0.000245353083449158
ENSG00000023318,ERP44,23071,endoplasmic reticulum protein 44 [Source:HGNC Symbol	Acc:HGNC:18311],0.668518676470581,7.56477076319923e-07
ENSG00000114268,PFKFB4,5210,6-phosphofructo-2-kinase/fructose-2,6-biphosphatase 4 [Source:HGNC Symbol	Acc:HGNC:8875],0.670729941176463,0.000187522763668154
ENSG00000254087,LYN,4067,LYN proto-oncogene, Src family tyrosine kinase [Source:HGNC Symbol	Acc:HGNC:6735],0.597424205882355,4.41734091671208e-05
ENSG00000254415,SIGLEC14,100049587,sialic acid binding Ig like lectin 14 [Source:HGNC Symbol	Acc:HGNC:32926],0.739689970588232,0.0141047133742398
ENSG00000163754,GYG1,2992,glycogenin 1 [Source:HGNC Symbol	Acc:HGNC:4699],1.20003455882353,8.89427570551985e-06
ENSG00000023572,GLRX2,51022,glutaredoxin 2 [Source:HGNC Symbol	Acc:HGNC:16065],0.649787676470584,0.000136668170697383
ENSG00000114554,PLXNA1,5361,plexin A1 [Source:HGNC Symbol	Acc:HGNC:9099],-0.586779264705884,0.000837994251279176
ENSG00000254470,AP5B1,91056,adaptor related protein complex 5 subunit beta 1 [Source:HGNC Symbol	Acc:HGNC:25104],0.870686794117645,1.44395725384256e-05
ENSG00000114779,ABHD14B,84836,abhydrolase domain containing 14B [Source:HGNC Symbol	Acc:HGNC:28235],-0.615409794117658,7.3826558857015e-05
ENSG00000114812,VIPR1,7433,vasoactive intestinal peptide receptor 1 [Source:HGNC Symbol	Acc:HGNC:12694],-0.755580205882355,2.06683839444271e-06
ENSG00000114923,SLC4A3,6508,solute carrier family 4 member 3 [Source:HGNC Symbol	Acc:HGNC:11029],-0.698104232352943,0.000815529996852098
ENSG00000114942,EEF1B2,1933,eukaryotic translation elongation factor 1 beta 2 [Source:HGNC Symbol	Acc:HGNC:3208],-0.771813588235295,3.24192319091384e-05
ENSG00000115128,SF3B6,51639,splicing factor 3b subunit 6 [Source:HGNC Symbol	Acc:HGNC:30096],0.61033973529412,0.00148253400697062
ENSG00000255221,CARD17,440068,caspase recruitment domain family member 17 [Source:HGNC Symbol	Acc:HGNC:33827],2.19604093529412,3.83353237066479e-07
ENSG00000115155,OTOF,9381,otoferlin [Source:HGNC Symbol	Acc:HGNC:8515],2.53417108823529,4.01632016685737e-06
ENSG00000115159,GPD2,2820,glycerol-3-phosphate dehydrogenase 2 [Source:HGNC Symbol	Acc:HGNC:4456],0.761324564705882,0.00138467410059581
ENSG00000255398,HCAR3,8843,hydroxycarboxylic acid receptor 3 [Source:HGNC Symbol	Acc:HGNC:16824],0.671271676470589,0.000239280474806829
ENSG00000163808,KIF15,56992,kinesin family member 15 [Source:HGNC Symbol	Acc:HGNC:17273],0.800131664705881,0.000189588656892236
ENSG00000115255,REEP6,92840,receptor accessory protein 6 [Source:HGNC Symbol	Acc:HGNC:30078],-0.790650555882356,0.000182586365409228
ENSG00000115267,IFIH1,64135,interferon induced with helicase C domain 1 [Source:HGNC Symbol	Acc:HGNC:18873],1.38583811764706,3.11563480287668e-05
ENSG00000115271,GCA,25801,grancalcin [Source:HGNC Symbol	Acc:HGNC:15990],0.877699264705877,0.000177340542649646
ENSG00000255833,TIFAB,497189,TIFA inhibitor [Source:HGNC Symbol	Acc:HGNC:34024],-0.912647620588237,2.32216567879067e-05
ENSG00000025039,RRAGD,58528,Ras related GTP binding D [Source:HGNC Symbol	Acc:HGNC:19903],0.843966764705881,3.97140532860141e-06
ENSG00000115414,FN1,2335,fibronectin 1 [Source:HGNC Symbol	Acc:HGNC:3778],1.24799661764706,0.0107109447129546
ENSG00000115415,STAT1,6772,signal transducer and activator of transcription 1 [Source:HGNC Symbol	Acc:HGNC:11362],0.881497264705876,0.000422416922991459
ENSG00000163823,CCR1,1230,C-C motif chemokine receptor 1 [Source:HGNC Symbol	Acc:HGNC:1602],1.07263344117647,6.61192422434215e-06
ENSG00000115590,IL1R2,7850,interleukin 1 receptor type 2 [Source:HGNC Symbol	Acc:HGNC:5994],1.41023876470588,0.00258493894415961
ENSG00000115604,IL18R1,8809,interleukin 18 receptor 1 [Source:HGNC Symbol	Acc:HGNC:5988],1.78452626764705,2.58841933381326e-05
ENSG00000257017,HP,3240,haptoglobin [Source:HGNC Symbol	Acc:HGNC:5141],1.7715574617647,0.00054383888814572
ENSG00000115607,IL18RAP,8807,interleukin 18 receptor accessory protein [Source:HGNC Symbol	Acc:HGNC:5989],1.57536738235294,1.0838192175261e-06
ENSG00000115641,FHL2,2274,four and a half LIM domains 2 [Source:HGNC Symbol	Acc:HGNC:3703],0.600709317647061,0.00725736748274794
ENSG00000257093,KIAA1147,57189,KIAA1147 [Source:HGNC Symbol	Acc:HGNC:29472],-0.851269705882354,3.79975899319248e-06
ENSG00000163840,DTX3L,151636,deltex E3 ubiquitin ligase 3L [Source:HGNC Symbol	Acc:HGNC:30323],0.915670823529418,5.45345407715038e-05
ENSG00000025708,TYMP,1890,thymidine phosphorylase [Source:HGNC Symbol	Acc:HGNC:3148],0.836795500000001,2.02130337300237e-05
ENSG00000115687,PASK,23178,PAS domain containing serine/threonine kinase [Source:HGNC Symbol	Acc:HGNC:17270],-0.814896676470592,9.18194638931345e-05
ENSG00000070501,POLB,5423,DNA polymerase beta [Source:HGNC Symbol	Acc:HGNC:9174],0.736479499999998,3.17640814710461e-05
ENSG00000257335,MGAM,8972,maltase-glucoamylase [Source:HGNC Symbol	Acc:HGNC:7043],0.614431676470586,0.0343741657044801
ENSG00000115827,DCAF17,80067,DDB1 and CUL4 associated factor 17 [Source:HGNC Symbol	Acc:HGNC:25784],-0.595585729411766,0.000282972024496906
ENSG00000115828,QPCT,25797,glutaminyl-peptide cyclotransferase [Source:HGNC Symbol	Acc:HGNC:9753],0.845768088235287,5.87531266664776e-05
ENSG00000257743,MGAM2,93432,maltase-glucoamylase 2 (putative) [Source:HGNC Symbol	Acc:HGNC:28101],1.18471134705882,0.000229528569088346
ENSG00000115919,KYNU,8942,kynureninase [Source:HGNC Symbol	Acc:HGNC:6469],0.596779558823526,0.0236354711391349
ENSG00000258102,MAP1LC3B2,643246,microtubule associated protein 1 light chain 3 beta 2 [Source:HGNC Symbol	Acc:HGNC:34390],0.885555544117651,0.00247875359021546
ENSG00000116016,EPAS1,2034,endothelial PAS domain protein 1 [Source:HGNC Symbol	Acc:HGNC:3374],0.639112202941172,0.0295402872831208
ENSG00000258227,CLEC5A,23601,C-type lectin domain containing 5A [Source:HGNC Symbol	Acc:HGNC:2054],1.00137235588236,0.00434189218424395
ENSG00000026103,FAS,355,Fas cell surface death receptor [Source:HGNC Symbol	Acc:HGNC:11920],0.705683470588234,0.000421115057827247
ENSG00000070526,ST6GALNAC1,55808,ST6 N-acetylgalactosaminide alpha-2,6-sialyltransferase 1 [Source:HGNC Symbol	Acc:HGNC:23614],-0.658836864705886,0.00725736748274794
ENSG00000026559,KCNG1,3755,potassium voltage-gated channel modifier subfamily G member 1 [Source:HGNC Symbol	Acc:HGNC:6248],-1.42880230882353,1.41473303516963e-05
ENSG00000116663,FBXO6,26270,F-box protein 6 [Source:HGNC Symbol	Acc:HGNC:13585],1.41341694117646,5.42543470046926e-07
ENSG00000116668,SWT1,54823,SWT1 RNA endoribonuclease homolog [Source:HGNC Symbol	Acc:HGNC:16785],0.733321755882354,1.71951500555409e-05
ENSG00000026950,BTN3A1,11119,butyrophilin subfamily 3 member A1 [Source:HGNC Symbol	Acc:HGNC:1138],0.706010647058822,2.21571474601969e-05
ENSG00000116701,NCF2,4688,neutrophil cytosolic factor 2 [Source:HGNC Symbol	Acc:HGNC:7661],0.705503764705881,7.30029621171016e-06
ENSG00000116717,GADD45A,1647,growth arrest and DNA damage inducible alpha [Source:HGNC Symbol	Acc:HGNC:4095],0.93353168823529,0.00206209413998737
ENSG00000116741,RGS2,5997,regulator of G protein signaling 2 [Source:HGNC Symbol	Acc:HGNC:9998],0.606600235294113,0.0145958568042691
ENSG00000116771,AGMAT,79814,agmatinase [Source:HGNC Symbol	Acc:HGNC:18407],-0.79633297058824,7.3826558857015e-05
ENSG00000116793,PHTF1,10745,putative homeodomain transcription factor 1 [Source:HGNC Symbol	Acc:HGNC:8939],0.951265214705881,0.000604173612928782
ENSG00000116815,CD58,965,CD58 molecule [Source:HGNC Symbol	Acc:HGNC:1688],0.647593999999996,0.0001779673348664
ENSG00000027697,IFNGR1,3459,interferon gamma receptor 1 [Source:HGNC Symbol	Acc:HGNC:5439],0.697243411764701,0.00130391568311623
ENSG00000116954,RRAGC,64121,Ras related GTP binding C [Source:HGNC Symbol	Acc:HGNC:19902],0.662276735294116,9.93687254572886e-05
ENSG00000116983,HPCAL4,51440,hippocalcin like 4 [Source:HGNC Symbol	Acc:HGNC:18212],-0.613333929411768,0.0125723347356362
ENSG00000116984,MTR,4548,5-methyltetrahydrofolate-homocysteine methyltransferase [Source:HGNC Symbol	Acc:HGNC:7468],-0.604216588235293,2.31988980481827e-05
ENSG00000116990,MYCL,4610,MYCL proto-oncogene, bHLH transcription factor [Source:HGNC Symbol	Acc:HGNC:7555],-0.622233411764716,0.00453590359405917
ENSG00000116991,SIPA1L2,57568,signal induced proliferation associated 1 like 2 [Source:HGNC Symbol	Acc:HGNC:23800],1.46818935294117,1.21163623123385e-05
ENSG00000117010,ZNF684,127396,zinc finger protein 684 [Source:HGNC Symbol	Acc:HGNC:28418],1.1856764,0.000499731572831289
ENSG00000117115,PADI2,11240,peptidyl arginine deiminase 2 [Source:HGNC Symbol	Acc:HGNC:18341],0.769562676470576,0.00241943523237585
ENSG00000028116,VRK2,7444,VRK serine/threonine kinase 2 [Source:HGNC Symbol	Acc:HGNC:12719],0.614665867647053,0.00194056992658627
ENSG00000117226,GBP3,2635,guanylate binding protein 3 [Source:HGNC Symbol	Acc:HGNC:4184],0.849858382352933,0.00114632718490337
ENSG00000117228,GBP1,2633,guanylate binding protein 1 [Source:HGNC Symbol	Acc:HGNC:4182],1.41481679411764,2.35544829672586e-05
ENSG00000163932,PRKCD,5580,protein kinase C delta [Source:HGNC Symbol	Acc:HGNC:9399],0.634564852941176,1.90039615639612e-06
ENSG00000260286,ARMH2,101928603,armadillo like helical domain containing 2 [Source:HGNC Symbol	Acc:HGNC:49394],0.611799714705882,0.00535015503843277
ENSG00000117298,ECE1,1889,endothelin converting enzyme 1 [Source:HGNC Symbol	Acc:HGNC:3146],0.639804911764704,2.0060301782301e-05
ENSG00000260325,HSPB9,94086,heat shock protein family B (small) member 9 [Source:HGNC Symbol	Acc:HGNC:30589],1.33387467647059,0.00160788623159495
ENSG00000117318,ID3,3399,inhibitor of DNA binding 3, HLH protein [Source:HGNC Symbol	Acc:HGNC:5362],-1.21371467647059,5.32303205004149e-06
ENSG00000117322,CR2,1380,complement C3d receptor 2 [Source:HGNC Symbol	Acc:HGNC:2336],-1.19965493235294,0.000214511338722869
ENSG00000117399,CDC20,991,cell division cycle 20 [Source:HGNC Symbol	Acc:HGNC:1723],1.05601377058823,6.68206244479808e-05
ENSG00000117475,BLZF1,8548,basic leucine zipper nuclear factor 1 [Source:HGNC Symbol	Acc:HGNC:1065],0.637969679411761,0.00310802686633361
ENSG00000117602,RCAN3,11123,RCAN family member 3 [Source:HGNC Symbol	Acc:HGNC:3042],-0.950151088235293,3.821344792448e-06
ENSG00000117643,MAN1C1,57134,mannosidase alpha class 1C member 1 [Source:HGNC Symbol	Acc:HGNC:19080],-0.956361617647067,1.44001781873221e-06
ENSG00000117650,NEK2,4751,NIMA related kinase 2 [Source:HGNC Symbol	Acc:HGNC:7745],0.825737461764702,2.01148758308852e-05
ENSG00000261150,EPPK1,83481,epiplakin 1 [Source:HGNC Symbol	Acc:HGNC:15577],-1.10138887647059,0.000120274462534376
ENSG00000117834,SLC5A9,200010,solute carrier family 5 member 9 [Source:HGNC Symbol	Acc:HGNC:22146],1.35898443823529,0.000584862673084487
ENSG00000261308,FIGNL2,401720,fidgetin like 2 [Source:HGNC Symbol	Acc:HGNC:13287],-0.702137691176478,1.35184396278748e-06
ENSG00000117984,CTSD,1509,cathepsin D [Source:HGNC Symbol	Acc:HGNC:2529],0.587803205882345,0.00346835308092771
ENSG00000163958,ZDHHC19,131540,zinc finger DHHC-type containing 19 [Source:HGNC Symbol	Acc:HGNC:20713],1.26023033823529,0.00564433339619137
ENSG00000118113,MMP8,4317,matrix metallopeptidase 8 [Source:HGNC Symbol	Acc:HGNC:7175],1.62320957352941,0.00294536477374318
ENSG00000118162,KPTN,11133,kaptin, actin binding protein [Source:HGNC Symbol	Acc:HGNC:6404],0.991685470588234,2.59544552432963e-06
ENSG00000163959,SLC51A,200931,solute carrier family 51 alpha subunit [Source:HGNC Symbol	Acc:HGNC:29955],1.68599308529411,7.58208242456913e-05
ENSG00000118193,KIF14,9928,kinesin family member 14 [Source:HGNC Symbol	Acc:HGNC:19181],0.684191535294113,0.000602157928984988
ENSG00000118473,SGIP1,84251,SH3 domain GRB2 like endophilin interacting protein 1 [Source:HGNC Symbol	Acc:HGNC:25412],0.750441605882349,0.0107876062411571
ENSG00000118515,SGK1,6446,serum/glucocorticoid regulated kinase 1 [Source:HGNC Symbol	Acc:HGNC:10810],-0.670212794117647,0.000166814302553285
ENSG00000163993,S100P,6286,S100 calcium binding protein P [Source:HGNC Symbol	Acc:HGNC:10504],1.10671888235294,0.015178869325423
ENSG00000118520,ARG1,383,arginase 1 [Source:HGNC Symbol	Acc:HGNC:663],1.89049598823529,0.00157164046547939
ENSG00000118564,FBXL5,26234,F-box and leucine rich repeat protein 5 [Source:HGNC Symbol	Acc:HGNC:13602],0.826235294117646,2.4649382275401e-06
ENSG00000262874,C19orf84,147646,chromosome 19 open reading frame 84 [Source:HGNC Symbol	Acc:HGNC:27112],0.804493844117644,0.000669197942911656
ENSG00000118777,ABCG2,9429,ATP binding cassette subfamily G member 2 (Junior blood group) [Source:HGNC Symbol	Acc:HGNC:74],0.601403158823528,0.0267214931585727
ENSG00000118922,KLF12,11278,Kruppel like factor 12 [Source:HGNC Symbol	Acc:HGNC:6346],-0.684320470588236,0.000253543222023533
ENSG00000030582,GRN,2896,granulin precursor [Source:HGNC Symbol	Acc:HGNC:4601],0.76203211764706,3.25500786743822e-06
ENSG00000119013,NDUFB3,4709,NADH:ubiquinone oxidoreductase subunit B3 [Source:HGNC Symbol	Acc:HGNC:7698],0.948963558823525,3.79975899319248e-06
ENSG00000119048,UBE2B,7320,ubiquitin conjugating enzyme E2 B [Source:HGNC Symbol	Acc:HGNC:12473],0.66156458823529,8.61969756814356e-05
ENSG00000119326,CTNNAL1,8727,catenin alpha like 1 [Source:HGNC Symbol	Acc:HGNC:2512],0.831308152941178,0.000855469869540854
ENSG00000119514,GALNT12,79695,polypeptide N-acetylgalactosaminyltransferase 12 [Source:HGNC Symbol	Acc:HGNC:19877],-0.719146176470586,0.00229335928135995
ENSG00000119535,CSF3R,1441,colony stimulating factor 3 receptor [Source:HGNC Symbol	Acc:HGNC:2439],0.590413705882355,0.00159852407201217
ENSG00000119655,NPC2,10577,NPC intracellular cholesterol transporter 2 [Source:HGNC Symbol	Acc:HGNC:14537],0.641147999999999,2.18427045356988e-05
ENSG00000119686,FLVCR2,55640,feline leukemia virus subgroup C cellular receptor family member 2 [Source:HGNC Symbol	Acc:HGNC:20105],0.848507282352934,0.000286739279668793
ENSG00000157445,CACNA2D3,55799,calcium voltage-gated channel auxiliary subunit alpha2delta 3 [Source:HGNC Symbol	Acc:HGNC:15460],-1.19378258216046,4.03177399520365e-07
ENSG00000119771,KLHL29,114818,kelch like family member 29 [Source:HGNC Symbol	Acc:HGNC:29404],-0.656818770588238,0.00698859653534915
ENSG00000164045,CDC25A,993,cell division cycle 25A [Source:HGNC Symbol	Acc:HGNC:1725],0.963894311764703,4.75583762754026e-05
ENSG00000119862,LGALSL,29094,galectin like [Source:HGNC Symbol	Acc:HGNC:25012],0.725650529411766,0.000761068472098858
ENSG00000119866,BCL11A,53335,BAF chromatin remodeling complex subunit BCL11A [Source:HGNC Symbol	Acc:HGNC:13221],-0.595785529411769,0.000178622450915251
ENSG00000266028,SRGAP2,23380,SLIT-ROBO Rho GTPase activating protein 2 [Source:HGNC Symbol	Acc:HGNC:19751],0.841316911764707,0.00307154332735714
ENSG00000164047,CAMP,820,cathelicidin antimicrobial peptide [Source:HGNC Symbol	Acc:HGNC:1472],0.794772970588236,0.00839868553465545
ENSG00000119917,IFIT3,3437,interferon induced protein with tetratricopeptide repeats 3 [Source:HGNC Symbol	Acc:HGNC:5411],2.04138535294117,3.85937672577603e-06
ENSG00000119922,IFIT2,3433,interferon induced protein with tetratricopeptide repeats 2 [Source:HGNC Symbol	Acc:HGNC:5409],1.46762141176469,0.000157737021473696
ENSG00000120051,CFAP58,159686,cilia and flagella associated protein 58 [Source:HGNC Symbol	Acc:HGNC:26676],0.879943552941178,0.000849058220248783
ENSG00000120057,SFRP5,6425,secreted frizzled related protein 5 [Source:HGNC Symbol	Acc:HGNC:10779],-0.851940338235291,0.00256227515155592
ENSG00000120129,DUSP1,1843,dual specificity phosphatase 1 [Source:HGNC Symbol	Acc:HGNC:3064],0.868062264705879,0.00277140356035244
ENSG00000164054,SHISA5,51246,shisa family member 5 [Source:HGNC Symbol	Acc:HGNC:30376],1.12425558823529,2.59544552432963e-06
ENSG00000120217,CD274,29126,CD274 molecule [Source:HGNC Symbol	Acc:HGNC:17635],1.60992382941176,2.86010498592645e-07
ENSG00000120278,PLEKHG1,57480,pleckstrin homology and RhoGEF domain containing G1 [Source:HGNC Symbol	Acc:HGNC:20884],-0.722737708823525,0.00257021691387997
ENSG00000120280,CXorf21,80231,chromosome X open reading frame 21 [Source:HGNC Symbol	Acc:HGNC:25667],0.821479705882348,3.68319202991134e-05
ENSG00000120306,CYSTM1,84418,cysteine rich transmembrane module containing 1 [Source:HGNC Symbol	Acc:HGNC:30239],1.38728841176471,2.96375159767481e-05
ENSG00000267281,ATF7-NPFF,8620,ATF7-NPFF readthrough [Source:NCBI gene	Acc:114108587],0.725341764705879,0.000280552959252915
ENSG00000120539,MASTL,84930,microtubule associated serine/threonine kinase like [Source:HGNC Symbol	Acc:HGNC:19042],0.649949158823528,0.00149159266808702
ENSG00000120594,PLXDC2,84898,plexin domain containing 2 [Source:HGNC Symbol	Acc:HGNC:21013],0.674266294117645,4.67092451985918e-05
ENSG00000120645,IQSEC3,440073,IQ motif and Sec7 domain 3 [Source:HGNC Symbol	Acc:HGNC:29193],-0.872069855882353,0.0100230984122775
ENSG00000034053,APBA2,321,amyloid beta precursor protein binding family A member 2 [Source:HGNC Symbol	Acc:HGNC:579],-0.646451235294119,0.000603368200244982
ENSG00000120885,CLU,1191,clusterin [Source:HGNC Symbol	Acc:HGNC:2095],0.755406558823525,0.00721835005027177
ENSG00000120896,SORBS3,10174,sorbin and SH3 domain containing 3 [Source:HGNC Symbol	Acc:HGNC:30907],-0.693591529411774,0.000148668552511903
ENSG00000120899,PTK2B,2185,protein tyrosine kinase 2 beta [Source:HGNC Symbol	Acc:HGNC:9612],0.595049705882353,1.21720255470257e-06
ENSG00000120915,EPHX2,2053,epoxide hydrolase 2 [Source:HGNC Symbol	Acc:HGNC:3402],-0.966492058823532,3.61616316176789e-06
ENSG00000121060,TRIM25,7706,tripartite motif containing 25 [Source:HGNC Symbol	Acc:HGNC:12932],0.983701470588223,5.1724305278086e-06
ENSG00000164087,POC1A,25886,POC1 centriolar protein A [Source:HGNC Symbol	Acc:HGNC:24488],0.706720276470589,0.000209482791288691
ENSG00000269404,SPIB,6689,Spi-B transcription factor [Source:HGNC Symbol	Acc:HGNC:11242],-1.16582964705883,2.84710173132951e-05
ENSG00000121152,NCAPH,23397,non-SMC condensin I complex subunit H [Source:HGNC Symbol	Acc:HGNC:1112],0.736548497058823,0.00105780281918401
ENSG00000157456,CCNB2,9133,cyclin B2 [Source:HGNC Symbol	Acc:HGNC:1580],1.25223550160824,2.0731454401119e-05
ENSG00000121236,TRIM6,117854,tripartite motif containing 6 [Source:HGNC Symbol	Acc:HGNC:16277],1.73117323529412,4.44734560162512e-06
ENSG00000121316,PLBD1,79887,phospholipase B domain containing 1 [Source:HGNC Symbol	Acc:HGNC:26215],0.720285735294116,0.000281209379607478
ENSG00000035115,SH3YL1,26751,SH3 and SYLF domain containing 1 [Source:HGNC Symbol	Acc:HGNC:29546],-0.768014176470595,9.84543144253357e-06
ENSG00000164096,C4orf3,401152,chromosome 4 open reading frame 3 [Source:HGNC Symbol	Acc:HGNC:19225],0.77958323529413,6.79983739014435e-06
ENSG00000121413,ZSCAN18,65982,zinc finger and SCAN domain containing 18 [Source:HGNC Symbol	Acc:HGNC:21037],-0.737886294117645,8.44443871252799e-05
ENSG00000121454,LHX4,89884,LIM homeobox 4 [Source:HGNC Symbol	Acc:HGNC:21734],1.42835432941176,0.0312041080206514
ENSG00000121552,CSTA,1475,cystatin A [Source:HGNC Symbol	Acc:HGNC:2481],0.642782852941174,0.000570401799208843
ENSG00000164104,HMGB2,3148,high mobility group box 2 [Source:HGNC Symbol	Acc:HGNC:5000],1.05764364705882,8.73022590569626e-05
ENSG00000121797,CCRL2,9034,C-C motif chemokine receptor like 2 [Source:HGNC Symbol	Acc:HGNC:1612],1.07985584705882,2.22910869733573e-05
ENSG00000164105,SAP30,8819,Sin3A associated protein 30 [Source:HGNC Symbol	Acc:HGNC:10532],1.28580984117647,0.000353422957509099
ENSG00000121858,TNFSF10,8743,TNF superfamily member 10 [Source:HGNC Symbol	Acc:HGNC:11925],1.19847785294117,3.34813266146662e-06
ENSG00000121900,TMEM54,113452,transmembrane protein 54 [Source:HGNC Symbol	Acc:HGNC:24143],0.651288594117644,0.000446210689249904
ENSG00000270882,HIST2H4A,8370,histone cluster 2 H4 family member a [Source:HGNC Symbol	Acc:HGNC:4794],1.00659076176471,1.65886883892232e-05
ENSG00000121933,TMIGD3,57413,transmembrane and immunoglobulin domain containing 3 [Source:HGNC Symbol	Acc:HGNC:51375],1.38230081176471,0.00140086138159796
ENSG00000122025,FLT3,2322,fms related tyrosine kinase 3 [Source:HGNC Symbol	Acc:HGNC:3765],0.865501700000003,0.0151092238648242
ENSG00000164111,ANXA5,308,annexin A5 [Source:HGNC Symbol	Acc:HGNC:543],0.605442676470593,3.3911957469344e-06
ENSG00000122224,LY9,4063,lymphocyte antigen 9 [Source:HGNC Symbol	Acc:HGNC:6730],-0.743990176470597,2.98848140330206e-05
ENSG00000271447,MMP28,79148,matrix metallopeptidase 28 [Source:HGNC Symbol	Acc:HGNC:14366],-0.819829073529416,0.00209099444968751
ENSG00000271605,MILR1,284021,mast cell immunoglobulin like receptor 1 [Source:HGNC Symbol	Acc:HGNC:27570],0.924525735294107,1.56235157165454e-06
ENSG00000122378,PRXL2A,84293,peroxiredoxin like 2A [Source:HGNC Symbol	Acc:HGNC:28651],-0.69702599411765,6.53943842789342e-05
ENSG00000122406,RPL5,6125,ribosomal protein L5 [Source:HGNC Symbol	Acc:HGNC:10360],-0.749308911764707,7.3841225558759e-06
ENSG00000122432,SPATA1,100505741,spermatogenesis associated 1 [Source:HGNC Symbol	Acc:HGNC:14682],0.799322279411758,0.000130897096657924
ENSG00000122642,FKBP9,11328,FKBP prolyl isomerase 9 [Source:HGNC Symbol	Acc:HGNC:3725],0.63318404117647,0.00200812965369896
ENSG00000122643,NT5C3A,51251,5'-nucleotidase, cytosolic IIIA [Source:HGNC Symbol	Acc:HGNC:17820],1.2370578235294,1.94839374935627e-05
ENSG00000122644,ARL4A,10124,ADP ribosylation factor like GTPase 4A [Source:HGNC Symbol	Acc:HGNC:695],0.721359244117643,0.000195919761345239
ENSG00000122694,GLIPR2,152007,GLI pathogenesis related 2 [Source:HGNC Symbol	Acc:HGNC:18007],0.640516764705881,7.14139386788336e-07
ENSG00000036549,AC118549.1,26009,zinc finger ZZ-type containing 3 [Source:NCBI gene	Acc:26009],-0.631308817647056,0.000232074806078533
ENSG00000122862,SRGN,5552,serglycin [Source:HGNC Symbol	Acc:HGNC:9361],0.624733911764704,0.00123114913033034
ENSG00000070756,PABPC1,26986,poly(A) binding protein cytoplasmic 1 [Source:HGNC Symbol	Acc:HGNC:8554],-0.686449117647069,1.12621136963763e-08
ENSG00000123130,ACOT9,23597,acyl-CoA thioesterase 9 [Source:HGNC Symbol	Acc:HGNC:17152],0.907988588235296,4.500481109768e-06
ENSG00000123146,ADGRE5,976,adhesion G protein-coupled receptor E5 [Source:HGNC Symbol	Acc:HGNC:1711],0.706769529411766,0.000122381152957944
ENSG00000123342,MMP19,4327,matrix metallopeptidase 19 [Source:HGNC Symbol	Acc:HGNC:7165],0.601611585294116,0.00242445609489945
ENSG00000123405,NFE2,4778,nuclear factor, erythroid 2 [Source:HGNC Symbol	Acc:HGNC:7780],0.953808941176465,5.11446724151871e-05
ENSG00000273802,HIST1H2BG,8339,histone cluster 1 H2B family member g [Source:HGNC Symbol	Acc:HGNC:4746],0.695223397058824,0.000356280728324113
ENSG00000123453,SARDH,1757,sarcosine dehydrogenase [Source:HGNC Symbol	Acc:HGNC:10536],-0.798085491176478,0.0010416222799001
ENSG00000123485,HJURP,55355,Holliday junction recognition protein [Source:HGNC Symbol	Acc:HGNC:25444],0.962875017647063,0.000212727746564624
ENSG00000273983,HIST1H3G,8355,histone cluster 1 H3 family member g [Source:HGNC Symbol	Acc:HGNC:4772],0.586950344117648,0.000386404321634194
ENSG00000123609,NMI,9111,N-myc and STAT interactor [Source:HGNC Symbol	Acc:HGNC:7854],1.17970841176471,7.10399436656201e-07
ENSG00000123610,TNFAIP6,7130,TNF alpha induced protein 6 [Source:HGNC Symbol	Acc:HGNC:11898],1.38726926470588,1.71213999529013e-05
ENSG00000274290,HIST1H2BE,8344,histone cluster 1 H2B family member e [Source:HGNC Symbol	Acc:HGNC:4753],0.723987470588227,0.000775349215894095
ENSG00000123689,G0S2,50486,G0/G1 switch 2 [Source:HGNC Symbol	Acc:HGNC:30229],1.24701627352941,0.000656630135805828
ENSG00000123700,KCNJ2,3759,potassium voltage-gated channel subfamily J member 2 [Source:HGNC Symbol	Acc:HGNC:6263],0.934067617647058,0.000179320448758093
ENSG00000123836,PFKFB2,5208,6-phosphofructo-2-kinase/fructose-2,6-biphosphatase 2 [Source:HGNC Symbol	Acc:HGNC:8873],1.1209876117647,0.00736332402321738
ENSG00000274641,HIST1H2BO,8348,histone cluster 1 H2B family member o [Source:HGNC Symbol	Acc:HGNC:4758],0.946586964705885,0.000116766505452406
ENSG00000124102,PI3,5266,peptidase inhibitor 3 [Source:HGNC Symbol	Acc:HGNC:8947],-0.919311,0.0186547142015659
ENSG00000124103,FAM209A,200232,family with sequence similarity 209 member A [Source:HGNC Symbol	Acc:HGNC:16100],0.696263885294112,0.000881451035480138
ENSG00000124107,SLPI,6590,secretory leukocyte peptidase inhibitor [Source:HGNC Symbol	Acc:HGNC:11092],0.892915058823528,0.0043609151205247
ENSG00000124126,PREX1,57580,phosphatidylinositol-3,4,5-trisphosphate dependent Rac exchange factor 1 [Source:HGNC Symbol	Acc:HGNC:32594],0.598484588235291,0.000997490550623415
ENSG00000124181,PLCG1,5335,phospholipase C gamma 1 [Source:HGNC Symbol	Acc:HGNC:9065],-0.673979705882362,0.000100423079844145
ENSG00000124201,ZNFX1,57169,zinc finger NFX1-type containing 1 [Source:HGNC Symbol	Acc:HGNC:29271],0.865649735294115,3.64296161951294e-06
ENSG00000124203,ZNF831,128611,zinc finger protein 831 [Source:HGNC Symbol	Acc:HGNC:16167],-0.659539970588238,2.24709920411408e-05
ENSG00000275342,PRAG1,157285,PEAK1 related, kinase-activating pseudokinase 1 [Source:HGNC Symbol	Acc:HGNC:25438],-0.930855147058827,1.54927793938788e-07
ENSG00000124225,PMEPA1,56937,prostate transmembrane protein, androgen induced 1 [Source:HGNC Symbol	Acc:HGNC:14107],-0.957638735294125,4.10667926656644e-05
ENSG00000275395,FCGBP,8857,Fc fragment of IgG binding protein [Source:HGNC Symbol	Acc:HGNC:13572],-1.44414511764706,4.56475333746851e-08
ENSG00000124243,BCAS4,55653,breast carcinoma amplified sequence 4 [Source:HGNC Symbol	Acc:HGNC:14367],-0.856046235294119,3.34813266146662e-06
ENSG00000124256,ZBP1,81030,Z-DNA binding protein 1 [Source:HGNC Symbol	Acc:HGNC:16176],1.54511988235294,1.39156019683708e-06
ENSG00000275713,HIST1H2BH,8345,histone cluster 1 H2B family member h [Source:HGNC Symbol	Acc:HGNC:4755],0.66974570882353,0.0011845513666585
ENSG00000038945,MSR1,4481,macrophage scavenger receptor 1 [Source:HGNC Symbol	Acc:HGNC:7376],0.926749749999994,0.00350641464846338
ENSG00000276289,KCNE1B,102723475,potassium voltage-gated channel subfamily E regulatory subunit 1B [Source:HGNC Symbol	Acc:HGNC:52280],0.774577097058824,0.00285002142689428
ENSG00000124635,HIST1H2BJ,8970,histone cluster 1 H2B family member j [Source:HGNC Symbol	Acc:HGNC:4761],0.730379438235291,0.000343324683163515
ENSG00000124657,OR2B6,26212,olfactory receptor family 2 subfamily B member 6 [Source:HGNC Symbol	Acc:HGNC:8241],1.02015846764706,1.83193583961808e-06
ENSG00000124762,CDKN1A,1026,cyclin dependent kinase inhibitor 1A [Source:HGNC Symbol	Acc:HGNC:1784],0.809178323529409,2.0060301782301e-05
ENSG00000124766,SOX4,6659,SRY-box 4 [Source:HGNC Symbol	Acc:HGNC:11200],-0.624506014705887,0.000134413901016754
ENSG00000124780,KCNK17,89822,potassium two pore domain channel subfamily K member 17 [Source:HGNC Symbol	Acc:HGNC:14465],-0.73159092647059,2.14062747394601e-05
ENSG00000124785,NRN1,51299,neuritin 1 [Source:HGNC Symbol	Acc:HGNC:17972],0.645082008823527,0.0407333206410261
ENSG00000277157,HIST1H4D,8360,histone cluster 1 H4 family member d [Source:HGNC Symbol	Acc:HGNC:4782],1.00210683529412,9.07610593094775e-05
ENSG00000125148,MT2A,4502,metallothionein 2A [Source:HGNC Symbol	Acc:HGNC:7406],1.54248605882353,5.54354852427073e-05
ENSG00000125246,CLYBL,171425,citrate lyase beta like [Source:HGNC Symbol	Acc:HGNC:18355],-0.691418382352943,3.84649413391117e-05
ENSG00000277443,MARCKS,4082,myristoylated alanine rich protein kinase C substrate [Source:HGNC Symbol	Acc:HGNC:6759],0.76281388235294,1.5776780066626e-05
ENSG00000125347,IRF1,3659,interferon regulatory factor 1 [Source:HGNC Symbol	Acc:HGNC:6116],0.589165176470576,2.86945349815581e-05
ENSG00000125355,TMEM255A,55026,transmembrane protein 255A [Source:HGNC Symbol	Acc:HGNC:26086],0.802142482352934,0.00189418147005061
ENSG00000125505,MBOAT7,79143,membrane bound O-acyltransferase domain containing 7 [Source:HGNC Symbol	Acc:HGNC:15505],0.586191617647049,0.00181990868220162
ENSG00000125510,OPRL1,4987,opioid related nociceptin receptor 1 [Source:HGNC Symbol	Acc:HGNC:8155],0.796119411764703,1.78575817598758e-06
ENSG00000125520,SLC2A4RG,56731,SLC2A4 regulator [Source:HGNC Symbol	Acc:HGNC:15930],-0.637165970588248,2.76269202224726e-05
ENSG00000125538,IL1B,3553,interleukin 1 beta [Source:HGNC Symbol	Acc:HGNC:5992],0.670318205882349,0.000297350196253258
ENSG00000125648,SLC25A23,79085,solute carrier family 25 member 23 [Source:HGNC Symbol	Acc:HGNC:19375],-0.636849441176475,0.000112408489494937
ENSG00000125652,ALKBH7,84266,alkB homolog 7 [Source:HGNC Symbol	Acc:HGNC:21306],-0.707561676470581,0.000130897096657924
ENSG00000040608,RTN4R,65078,reticulon 4 receptor [Source:HGNC Symbol	Acc:HGNC:18601],-0.586926429411765,0.00012797527725542
ENSG00000125735,TNFSF14,8740,TNF superfamily member 14 [Source:HGNC Symbol	Acc:HGNC:11930],0.611924352941173,0.00109822569139978
ENSG00000125826,RBCK1,10616,RANBP2-type and C3HC4-type zinc finger containing 1 [Source:HGNC Symbol	Acc:HGNC:15864],0.769532970588234,6.61192422434215e-06
ENSG00000125844,RRBP1,6238,ribosome binding protein 1 [Source:HGNC Symbol	Acc:HGNC:10448],0.615604411764702,2.77719005712376e-06
ENSG00000041357,PSMA4,5685,proteasome subunit alpha 4 [Source:HGNC Symbol	Acc:HGNC:9533],0.703567558823529,4.8421384097235e-05
ENSG00000126217,MCF2L,23263,MCF.2 cell line derived transforming sequence like [Source:HGNC Symbol	Acc:HGNC:14576],-0.833732873529415,9.84543144253357e-06
ENSG00000126251,GPR42,2866,G protein-coupled receptor 42 (gene/pseudogene) [Source:HGNC Symbol	Acc:HGNC:4500],0.643527188235292,0.00410174756040807
ENSG00000126262,FFAR2,2867,free fatty acid receptor 2 [Source:HGNC Symbol	Acc:HGNC:4501],1.12592958823528,2.86010498592645e-07
ENSG00000126351,THRA,7067,thyroid hormone receptor alpha [Source:HGNC Symbol	Acc:HGNC:11796],-0.58501567647059,1.42751552879226e-05
ENSG00000126353,CCR7,1236,C-C motif chemokine receptor 7 [Source:HGNC Symbol	Acc:HGNC:1608],-0.94643335294117,5.1724305278086e-06
ENSG00000126709,IFI6,2537,interferon alpha inducible protein 6 [Source:HGNC Symbol	Acc:HGNC:4054],1.76731023529411,9.4178169675714e-06
ENSG00000126787,DLGAP5,9787,DLG associated protein 5 [Source:HGNC Symbol	Acc:HGNC:16864],1.13867197058824,8.63027272042443e-06
ENSG00000126821,SGPP1,81537,sphingosine-1-phosphate phosphatase 1 [Source:HGNC Symbol	Acc:HGNC:17720],-0.674050941176471,0.00104178385943955
ENSG00000126858,RHOT1,55288,ras homolog family member T1 [Source:HGNC Symbol	Acc:HGNC:21168],0.682680970588235,0.000108735184156612
ENSG00000126860,EVI2A,2123,ecotropic viral integration site 2A [Source:HGNC Symbol	Acc:HGNC:3499],0.818920147058822,0.000166779873073709
ENSG00000042493,CAPG,822,capping actin protein, gelsolin like [Source:HGNC Symbol	Acc:HGNC:1474],0.67395938235293,0.000971103218450572
ENSG00000157551,KCNJ15,3772,potassium voltage-gated channel subfamily J member 15 [Source:HGNC Symbol	Acc:HGNC:6261],1.11059964919116,9.84543144253357e-06
ENSG00000127152,BCL11B,64919,BAF chromatin remodeling complex subunit BCL11B [Source:HGNC Symbol	Acc:HGNC:13222],-1.03289726470588,8.51587758347732e-07
ENSG00000127334,DYRK2,8445,dual specificity tyrosine phosphorylation regulated kinase 2 [Source:HGNC Symbol	Acc:HGNC:3093],-0.746137735294123,6.61209198709221e-05
ENSG00000042980,ADAM28,10863,ADAM metallopeptidase domain 28 [Source:HGNC Symbol	Acc:HGNC:206],-0.729343558823535,0.000102426756664059
ENSG00000127507,ADGRE2,30817,adhesion G protein-coupled receptor E2 [Source:HGNC Symbol	Acc:HGNC:3337],0.744322147058821,0.000194392414557529
ENSG00000127564,PKMYT1,9088,protein kinase, membrane associated tyrosine/threonine 1 [Source:HGNC Symbol	Acc:HGNC:29650],1.05389859411764,3.9344508121945e-05
ENSG00000127585,FBXL16,146330,F-box and leucine rich repeat protein 16 [Source:HGNC Symbol	Acc:HGNC:14150],-0.691305323529415,0.000134697134769027
ENSG00000127948,POR,5447,cytochrome p450 oxidoreductase [Source:HGNC Symbol	Acc:HGNC:9208],0.600327941176465,0.00201995380691145
ENSG00000127952,STYXL1,51657,serine/threonine/tyrosine interacting like 1 [Source:HGNC Symbol	Acc:HGNC:18165],0.601929441176473,0.000200996291105105
ENSG00000128011,LRFN1,57622,leucine rich repeat and fibronectin type III domain containing 1 [Source:HGNC Symbol	Acc:HGNC:29290],0.648598235294115,0.000412061256651488
ENSG00000000938,FGR,2268,FGR proto-oncogene, Src family tyrosine kinase [Source:HGNC Symbol	Acc:HGNC:3697],0.588542147058824,4.67185742137784e-05
ENSG00000128218,VPREB3,29802,V-set pre-B cell surrogate light chain 3 [Source:HGNC Symbol	Acc:HGNC:12710],-1.19191155882354,0.00039195349487344
ENSG00000128268,MGAT3,4248,mannosyl (beta-1,4-)-glycoprotein beta-1,4-N-acetylglucosaminyltransferase [Source:HGNC Symbol	Acc:HGNC:7046],-0.587275829411766,0.00251242341858807
ENSG00000128335,APOL2,23780,apolipoprotein L2 [Source:HGNC Symbol	Acc:HGNC:619],0.958379705882352,3.850899520249e-06
ENSG00000164430,CGAS,115004,cyclic GMP-AMP synthase [Source:HGNC Symbol	Acc:HGNC:21367],0.59109782352941,0.000599844998073716
ENSG00000128383,APOBEC3A,200315,apolipoprotein B mRNA editing enzyme catalytic subunit 3A [Source:HGNC Symbol	Acc:HGNC:17343],1.01895594117646,1.44001781873221e-06
ENSG00000044115,CTNNA1,1495,catenin alpha 1 [Source:HGNC Symbol	Acc:HGNC:2509],0.70453732352941,1.0838192175261e-06
ENSG00000284690,CD300H,100130520,CD300H molecule (gene/pseudogene) [Source:HGNC Symbol	Acc:HGNC:52292],0.78287378235294,0.0143299323672616
ENSG00000128512,DOCK4,9732,dedicator of cytokinesis 4 [Source:HGNC Symbol	Acc:HGNC:19192],0.748753085294114,0.00950251476735868
ENSG00000128536,CDHR3,222256,cadherin related family member 3 [Source:HGNC Symbol	Acc:HGNC:26308],-0.708673694117652,0.00144670922911914
ENSG00000157557,ETS2,2114,ETS proto-oncogene 2, transcription factor [Source:HGNC Symbol	Acc:HGNC:3489],0.595422196913598,0.000933462710264845
ENSG00000128918,ALDH1A2,8854,aldehyde dehydrogenase 1 family member A2 [Source:HGNC Symbol	Acc:HGNC:15472],0.969715614705878,6.66855626898419e-05
ENSG00000129173,E2F8,79733,E2F transcription factor 8 [Source:HGNC Symbol	Acc:HGNC:24727],0.608507858823528,0.00811022779257119
ENSG00000129244,ATP1B2,482,ATPase Na+/K+ transporting subunit beta 2 [Source:HGNC Symbol	Acc:HGNC:805],0.745679467647055,0.00131370699218178
ENSG00000129355,CDKN2D,1032,cyclin dependent kinase inhibitor 2D [Source:HGNC Symbol	Acc:HGNC:1790],0.743252794117645,0.000181791827877835
ENSG00000129422,MTUS1,57509,microtubule associated scaffold protein 1 [Source:HGNC Symbol	Acc:HGNC:29789],-0.599000941176478,0.0307730040114973
ENSG00000129465,RIPK3,11035,receptor interacting serine/threonine kinase 3 [Source:HGNC Symbol	Acc:HGNC:10021],0.665176499999991,7.00595138840403e-06
ENSG00000129467,ADCY4,196883,adenylate cyclase 4 [Source:HGNC Symbol	Acc:HGNC:235],1.00690376470588,9.93370767193643e-07
ENSG00000129538,RNASE1,6035,ribonuclease A family member 1, pancreatic [Source:HGNC Symbol	Acc:HGNC:10044],1.75338153235294,1.31448559070064e-05
ENSG00000129667,RHBDF2,79651,rhomboid 5 homolog 2 [Source:HGNC Symbol	Acc:HGNC:20788],0.757163352941179,1.1905708760795e-06
ENSG00000129682,FGF13,2258,fibroblast growth factor 13 [Source:HGNC Symbol	Acc:HGNC:3670],1.22270166764706,2.50085018312638e-05
ENSG00000004809,SLC22A16,85413,solute carrier family 22 member 16 [Source:HGNC Symbol	Acc:HGNC:20302],0.652254967647058,0.00401781867516405
ENSG00000130005,GAMT,2593,guanidinoacetate N-methyltransferase [Source:HGNC Symbol	Acc:HGNC:4136],-0.670736488235299,0.000735615893237498
ENSG00000130066,SAT1,6303,spermidine/spermine N1-acetyltransferase 1 [Source:HGNC Symbol	Acc:HGNC:10540],1.08425847058823,8.70942916004604e-07
ENSG00000130222,GADD45G,10912,growth arrest and DNA damage inducible gamma [Source:HGNC Symbol	Acc:HGNC:4097],0.964877155882354,0.000452194757429679
ENSG00000047579,DTNBP1,84062,dystrobrevin binding protein 1 [Source:HGNC Symbol	Acc:HGNC:17328],0.601917617647059,0.00153645737591378
ENSG00000047597,XK,7504,X-linked Kx blood group [Source:HGNC Symbol	Acc:HGNC:12811],0.843735273529411,0.00700351926378923
ENSG00000130303,BST2,684,bone marrow stromal cell antigen 2 [Source:HGNC Symbol	Acc:HGNC:1119],0.960119823529407,6.94291696299777e-05
ENSG00000047634,SCML1,6322,Scm polycomb group protein like 1 [Source:HGNC Symbol	Acc:HGNC:10580],-1.05003660588236,1.80527838562112e-06
ENSG00000130487,KLHDC7B,113730,kelch domain containing 7B [Source:HGNC Symbol	Acc:HGNC:25145],0.750703323529404,0.000143003678542922
ENSG00000130558,OLFM1,10439,olfactomedin 1 [Source:HGNC Symbol	Acc:HGNC:17187],-1.30922822058823,0.00205890001019064
ENSG00000130584,ZBTB46,140685,zinc finger and BTB domain containing 46 [Source:HGNC Symbol	Acc:HGNC:16094],-0.619391870588235,0.00387738761213081
ENSG00000130589,HELZ2,85441,helicase with zinc finger 2 [Source:HGNC Symbol	Acc:HGNC:30021],1.14433447058824,2.02130337300237e-05
ENSG00000130590,SAMD10,140700,sterile alpha motif domain containing 10 [Source:HGNC Symbol	Acc:HGNC:16129],-0.699976794117655,0.000177588197943488
ENSG00000164587,RPS14,6208,ribosomal protein S14 [Source:HGNC Symbol	Acc:HGNC:10387],-0.708403470588234,4.59256686202365e-06
ENSG00000130702,LAMA5,3911,laminin subunit alpha 5 [Source:HGNC Symbol	Acc:HGNC:6485],-0.737513999999999,6.214904204091e-05
ENSG00000130768,SMPDL3B,27293,sphingomyelin phosphodiesterase acid like 3B [Source:HGNC Symbol	Acc:HGNC:21416],0.740431826470584,0.00348550290739992
ENSG00000130787,HIP1R,9026,huntingtin interacting protein 1 related [Source:HGNC Symbol	Acc:HGNC:18415],-0.679838852941179,5.76982701192364e-05
ENSG00000130813,C19orf66,55337,chromosome 19 open reading frame 66 [Source:HGNC Symbol	Acc:HGNC:25649],0.671590205882351,0.000118684224086535
ENSG00000048052,HDAC9,9734,histone deacetylase 9 [Source:HGNC Symbol	Acc:HGNC:14065],-0.588204902941177,0.0146622120193381
ENSG00000130844,ZNF331,55422,zinc finger protein 331 [Source:HGNC Symbol	Acc:HGNC:15489],-0.638377764705885,2.92011579254097e-06
ENSG00000130956,HABP4,22927,hyaluronan binding protein 4 [Source:HGNC Symbol	Acc:HGNC:17062],-0.624393029411765,0.000447087466126984
ENSG00000131037,EPS8L1,54869,EPS8 like 1 [Source:HGNC Symbol	Acc:HGNC:21295],0.642998885294114,0.00524502135376427
ENSG00000131089,ARHGEF9,23229,Cdc42 guanine nucleotide exchange factor 9 [Source:HGNC Symbol	Acc:HGNC:14561],-0.604267088235298,4.18765545860606e-06
ENSG00000164611,PTTG1,9232,PTTG1 regulator of sister chromatid separation, securin [Source:HGNC Symbol	Acc:HGNC:9690],0.591923620588233,0.00395360147816306
ENSG00000131153,GINS2,51659,GINS complex subunit 2 [Source:HGNC Symbol	Acc:HGNC:24575],0.956130632352943,0.000377873925931888
ENSG00000131236,CAP1,10487,cyclase associated actin cytoskeleton regulatory protein 1 [Source:HGNC Symbol	Acc:HGNC:20040],0.587841735294106,1.13469136407705e-05
ENSG00000131469,RPL27,6155,ribosomal protein L27 [Source:HGNC Symbol	Acc:HGNC:10328],-0.676413735294123,1.31448559070064e-05
ENSG00000131634,TMEM204,79652,transmembrane protein 204 [Source:HGNC Symbol	Acc:HGNC:14158],-0.886205058823545,8.83460311287516e-05
ENSG00000131724,IL13RA1,3597,interleukin 13 receptor subunit alpha 1 [Source:HGNC Symbol	Acc:HGNC:5974],0.592339617647053,0.00451757255516771
ENSG00000131759,RARA,5914,retinoic acid receptor alpha [Source:HGNC Symbol	Acc:HGNC:9864],0.625930205882341,1.68910794481826e-05
ENSG00000157601,MX1,4599,MX dynamin like GTPase 1 [Source:HGNC Symbol	Acc:HGNC:7532],1.86125454886635,1.08351938401877e-05
ENSG00000131845,AC005261.1,57343,zinc finger protein 304 [Source:NCBI gene	Acc:57343],-0.586076188235298,0.0096712704796226
ENSG00000049089,COL9A2,1298,collagen type IX alpha 2 chain [Source:HGNC Symbol	Acc:HGNC:2218],0.907226999999997,0.00816668812858394
ENSG00000131979,GCH1,2643,GTP cyclohydrolase 1 [Source:HGNC Symbol	Acc:HGNC:4193],0.591419235294111,0.00471174374550889
ENSG00000132109,TRIM21,6737,tripartite motif containing 21 [Source:HGNC Symbol	Acc:HGNC:11312],0.872097764705879,3.05680408570398e-06
ENSG00000132170,PPARG,5468,peroxisome proliferator activated receptor gamma [Source:HGNC Symbol	Acc:HGNC:9236],0.97033804705882,0.0031576182868683
ENSG00000132185,FCRLA,84824,Fc receptor like A [Source:HGNC Symbol	Acc:HGNC:18504],-0.946217323529408,0.000279444654850165
ENSG00000132199,ENOSF1,55556,enolase superfamily member 1 [Source:HGNC Symbol	Acc:HGNC:30365],-0.790345529411775,2.83523917091942e-05
ENSG00000132205,EMILIN2,84034,elastin microfibril interfacer 2 [Source:HGNC Symbol	Acc:HGNC:19881],0.643812823529412,0.00098912306920436
ENSG00000132256,TRIM5,85363,tripartite motif containing 5 [Source:HGNC Symbol	Acc:HGNC:16276],1.00363070588236,0.000357634304009728
ENSG00000132259,CNGA4,1262,cyclic nucleotide gated channel alpha 4 [Source:HGNC Symbol	Acc:HGNC:2152],0.915852523529409,0.000838326509415019
ENSG00000132274,TRIM22,10346,tripartite motif containing 22 [Source:HGNC Symbol	Acc:HGNC:16379],1.28209894117646,1.77468857974864e-05
ENSG00000132357,CARD6,84674,caspase recruitment domain family member 6 [Source:HGNC Symbol	Acc:HGNC:16394],0.870488352941178,9.93370767193643e-07
ENSG00000132470,ITGB4,3691,integrin subunit beta 4 [Source:HGNC Symbol	Acc:HGNC:6158],-0.799198823529416,0.0125944816058756
ENSG00000132475,H3F3B,3021,H3 histone family member 3B [Source:HGNC Symbol	Acc:HGNC:4765],0.777594794117647,2.18170674611126e-06
ENSG00000132530,XAF1,54739,XIAP associated factor 1 [Source:HGNC Symbol	Acc:HGNC:30932],1.71953776470588,2.52034762557927e-06
ENSG00000132589,FLOT2,2319,flotillin 2 [Source:HGNC Symbol	Acc:HGNC:3758],0.776300264705878,4.01098405720695e-05
ENSG00000132669,RIN2,54453,Ras and Rab interactor 2 [Source:HGNC Symbol	Acc:HGNC:18750],0.616593141176475,0.0259840881131609
ENSG00000132694,ARHGEF11,9826,Rho guanine nucleotide exchange factor 11 [Source:HGNC Symbol	Acc:HGNC:14580],0.686801382352934,2.59544552432963e-06
ENSG00000132704,FCRL2,79368,Fc receptor like 2 [Source:HGNC Symbol	Acc:HGNC:14875],-0.821304000000003,0.000916616511181296
ENSG00000132825,PPP1R3D,5509,protein phosphatase 1 regulatory subunit 3D [Source:HGNC Symbol	Acc:HGNC:9294],0.62242844117646,0.000433944239336166
ENSG00000132846,ZBED3,84327,zinc finger BED-type containing 3 [Source:HGNC Symbol	Acc:HGNC:20711],-0.683976841176476,0.00372527958446625
ENSG00000132849,PATJ,10207,PATJ crumbs cell polarity complex component [Source:HGNC Symbol	Acc:HGNC:28881],-0.806542323529413,2.32216567879067e-05
ENSG00000132932,ATP8A2,51761,ATPase phospholipid transporting 8A2 [Source:HGNC Symbol	Acc:HGNC:13533],-0.84606851764706,0.000181791827877835
ENSG00000164713,BRI3,25798,brain protein I3 [Source:HGNC Symbol	Acc:HGNC:1109],0.650306647058825,2.98028247299159e-05
ENSG00000132963,POMP,51371,proteasome maturation protein [Source:HGNC Symbol	Acc:HGNC:20330],0.773687676470583,1.83193583961808e-06
ENSG00000132965,ALOX5AP,241,arachidonate 5-lipoxygenase activating protein [Source:HGNC Symbol	Acc:HGNC:436],0.919933264705888,0.000920324167749072
ENSG00000133056,PIK3C2B,5287,phosphatidylinositol-4-phosphate 3-kinase catalytic subunit type 2 beta [Source:HGNC Symbol	Acc:HGNC:8972],-0.817173588235299,3.69590775735362e-05
ENSG00000133063,CHIT1,1118,chitinase 1 [Source:HGNC Symbol	Acc:HGNC:1936],1.61982508235294,0.00148660458835514
ENSG00000133069,TMCC2,9911,transmembrane and coiled-coil domain family 2 [Source:HGNC Symbol	Acc:HGNC:24239],0.63955929411765,0.0204590027481092
ENSG00000133101,CCNA1,8900,cyclin A1 [Source:HGNC Symbol	Acc:HGNC:1577],2.1898588,8.52756431870373e-05
ENSG00000133106,EPSTI1,94240,epithelial stromal interaction 1 [Source:HGNC Symbol	Acc:HGNC:16465],1.96992332352941,2.20036430404232e-07
ENSG00000133134,BEX2,84707,brain expressed X-linked 2 [Source:HGNC Symbol	Acc:HGNC:30933],-0.648872811764704,0.00098911771347753
ENSG00000133216,EPHB2,2048,EPH receptor B2 [Source:HGNC Symbol	Acc:HGNC:3393],1.10875453235293,5.95766454376526e-05
ENSG00000133302,SLF1,84250,SMC5-SMC6 complex localization factor 1 [Source:HGNC Symbol	Acc:HGNC:25408],0.585537235294119,0.014184395275784
ENSG00000133424,LARGE1,9215,LARGE xylosyl- and glucuronyltransferase 1 [Source:HGNC Symbol	Acc:HGNC:6511],-0.708721941176469,0.00537615851446104
ENSG00000133687,TMTC1,83857,transmembrane and tetratricopeptide repeat containing 1 [Source:HGNC Symbol	Acc:HGNC:24099],1.49511131470588,0.000258100124348817
ENSG00000133740,E2F5,1875,E2F transcription factor 5 [Source:HGNC Symbol	Acc:HGNC:3119],-0.627128282352947,0.000636418846031315
ENSG00000133742,CA1,759,carbonic anhydrase 1 [Source:HGNC Symbol	Acc:HGNC:1368],1.00427629411765,0.0338640915330318
ENSG00000133800,LYVE1,10894,lymphatic vessel endothelial hyaluronan receptor 1 [Source:HGNC Symbol	Acc:HGNC:14687],0.844254132352942,0.00267828650468283
ENSG00000134057,CCNB1,891,cyclin B1 [Source:HGNC Symbol	Acc:HGNC:1579],0.823753402941175,0.000245353083449158
ENSG00000134193,REG4,83998,regenerating family member 4 [Source:HGNC Symbol	Acc:HGNC:22977],-0.81307160294118,0.0116809188593638
ENSG00000134243,SORT1,6272,sortilin 1 [Source:HGNC Symbol	Acc:HGNC:11186],1.07243829411764,1.30717118963475e-05
ENSG00000134321,RSAD2,91543,radical S-adenosyl methionine domain containing 2 [Source:HGNC Symbol	Acc:HGNC:30908],2.44940547058824,6.76919630793485e-06
ENSG00000134326,CMPK2,129607,cytidine/uridine monophosphate kinase 2 [Source:HGNC Symbol	Acc:HGNC:27015],1.87098935294118,3.33553802337754e-05
ENSG00000051180,RAD51,5888,RAD51 recombinase [Source:HGNC Symbol	Acc:HGNC:9817],0.662511423529414,0.00129558842283685
ENSG00000134463,ECHDC3,79746,enoyl-CoA hydratase domain containing 3 [Source:HGNC Symbol	Acc:HGNC:23489],1.16768096764705,0.00565288198593878
ENSG00000051341,POLQ,10721,DNA polymerase theta [Source:HGNC Symbol	Acc:HGNC:9186],0.640488791176471,0.00198790344933702
ENSG00000134571,MYBPC3,4607,myosin binding protein C, cardiac [Source:HGNC Symbol	Acc:HGNC:7551],1.11746061764706,4.46608289964396e-08
ENSG00000134686,PHC2,1912,polyhomeotic homolog 2 [Source:HGNC Symbol	Acc:HGNC:3183],0.999672088235295,0.000534480831323502
ENSG00000134755,DSC2,1824,desmocollin 2 [Source:HGNC Symbol	Acc:HGNC:3036],0.772236102941175,0.0242430130603883
ENSG00000134765,DSC1,1823,desmocollin 1 [Source:HGNC Symbol	Acc:HGNC:3035],-0.690922708823532,0.0012098944222979
ENSG00000164825,DEFB1,1672,defensin beta 1 [Source:HGNC Symbol	Acc:HGNC:2766],1.10377105588235,0.000564814021653595
ENSG00000134809,TIMM10,26519,translocase of inner mitochondrial membrane 10 [Source:HGNC Symbol	Acc:HGNC:11814],1.95725655882352,2.68371800414412e-06
ENSG00000134827,TCN1,6947,transcobalamin 1 [Source:HGNC Symbol	Acc:HGNC:11652],1.40532299705883,6.50062050225036e-05
ENSG00000164828,SUN1,23353,Sad1 and UNC84 domain containing 1 [Source:HGNC Symbol	Acc:HGNC:18587],-0.683039441176476,0.000194686693065644
ENSG00000134954,ETS1,2113,ETS proto-oncogene 1, transcription factor [Source:HGNC Symbol	Acc:HGNC:3488],-0.654014647058831,3.95808677001578e-05
ENSG00000134996,OSTF1,26578,osteoclast stimulating factor 1 [Source:HGNC Symbol	Acc:HGNC:8510],0.681380558823527,4.12077552525012e-06
ENSG00000135046,ANXA1,301,annexin A1 [Source:HGNC Symbol	Acc:HGNC:533],0.669966676470585,1.44395725384256e-05
ENSG00000135047,CTSL,1514,cathepsin L [Source:HGNC Symbol	Acc:HGNC:2537],1.12994056764705,5.30440182262025e-05
ENSG00000164850,GPER1,2852,G protein-coupled estrogen receptor 1 [Source:HGNC Symbol	Acc:HGNC:4485],0.899131929411766,0.0149119992026117
ENSG00000135114,OASL,8638,2'-5'-oligoadenylate synthetase like [Source:HGNC Symbol	Acc:HGNC:8090],1.80708938235294,2.44976027702645e-06
ENSG00000135127,BICDL1,92558,BICD family like cargo adaptor 1 [Source:HGNC Symbol	Acc:HGNC:28095],-0.835441029411772,1.74274545158565e-05
ENSG00000135144,DTX1,1840,deltex E3 ubiquitin ligase 1 [Source:HGNC Symbol	Acc:HGNC:3060],-1.05165776470589,2.28801244207953e-05
ENSG00000135148,TRAFD1,10906,TRAF-type zinc finger domain containing 1 [Source:HGNC Symbol	Acc:HGNC:24808],0.848906794117644,9.4867269078446e-06
ENSG00000135211,TMEM60,85025,transmembrane protein 60 [Source:HGNC Symbol	Acc:HGNC:21754],0.90133634705882,1.29489821577292e-05
ENSG00000135315,CEP162,22832,centrosomal protein 162 [Source:HGNC Symbol	Acc:HGNC:21107],0.669281129411763,0.00113957914381259
ENSG00000135318,NT5E,4907,5'-nucleotidase ecto [Source:HGNC Symbol	Acc:HGNC:8021],-1.25572369411765,3.84805037857175e-05
ENSG00000135334,AKIRIN2,55122,akirin 2 [Source:HGNC Symbol	Acc:HGNC:21407],0.71603947058823,3.69590775735362e-05
ENSG00000135363,LMO2,4005,LIM domain only 2 [Source:HGNC Symbol	Acc:HGNC:6642],0.685971558823526,4.60270206679057e-05
ENSG00000135365,PHF21A,51317,PHD finger protein 21A [Source:HGNC Symbol	Acc:HGNC:24156],0.688497999999992,2.59966355000018e-06
ENSG00000135378,PRRG4,79056,proline rich and Gla domain 4 [Source:HGNC Symbol	Acc:HGNC:30799],0.828609323529406,0.00226097116513399
ENSG00000135404,CD63,967,CD63 molecule [Source:HGNC Symbol	Acc:HGNC:1692],0.72892179411765,2.98196889912719e-05
ENSG00000135424,ITGA7,3679,integrin subunit alpha 7 [Source:HGNC Symbol	Acc:HGNC:6143],1.28361471764705,2.13235028842894e-05
ENSG00000135426,TESPA1,9840,thymocyte expressed, positive selection associated 1 [Source:HGNC Symbol	Acc:HGNC:29109],-0.598086088235297,0.000178332695023539
ENSG00000135451,TROAP,10024,trophinin associated protein [Source:HGNC Symbol	Acc:HGNC:12327],1.03509253529411,2.37608965523846e-05
ENSG00000135476,ESPL1,9700,extra spindle pole bodies like 1, separase [Source:HGNC Symbol	Acc:HGNC:16856],0.789711844117642,0.002071270899208
ENSG00000135519,KCNH3,23416,potassium voltage-gated channel subfamily H member 3 [Source:HGNC Symbol	Acc:HGNC:6252],-0.629482029411768,0.0173890826515961
ENSG00000135525,MAP7,9053,microtubule associated protein 7 [Source:HGNC Symbol	Acc:HGNC:6869],-0.641003923529416,0.00282254879589473
ENSG00000135604,STX11,8676,syntaxin 11 [Source:HGNC Symbol	Acc:HGNC:11429],0.677229852941172,0.00144358857759092
ENSG00000135636,DYSF,8291,dysferlin [Source:HGNC Symbol	Acc:HGNC:3097],1.16880005882353,1.39156019683708e-06
ENSG00000135655,USP15,9958,ubiquitin specific peptidase 15 [Source:HGNC Symbol	Acc:HGNC:12613],0.596612117647059,0.00203350987985364
ENSG00000135677,GNS,2799,glucosamine (N-acetyl)-6-sulfatase [Source:HGNC Symbol	Acc:HGNC:4422],0.76027532352941,2.54024673191149e-07
ENSG00000135828,RNASEL,6041,ribonuclease L [Source:HGNC Symbol	Acc:HGNC:10050],0.631710970588232,0.000142968901433923
ENSG00000135842,FAM129A,116496,family with sequence similarity 129 member A [Source:HGNC Symbol	Acc:HGNC:16784],0.693678999999992,0.000460340933203903
ENSG00000135899,SP110,3431,SP110 nuclear body protein [Source:HGNC Symbol	Acc:HGNC:5401],0.941058176470582,4.14219379662783e-06
ENSG00000135916,ITM2C,81618,integral membrane protein 2C [Source:HGNC Symbol	Acc:HGNC:6175],-0.59860508823529,0.0167684789606903
ENSG00000135925,WNT10A,80326,Wnt family member 10A [Source:HGNC Symbol	Acc:HGNC:13829],-0.972494770588241,0.000676258939036279
ENSG00000135960,EDAR,10913,ectodysplasin A receptor [Source:HGNC Symbol	Acc:HGNC:2895],-1.13183760882353,8.70942916004604e-07
ENSG00000136002,ARHGEF4,50649,Rho guanine nucleotide exchange factor 4 [Source:HGNC Symbol	Acc:HGNC:684],-0.634891532352938,0.00517768706644411
ENSG00000136026,CKAP4,10970,cytoskeleton associated protein 4 [Source:HGNC Symbol	Acc:HGNC:16991],0.776089294117641,0.000105740802247306
ENSG00000136040,PLXNC1,10154,plexin C1 [Source:HGNC Symbol	Acc:HGNC:9106],0.713253999999997,0.000495342381857356
ENSG00000136048,DRAM1,55332,DNA damage regulated autophagy modulator 1 [Source:HGNC Symbol	Acc:HGNC:25645],0.850720558823525,2.58385879571979e-05
ENSG00000054179,ENTPD2,954,ectonucleoside triphosphate diphosphohydrolase 2 [Source:HGNC Symbol	Acc:HGNC:3364],-1.43450905588235,0.000279613763779757
ENSG00000136111,TBC1D4,9882,TBC1 domain family member 4 [Source:HGNC Symbol	Acc:HGNC:19165],-0.931107529411763,6.64300131830328e-06
ENSG00000136147,PHF11,51131,PHD finger protein 11 [Source:HGNC Symbol	Acc:HGNC:17024],1.00346994117647,5.79639652252976e-06
ENSG00000136153,LMO7,4008,LIM domain 7 [Source:HGNC Symbol	Acc:HGNC:6646],-0.957943982352941,6.9760613946785e-07
ENSG00000136231,IGF2BP3,10643,insulin like growth factor 2 mRNA binding protein 3 [Source:HGNC Symbol	Acc:HGNC:28868],0.918501941176469,0.000110848042765498
ENSG00000136383,ALPK3,57538,alpha kinase 3 [Source:HGNC Symbol	Acc:HGNC:17574],0.789271467647053,0.000209482791288691
ENSG00000054523,KIF1B,23095,kinesin family member 1B [Source:HGNC Symbol	Acc:HGNC:16636],0.835793529411761,3.47459693343132e-05
ENSG00000136457,CHAD,1101,chondroadherin [Source:HGNC Symbol	Acc:HGNC:1909],-0.851482638235299,7.33294755881126e-05
ENSG00000054598,FOXC1,2296,forkhead box C1 [Source:HGNC Symbol	Acc:HGNC:3800],0.696683691176467,0.0109841473925582
ENSG00000136514,RTP4,64108,receptor transporter protein 4 [Source:HGNC Symbol	Acc:HGNC:23992],1.80600355882352,7.1406901646767e-06
ENSG00000136573,BLK,640,BLK proto-oncogene, Src family tyrosine kinase [Source:HGNC Symbol	Acc:HGNC:1057],-0.753438529411765,0.00265217915014677
ENSG00000136630,HLX,3142,H2.0 like homeobox [Source:HGNC Symbol	Acc:HGNC:4978],0.66324055882354,0.00124370095124104
ENSG00000136689,IL1RN,3557,interleukin 1 receptor antagonist [Source:HGNC Symbol	Acc:HGNC:6000],1.12025344117647,5.46707590178575e-06
ENSG00000054793,ATP9A,10079,ATPase phospholipid transporting 9A (putative) [Source:HGNC Symbol	Acc:HGNC:13540],0.674023226470593,0.0304140508747592
ENSG00000136810,TXN,7295,thioredoxin [Source:HGNC Symbol	Acc:HGNC:12435],0.896572705882349,1.97964025506159e-05
ENSG00000136816,TOR1B,27348,torsin family 1 member B [Source:HGNC Symbol	Acc:HGNC:11995],1.06462894117647,3.33020363904261e-05
ENSG00000136842,TMOD1,7111,tropomodulin 1 [Source:HGNC Symbol	Acc:HGNC:11871],0.640303382352933,0.0470438137940272
ENSG00000136861,CDK5RAP2,55755,CDK5 regulatory subunit associated protein 2 [Source:HGNC Symbol	Acc:HGNC:18672],0.854322500000004,9.07610593094775e-05
ENSG00000136867,SLC31A2,1318,solute carrier family 31 member 2 [Source:HGNC Symbol	Acc:HGNC:11017],0.585507411764702,0.0104729575636996
ENSG00000136869,TLR4,7099,toll like receptor 4 [Source:HGNC Symbol	Acc:HGNC:11850],0.834272176470572,0.00067934322817491
ENSG00000136942,RPL35,11224,ribosomal protein L35 [Source:HGNC Symbol	Acc:HGNC:10344],-0.642893970588229,0.00022947314628937
ENSG00000136997,MYC,4609,MYC proto-oncogene, bHLH transcription factor [Source:HGNC Symbol	Acc:HGNC:7553],-0.655634970588235,4.54782910708046e-06
ENSG00000136999,CCN3,4856,cellular communication network factor 3 [Source:HGNC Symbol	Acc:HGNC:7885],-0.794810561764713,0.00552202455091194
ENSG00000137054,POLR1E,64425,RNA polymerase I subunit E [Source:HGNC Symbol	Acc:HGNC:17631],-0.603864294117647,1.29940998998559e-05
ENSG00000137101,CD72,971,CD72 molecule [Source:HGNC Symbol	Acc:HGNC:1696],-0.739783088235292,0.000156494995802936
ENSG00000137103,TMEM8B,51754,transmembrane protein 8B [Source:HGNC Symbol	Acc:HGNC:21427],-0.681836711764712,3.33864629977317e-05
ENSG00000137154,RPS6,6194,ribosomal protein S6 [Source:HGNC Symbol	Acc:HGNC:10429],-0.724645823529428,4.04335932459353e-06
ENSG00000137198,GMPR,2766,guanosine monophosphate reductase [Source:HGNC Symbol	Acc:HGNC:4376],0.667120617647059,0.0341426801877311
ENSG00000137200,CMTR1,23070,cap methyltransferase 1 [Source:HGNC Symbol	Acc:HGNC:21077],0.762680970588232,0.000107636465292484
ENSG00000137261,KIAA0319,9856,KIAA0319 [Source:HGNC Symbol	Acc:HGNC:21580],0.905796264705875,0.000573221328004939
ENSG00000137312,FLOT1,10211,flotillin 1 [Source:HGNC Symbol	Acc:HGNC:3757],0.688755411764697,0.00061723994191001
ENSG00000165006,UBAP1,51271,ubiquitin associated protein 1 [Source:HGNC Symbol	Acc:HGNC:12461],0.65078214705882,1.37646802671579e-05
ENSG00000137393,RNF144B,255488,ring finger protein 144B [Source:HGNC Symbol	Acc:HGNC:21578],0.679222676470596,0.00355446323969356
ENSG00000137414,FAM8A1,51439,family with sequence similarity 8 member A1 [Source:HGNC Symbol	Acc:HGNC:16372],0.917157911764708,7.12743423441314e-05
ENSG00000137462,TLR2,7097,toll like receptor 2 [Source:HGNC Symbol	Acc:HGNC:11848],1.24194020588235,1.9522739256717e-05
ENSG00000055332,EIF2AK2,5610,eukaryotic translation initiation factor 2 alpha kinase 2 [Source:HGNC Symbol	Acc:HGNC:9437],1.47222094117648,6.2249618819787e-06
ENSG00000005020,SKAP2,8935,src kinase associated phosphoprotein 2 [Source:HGNC Symbol	Acc:HGNC:15687],0.697163999999995,4.93128740217967e-05
ENSG00000137502,RAB30,27314,RAB30, member RAS oncogene family [Source:HGNC Symbol	Acc:HGNC:9770],-0.760717029411769,0.000152151824059819
ENSG00000137504,CREBZF,58487,CREB/ATF bZIP transcription factor [Source:HGNC Symbol	Acc:HGNC:24905],-0.626831794117646,4.8421384097235e-05
ENSG00000137563,GGH,8836,gamma-glutamyl hydrolase [Source:HGNC Symbol	Acc:HGNC:4248],0.770190758823529,0.00109822569139978
ENSG00000137628,DDX60,55601,DExD/H-box helicase 60 [Source:HGNC Symbol	Acc:HGNC:25942],1.40252161764706,3.97678285181102e-05
ENSG00000165029,ABCA1,19,ATP binding cassette subfamily A member 1 [Source:HGNC Symbol	Acc:HGNC:29],0.985520029411759,0.000624241040886057
ENSG00000165030,NFIL3,4783,nuclear factor, interleukin 3 regulated [Source:HGNC Symbol	Acc:HGNC:7787],1.07257679411765,6.21526047095487e-06
ENSG00000137752,CASP1,834,caspase 1 [Source:HGNC Symbol	Acc:HGNC:1499],1.0972584117647,1.85654205396332e-07
ENSG00000137757,CASP5,838,caspase 5 [Source:HGNC Symbol	Acc:HGNC:1506],1.89613094117646,6.11758279184764e-08
ENSG00000137767,SQOR,58472,sulfide quinone oxidoreductase [Source:HGNC Symbol	Acc:HGNC:20390],1.0943129117647,6.43236810995833e-07
ENSG00000137804,NUSAP1,51203,nucleolar and spindle associated protein 1 [Source:HGNC Symbol	Acc:HGNC:18538],0.619623664705882,3.1771578988081e-06
ENSG00000137818,RPLP1,6176,ribosomal protein lateral stalk subunit P1 [Source:HGNC Symbol	Acc:HGNC:10372],-0.697620852941185,0.000169947965847223
ENSG00000137842,TMEM62,80021,transmembrane protein 62 [Source:HGNC Symbol	Acc:HGNC:26269],0.602561941176463,0.000367076297878943
ENSG00000137869,CYP19A1,1588,cytochrome P450 family 19 subfamily A member 1 [Source:HGNC Symbol	Acc:HGNC:2594],0.731701499999998,0.00139590310027478
ENSG00000137959,IFI44L,10964,interferon induced protein 44 like [Source:HGNC Symbol	Acc:HGNC:17817],2.47373535294118,2.95015973986118e-06
ENSG00000137965,IFI44,10561,interferon induced protein 44 [Source:HGNC Symbol	Acc:HGNC:16938],2.12846605882352,4.59256686202365e-06
ENSG00000138035,PNPT1,87178,polyribonucleotide nucleotidyltransferase 1 [Source:HGNC Symbol	Acc:HGNC:23166],0.750111520588229,0.0111447936671455
ENSG00000138061,CYP1B1,1545,cytochrome P450 family 1 subfamily B member 1 [Source:HGNC Symbol	Acc:HGNC:2597],0.60914312352941,0.03599354998457
ENSG00000157734,SNX22,79856,sorting nexin 22 [Source:HGNC Symbol	Acc:HGNC:16315],-0.585652901431409,0.00143111003488827
ENSG00000056558,TRAF1,7185,TNF receptor associated factor 1 [Source:HGNC Symbol	Acc:HGNC:12031],-0.671084470588237,2.03542115329415e-05
ENSG00000138119,MYOF,26509,myoferlin [Source:HGNC Symbol	Acc:HGNC:3656],0.831533382352941,0.00202607616048453
ENSG00000138160,KIF11,3832,kinesin family member 11 [Source:HGNC Symbol	Acc:HGNC:6388],0.869595844117642,0.000212830206362283
ENSG00000138180,CEP55,55165,centrosomal protein 55 [Source:HGNC Symbol	Acc:HGNC:1161],1.03027035588235,5.68550989737625e-05
ENSG00000138190,EXOC6,54536,exocyst complex component 6 [Source:HGNC Symbol	Acc:HGNC:23196],0.667353617647064,0.000186689439008278
ENSG00000138411,HECW2,57520,HECT, C2 and WW domain containing E3 ubiquitin protein ligase 2 [Source:HGNC Symbol	Acc:HGNC:29853],1.07015664411765,0.00090965609566236
ENSG00000138433,CIR1,9541,corepressor interacting with RBPJ, 1 [Source:HGNC Symbol	Acc:HGNC:24217],0.848798999999987,2.58841933381326e-05
ENSG00000138439,FAM117B,150864,family with sequence similarity 117 member B [Source:HGNC Symbol	Acc:HGNC:14440],-0.610482117647058,0.000634106219254812
ENSG00000138496,PARP9,83666,poly(ADP-ribose) polymerase family member 9 [Source:HGNC Symbol	Acc:HGNC:24118],1.36837738235295,2.0000521742131e-06
ENSG00000138606,SHF,90525,Src homology 2 domain containing F [Source:HGNC Symbol	Acc:HGNC:25116],-0.621262105882354,0.00190139458440589
ENSG00000138613,APH1B,83464,aph-1 homolog B, gamma-secretase subunit [Source:HGNC Symbol	Acc:HGNC:24080],0.619601823529413,0.00216693157917942
ENSG00000138642,HERC6,55008,HECT and RLD domain containing E3 ubiquitin protein ligase family member 6 [Source:HGNC Symbol	Acc:HGNC:26072],1.46391661764705,5.19267461521099e-06
ENSG00000138646,HERC5,51191,HECT and RLD domain containing E3 ubiquitin protein ligase 5 [Source:HGNC Symbol	Acc:HGNC:24368],1.91879423529411,1.2941373451383e-05
ENSG00000138760,SCARB2,950,scavenger receptor class B member 2 [Source:HGNC Symbol	Acc:HGNC:1665],0.832596735294112,1.57941322511173e-05
ENSG00000138772,ANXA3,306,annexin A3 [Source:HGNC Symbol	Acc:HGNC:541],1.88166502941177,6.24303345776172e-07
ENSG00000138778,CENPE,1062,centromere protein E [Source:HGNC Symbol	Acc:HGNC:1856],0.616989761764703,0.00114030389495872
ENSG00000138795,LEF1,51176,lymphoid enhancer binding factor 1 [Source:HGNC Symbol	Acc:HGNC:6551],-1.11868676470588,9.93370767193643e-07
ENSG00000165131,LLCFC1,135927,LLLL and CFNLAS motif containing 1 [Source:HGNC Symbol	Acc:HGNC:21750],1.18126817941176,0.000261025713828349
ENSG00000057704,TMCC3,57458,transmembrane and coiled-coil domain family 3 [Source:HGNC Symbol	Acc:HGNC:29199],0.638369529411772,0.00735559239082965
ENSG00000139083,ETV6,2120,ETS variant 6 [Source:HGNC Symbol	Acc:HGNC:3495],0.671585617647054,1.98862409727649e-06
ENSG00000165138,ANKS6,203286,ankyrin repeat and sterile alpha motif domain containing 6 [Source:HGNC Symbol	Acc:HGNC:26724],-0.778976264705891,3.69754874510947e-06
ENSG00000139132,FGD4,121512,FYVE, RhoGEF and PH domain containing 4 [Source:HGNC Symbol	Acc:HGNC:19125],0.980028147058814,5.1242292014976e-05
ENSG00000139178,C1RL,51279,complement C1r subcomponent like [Source:HGNC Symbol	Acc:HGNC:21265],0.614748058823523,0.000101315786154012
ENSG00000139187,KLRG1,10219,killer cell lectin like receptor G1 [Source:HGNC Symbol	Acc:HGNC:6380],-0.607867235294119,0.0152218981943467
ENSG00000139193,CD27,939,CD27 molecule [Source:HGNC Symbol	Acc:HGNC:11922],-0.844751970588238,5.07551016516264e-05
ENSG00000139266,MARCH9,92979,membrane associated ring-CH-type finger 9 [Source:HGNC Symbol	Acc:HGNC:25139],-0.696797794117646,1.90039615639612e-06
ENSG00000139572,GPR84,53831,G protein-coupled receptor 84 [Source:HGNC Symbol	Acc:HGNC:4535],1.31958113529411,8.05330883038271e-05
ENSG00000139618,BRCA2,675,BRCA2 DNA repair associated [Source:HGNC Symbol	Acc:HGNC:1101],0.97509093529411,0.000116766505452406
ENSG00000139714,MORN3,283385,MORN repeat containing 3 [Source:HGNC Symbol	Acc:HGNC:29807],-0.651026414705882,0.000190860648172055
ENSG00000139737,SLAIN1,122060,SLAIN motif family member 1 [Source:HGNC Symbol	Acc:HGNC:26387],-0.649611644117646,4.69748107695809e-05
ENSG00000165185,KIAA1958,158405,KIAA1958 [Source:HGNC Symbol	Acc:HGNC:23427],1.36597936470588,2.44772772634946e-05
ENSG00000139832,RAB20,55647,RAB20, member RAS oncogene family [Source:HGNC Symbol	Acc:HGNC:18260],0.698282588235291,0.00107895603125037
ENSG00000139890,REM2,161253,RRAD and GEM like GTPase 2 [Source:HGNC Symbol	Acc:HGNC:20248],0.872454470588238,0.000102697770699349
ENSG00000139970,RTN1,6252,reticulon 1 [Source:HGNC Symbol	Acc:HGNC:10467],-0.883618970588238,8.51160104949565e-05
ENSG00000058799,YIPF1,54432,Yip1 domain family member 1 [Source:HGNC Symbol	Acc:HGNC:25231],0.77338905882352,1.29027834432426e-05
ENSG00000140044,JDP2,122953,Jun dimerization protein 2 [Source:HGNC Symbol	Acc:HGNC:17546],0.889108794117638,0.00141936636885906
ENSG00000140105,WARS,7453,tryptophanyl-tRNA synthetase [Source:HGNC Symbol	Acc:HGNC:12729],0.737849941176476,0.000846124666371707
ENSG00000071539,TRIP13,9319,thyroid hormone receptor interactor 13 [Source:HGNC Symbol	Acc:HGNC:12307],0.585163870588237,0.0213541547322004
ENSG00000140379,BCL2A1,597,BCL2 related protein A1 [Source:HGNC Symbol	Acc:HGNC:991],1.71219958823529,1.39145960793451e-06
ENSG00000140391,TSPAN3,10099,tetraspanin 3 [Source:HGNC Symbol	Acc:HGNC:17752],-0.615253735294116,1.11008688806594e-05
ENSG00000140464,PML,5371,promyelocytic leukemia [Source:HGNC Symbol	Acc:HGNC:9113],1.21286538235294,1.40499962605295e-05
ENSG00000059378,PARP12,64761,poly(ADP-ribose) polymerase family member 12 [Source:HGNC Symbol	Acc:HGNC:21919],1.12541432352941,5.0957992324802e-05
ENSG00000140534,TICRR,90381,TOPBP1 interacting checkpoint and replication regulator [Source:HGNC Symbol	Acc:HGNC:28704],0.980074932352938,1.87527118116143e-05
ENSG00000140563,MCTP2,55784,multiple C2 and transmembrane domain containing 2 [Source:HGNC Symbol	Acc:HGNC:25636],0.862279911764711,0.000206264682686783
ENSG00000165238,WNK2,65268,WNK lysine deficient protein kinase 2 [Source:HGNC Symbol	Acc:HGNC:14542],-0.685824641176467,0.000137303488203125
ENSG00000059728,MXD1,4084,MAX dimerization protein 1 [Source:HGNC Symbol	Acc:HGNC:6761],0.87126249999999,7.26634249278638e-05
ENSG00000140743,AC092338.1,1039,cerebellar degeneration related protein 2 [Source:NCBI gene	Acc:1039],-0.628662382352948,5.76982701192364e-05
ENSG00000140795,MYLK3,91807,myosin light chain kinase 3 [Source:HGNC Symbol	Acc:HGNC:29826],0.762196358823527,0.00294291461859005
ENSG00000140839,CLEC18B,497190,C-type lectin domain family 18 member B [Source:HGNC Symbol	Acc:HGNC:33849],1.07160264411764,6.94083647311637e-05
ENSG00000140941,MAP1LC3B,81631,microtubule associated protein 1 light chain 3 beta [Source:HGNC Symbol	Acc:HGNC:13352],0.671220088235291,4.00436100691278e-05
ENSG00000140948,ZCCHC14,23174,zinc finger CCHC-type containing 14 [Source:HGNC Symbol	Acc:HGNC:24134],-0.60232544117647,4.12077552525012e-06
ENSG00000059804,SLC2A3,6515,solute carrier family 2 member 3 [Source:HGNC Symbol	Acc:HGNC:11007],1.04319082352942,7.29322757496548e-06
ENSG00000140988,RPS2,6187,ribosomal protein S2 [Source:HGNC Symbol	Acc:HGNC:10404],-0.731772970588249,2.56748112974008e-06
ENSG00000059915,PSD,5662,pleckstrin and Sec7 domain containing [Source:HGNC Symbol	Acc:HGNC:9507],-0.717533841176477,8.02707693860953e-05
ENSG00000165272,AQP3,360,aquaporin 3 (Gill blood group) [Source:HGNC Symbol	Acc:HGNC:636],-0.618300617647058,0.00043506192574193
ENSG00000141384,TAF4B,6875,TATA-box binding protein associated factor 4b [Source:HGNC Symbol	Acc:HGNC:11538],-0.733133420588237,0.000145785030472534
ENSG00000141497,ZMYND15,84225,zinc finger MYND-type containing 15 [Source:HGNC Symbol	Acc:HGNC:20997],0.658983694117646,0.000729408871280946
ENSG00000141526,SLC16A3,9123,solute carrier family 16 member 3 [Source:HGNC Symbol	Acc:HGNC:10924],0.750410058823523,6.96347664319069e-05
ENSG00000141574,SECTM1,6398,secreted and transmembrane 1 [Source:HGNC Symbol	Acc:HGNC:10707],1.05045491176471,1.15523657423263e-06
ENSG00000141664,ZCCHC2,54877,zinc finger CCHC-type containing 2 [Source:HGNC Symbol	Acc:HGNC:22916],1.17090573529411,6.66855626898419e-05
ENSG00000165304,MELK,9833,maternal embryonic leucine zipper kinase [Source:HGNC Symbol	Acc:HGNC:16870],0.890348167647061,7.77868638578135e-06
ENSG00000060656,PTPRU,10076,protein tyrosine phosphatase receptor type U [Source:HGNC Symbol	Acc:HGNC:9683],0.960273261764704,0.000691484718203108
ENSG00000141744,PNMT,5409,phenylethanolamine N-methyltransferase [Source:HGNC Symbol	Acc:HGNC:9160],0.616285279411762,0.0164281171524604
ENSG00000141956,PRDM15,63977,PR/SET domain 15 [Source:HGNC Symbol	Acc:HGNC:13999],-0.599359647058824,3.00458234367761e-05
ENSG00000142089,IFITM3,10410,interferon induced transmembrane protein 3 [Source:HGNC Symbol	Acc:HGNC:5414],1.9689325,1.83415518337799e-07
ENSG00000142156,COL6A1,1291,collagen type VI alpha 1 chain [Source:HGNC Symbol	Acc:HGNC:2211],-0.842933591176468,0.00115197838724175
ENSG00000142173,COL6A2,1292,collagen type VI alpha 2 chain [Source:HGNC Symbol	Acc:HGNC:2212],-0.868594411764716,0.00143351903884206
ENSG00000142185,TRPM2,7226,transient receptor potential cation channel subfamily M member 2 [Source:HGNC Symbol	Acc:HGNC:12339],0.6181259117647,0.00239913526541342
ENSG00000142235,LMTK3,114783,lemur tyrosine kinase 3 [Source:HGNC Symbol	Acc:HGNC:19295],-0.790033382352936,4.39266487277238e-05
ENSG00000142303,ADAMTS10,81794,ADAM metallopeptidase with thrombospondin type 1 motif 10 [Source:HGNC Symbol	Acc:HGNC:13201],-0.843165323529416,0.00074192674707379
ENSG00000060982,BCAT1,586,branched chain amino acid transaminase 1 [Source:HGNC Symbol	Acc:HGNC:976],0.678337835294109,0.00258182670245812
ENSG00000142541,RPL13A,23521,ribosomal protein L13a [Source:HGNC Symbol	Acc:HGNC:10304],-0.702778411764715,3.85522742178255e-06
ENSG00000142657,PGD,5226,phosphogluconate dehydrogenase [Source:HGNC Symbol	Acc:HGNC:8891],0.791058735294119,0.000166182705847266
ENSG00000142687,KIAA0319L,79932,KIAA0319 like [Source:HGNC Symbol	Acc:HGNC:30071],0.863712617647046,0.000771634962755946
ENSG00000142798,HSPG2,3339,heparan sulfate proteoglycan 2 [Source:HGNC Symbol	Acc:HGNC:5273],-0.940703244117651,5.92073948251684e-06
ENSG00000142920,AZIN2,113451,antizyme inhibitor 2 [Source:HGNC Symbol	Acc:HGNC:29957],-0.693729758823533,0.00663376964143917
ENSG00000142937,RPS8,6202,ribosomal protein S8 [Source:HGNC Symbol	Acc:HGNC:10441],-0.668189500000011,5.44087392238592e-06
ENSG00000142945,KIF2C,11004,kinesin family member 2C [Source:HGNC Symbol	Acc:HGNC:6393],0.895150532352947,0.000191308766972763
ENSG00000142961,MOB3C,148932,MOB kinase activator 3C [Source:HGNC Symbol	Acc:HGNC:29800],0.809770529411761,7.78127183104152e-05
ENSG00000143110,C1orf162,128346,chromosome 1 open reading frame 162 [Source:HGNC Symbol	Acc:HGNC:28344],0.700579764705873,4.29366926360087e-05
ENSG00000143119,CD53,963,CD53 molecule [Source:HGNC Symbol	Acc:HGNC:1686],0.626232235294115,1.16026221811644e-05
ENSG00000143162,CREG1,8804,cellular repressor of E1A stimulated genes 1 [Source:HGNC Symbol	Acc:HGNC:2351],0.824669676470583,8.66111147309646e-05
ENSG00000143167,GPA33,10223,glycoprotein A33 [Source:HGNC Symbol	Acc:HGNC:4445],-0.82149744705883,0.000132511124496888
ENSG00000143226,FCGR2A,2212,Fc fragment of IgG receptor IIa [Source:HGNC Symbol	Acc:HGNC:3616],0.732475382352934,1.03283871102701e-05
ENSG00000143344,RGL1,23179,ral guanine nucleotide dissociation stimulator like 1 [Source:HGNC Symbol	Acc:HGNC:30281],0.955340570588232,0.000781763604161081
ENSG00000143365,RORC,6097,RAR related orphan receptor C [Source:HGNC Symbol	Acc:HGNC:10260],-0.68123142058824,0.00398310477274008
ENSG00000143367,TUFT1,7286,tuftelin 1 [Source:HGNC Symbol	Acc:HGNC:12422],0.829171955882348,0.000505630181467222
ENSG00000143382,ADAMTSL4,54507,ADAMTS like 4 [Source:HGNC Symbol	Acc:HGNC:19706],0.631934999999991,0.000207815408542051
ENSG00000143384,MCL1,4170,MCL1 apoptosis regulator, BCL2 family member [Source:HGNC Symbol	Acc:HGNC:6943],0.587685117647055,0.00074428968689165
ENSG00000143476,DTL,51514,denticleless E3 ubiquitin protein ligase homolog [Source:HGNC Symbol	Acc:HGNC:30288],0.996434455882353,0.000152134562190882
ENSG00000143486,EIF2D,1939,eukaryotic translation initiation factor 2D [Source:HGNC Symbol	Acc:HGNC:6583],-0.593322323529415,3.49719578595496e-07
ENSG00000062524,LTK,4058,leukocyte receptor tyrosine kinase [Source:HGNC Symbol	Acc:HGNC:6721],-1.07281226470588,0.000117125204257184
ENSG00000143545,RAB13,5872,RAB13, member RAS oncogene family [Source:HGNC Symbol	Acc:HGNC:9762],0.607219499999996,0.00786394276664534
ENSG00000143546,S100A8,6279,S100 calcium binding protein A8 [Source:HGNC Symbol	Acc:HGNC:10498],1.34106552941176,2.0060301782301e-05
ENSG00000143554,SLC27A3,11000,solute carrier family 27 member 3 [Source:HGNC Symbol	Acc:HGNC:10997],0.671022147058821,8.42744461102738e-06
ENSG00000062598,ELMO2,63916,engulfment and cell motility 2 [Source:HGNC Symbol	Acc:HGNC:17233],0.738451617647055,1.00492337175025e-05
ENSG00000062716,VMP1,81671,vacuole membrane protein 1 [Source:HGNC Symbol	Acc:HGNC:29559],0.616392382352934,0.000259213612530407
ENSG00000143771,CNIH4,29097,cornichon family AMPA receptor auxiliary protein 4 [Source:HGNC Symbol	Acc:HGNC:25013],0.954814205882354,1.10503300947112e-06
ENSG00000143797,MBOAT2,129642,membrane bound O-acyltransferase domain containing 2 [Source:HGNC Symbol	Acc:HGNC:25193],0.755399147058816,0.000732935248770611
ENSG00000143869,GDF7,151449,growth differentiation factor 7 [Source:HGNC Symbol	Acc:HGNC:4222],-0.829738582352944,0.0012303467300603
ENSG00000143891,GALM,130589,galactose mutarotase [Source:HGNC Symbol	Acc:HGNC:24063],1.15178247058823,3.61616316176789e-06
ENSG00000143933,CALM2,805,calmodulin 2 [Source:HGNC Symbol	Acc:HGNC:1445],0.585841970588234,0.00249151394128832
ENSG00000063046,EIF4B,1975,eukaryotic translation initiation factor 4B [Source:HGNC Symbol	Acc:HGNC:3285],-0.683181058823534,9.68991164937036e-07
ENSG00000143947,RPS27A,6233,ribosomal protein S27a [Source:HGNC Symbol	Acc:HGNC:10417],-0.686095558823535,5.61767131603548e-06
ENSG00000157827,FMNL2,114793,formin like 2 [Source:HGNC Symbol	Acc:HGNC:18267],0.728529282246161,0.0239693097599636
ENSG00000144118,RALB,5899,RAS like proto-oncogene B [Source:HGNC Symbol	Acc:HGNC:9840],0.92373647058823,4.31424488468335e-06
ENSG00000144130,NT5DC4,284958,5'-nucleotidase domain containing 4 [Source:HGNC Symbol	Acc:HGNC:27678],1.51305852058823,5.32709438800383e-07
ENSG00000063177,RPL18,6141,ribosomal protein L18 [Source:HGNC Symbol	Acc:HGNC:10310],-0.744617882352948,6.5895102314134e-05
ENSG00000144218,AFF3,3899,AF4/FMR2 family member 3 [Source:HGNC Symbol	Acc:HGNC:6473],-1.15331129411765,7.30029621171016e-06
ENSG00000063180,CA11,770,carbonic anhydrase 11 [Source:HGNC Symbol	Acc:HGNC:1370],-0.593046235294121,0.00114515098678814
ENSG00000144290,SLC4A10,57282,solute carrier family 4 member 10 [Source:HGNC Symbol	Acc:HGNC:13811],-1.10110086470588,6.66733369788455e-05
ENSG00000144476,ACKR3,57007,atypical chemokine receptor 3 [Source:HGNC Symbol	Acc:HGNC:23692],-0.755758532352945,9.57986645453597e-05
ENSG00000144645,OSBPL10,114884,oxysterol binding protein like 10 [Source:HGNC Symbol	Acc:HGNC:16395],-1.09014273529412,2.78562151007703e-05
ENSG00000144655,CSRNP1,64651,cysteine and serine rich nuclear protein 1 [Source:HGNC Symbol	Acc:HGNC:14300],1.02108294117647,6.65648468612652e-07
ENSG00000144749,LRIG1,26018,leucine rich repeats and immunoglobulin like domains 1 [Source:HGNC Symbol	Acc:HGNC:17360],-0.646203650000006,0.00149445710250746
ENSG00000144843,ADPRH,141,ADP-ribosylarginine hydrolase [Source:HGNC Symbol	Acc:HGNC:269],0.58676100882353,0.00756292751290695
ENSG00000144848,ATG3,64422,autophagy related 3 [Source:HGNC Symbol	Acc:HGNC:20962],0.666738970588234,2.4621859616918e-07
ENSG00000145016,RUBCN,9711,rubicon autophagy regulator [Source:HGNC Symbol	Acc:HGNC:28991],0.725595264705881,6.28856147857821e-05
ENSG00000145287,PLAC8,51316,placenta associated 8 [Source:HGNC Symbol	Acc:HGNC:19254],0.705699205882347,0.000523639894656412
ENSG00000145349,CAMK2D,817,calcium/calmodulin dependent protein kinase II delta [Source:HGNC Symbol	Acc:HGNC:1462],-0.621213323529414,0.000388975238811359
ENSG00000157833,GAREM2,150946,GRB2 associated regulator of MAPK1 subtype 2 [Source:HGNC Symbol	Acc:HGNC:27172],-0.614396941274782,0.000472908774625962
ENSG00000145365,TIFA,92610,TRAF interacting protein with forkhead associated domain [Source:HGNC Symbol	Acc:HGNC:19075],0.850948235294114,9.29216197586691e-07
ENSG00000145386,CCNA2,890,cyclin A2 [Source:HGNC Symbol	Acc:HGNC:1578],0.875678058823526,0.000398811584347574
ENSG00000145390,USP53,54532,ubiquitin specific peptidase 53 [Source:HGNC Symbol	Acc:HGNC:29255],-0.645705608823532,0.0202625842738135
ENSG00000165555,NOXRED1,122945,NADP dependent oxidoreductase domain containing 1 [Source:HGNC Symbol	Acc:HGNC:20487],0.76597563529411,0.00152352065974662
ENSG00000145425,RPS3A,6189,ribosomal protein S3A [Source:HGNC Symbol	Acc:HGNC:10421],-0.709960823529411,1.00492337175025e-05
ENSG00000145491,ROPN1L,83853,rhophilin associated tail protein 1 like [Source:HGNC Symbol	Acc:HGNC:24060],0.927282088235295,9.13560418174171e-05
ENSG00000145555,MYO10,4651,myosin X [Source:HGNC Symbol	Acc:HGNC:7593],1.23050113529411,0.000195852365214803
ENSG00000145685,LHFPL2,10184,LHFPL tetraspan subfamily member 2 [Source:HGNC Symbol	Acc:HGNC:6588],1.4398340882353,2.16515286272475e-08
ENSG00000145736,GTF2H2,2966,general transcription factor IIH subunit 2 [Source:HGNC Symbol	Acc:HGNC:4656],0.674154023529411,0.0388413004078251
ENSG00000145819,ARHGAP26,23092,Rho GTPase activating protein 26 [Source:HGNC Symbol	Acc:HGNC:17073],0.655865470588239,0.000288001092694618
ENSG00000145911,N4BP3,23138,NEDD4 binding protein 3 [Source:HGNC Symbol	Acc:HGNC:29852],-1.28119441764706,8.08396114109526e-07
ENSG00000064270,ATP2C2,9914,ATPase secretory pathway Ca2+ transporting 2 [Source:HGNC Symbol	Acc:HGNC:29103],0.967330052941178,0.0205693563634971
ENSG00000146021,KLHL3,26249,kelch like family member 3 [Source:HGNC Symbol	Acc:HGNC:6354],-1.12485147647059,2.2898773787298e-07
ENSG00000146054,TRIM7,81786,tripartite motif containing 7 [Source:HGNC Symbol	Acc:HGNC:16278],0.69836542941176,0.00174432521377175
ENSG00000146094,DOK3,79930,docking protein 3 [Source:HGNC Symbol	Acc:HGNC:24583],0.813859235294103,1.80565565016848e-05
ENSG00000146425,DYNLT1,6993,dynein light chain Tctex-type 1 [Source:HGNC Symbol	Acc:HGNC:11697],1.02758570588235,1.78575817598758e-06
ENSG00000146592,CREB5,9586,cAMP responsive element binding protein 5 [Source:HGNC Symbol	Acc:HGNC:16844],0.669763941176473,0.00139590310027478
ENSG00000146670,CDCA5,113130,cell division cycle associated 5 [Source:HGNC Symbol	Acc:HGNC:14626],0.964790829411763,0.000199709733830747
ENSG00000064601,CTSA,5476,cathepsin A [Source:HGNC Symbol	Acc:HGNC:9251],0.62319079411764,7.56626890446644e-06
ENSG00000156508,EEF1A1,1915,eukaryotic translation elongation factor 1 alpha 1 [Source:HGNC Symbol	Acc:HGNC:3189],-0.764086985575066,1.44001781873221e-06
ENSG00000146859,TMEM140,55281,transmembrane protein 140 [Source:HGNC Symbol	Acc:HGNC:21870],1.3763948235294,1.45928302341127e-06
ENSG00000146955,RAB19,401409,RAB19, member RAS oncogene family [Source:HGNC Symbol	Acc:HGNC:19982],0.649794873529411,0.00131639923158825
ENSG00000147036,LANCL3,347404,LanC like 3 [Source:HGNC Symbol	Acc:HGNC:24767],0.660462429411763,0.00180387559602146
ENSG00000147206,NXF3,56000,nuclear RNA export factor 3 [Source:HGNC Symbol	Acc:HGNC:8073],0.593335561764704,0.00490788596782317
ENSG00000147403,RPL10,6134,ribosomal protein L10 [Source:HGNC Symbol	Acc:HGNC:10298],-0.767774558823525,3.75259825303195e-06
ENSG00000157856,DRC1,92749,dynein regulatory complex subunit 1 [Source:HGNC Symbol	Acc:HGNC:24245],0.892878174821519,0.00139992162596776
ENSG00000165661,QSOX2,169714,quiescin sulfhydryl oxidase 2 [Source:HGNC Symbol	Acc:HGNC:30249],-0.616769323529416,1.2948113389573e-05
ENSG00000064763,FAR2,55711,fatty acyl-CoA reductase 2 [Source:HGNC Symbol	Acc:HGNC:25531],0.716513441176469,0.00311407958300886
ENSG00000147454,SLC25A37,51312,solute carrier family 25 member 37 [Source:HGNC Symbol	Acc:HGNC:29786],0.718244029411768,0.00118076795686992
ENSG00000147457,CHMP7,91782,charged multivesicular body protein 7 [Source:HGNC Symbol	Acc:HGNC:28439],-0.594527352941176,3.98138204072169e-06
ENSG00000064932,SBNO2,22904,strawberry notch homolog 2 [Source:HGNC Symbol	Acc:HGNC:29158],0.750173794117643,1.68985926517306e-06
ENSG00000147697,GSDMC,56169,gasdermin C [Source:HGNC Symbol	Acc:HGNC:7151],0.72575645,7.58208242456913e-05
ENSG00000165682,CLEC1B,51266,C-type lectin domain family 1 member B [Source:HGNC Symbol	Acc:HGNC:24356],0.900589105882352,0.00171082950981867
ENSG00000148154,UGCG,7357,UDP-glucose ceramide glucosyltransferase [Source:HGNC Symbol	Acc:HGNC:12524],0.710814676470587,0.00918193291586123
ENSG00000148175,STOM,2040,stomatin [Source:HGNC Symbol	Acc:HGNC:3383],0.845144735294113,2.38829161237868e-06
ENSG00000148346,LCN2,3934,lipocalin 2 [Source:HGNC Symbol	Acc:HGNC:6526],0.990130088235293,0.0375919054475047
ENSG00000148450,MSRB2,22921,methionine sulfoxide reductase B2 [Source:HGNC Symbol	Acc:HGNC:17061],0.703554117647064,0.000128956344671185
ENSG00000148468,FAM171A1,221061,family with sequence similarity 171 member A1 [Source:HGNC Symbol	Acc:HGNC:23522],-0.743530702941182,0.00659477232748479
ENSG00000148572,NRBF2,29982,nuclear receptor binding factor 2 [Source:HGNC Symbol	Acc:HGNC:19692],0.588786323529407,0.000556412594918595
ENSG00000148600,CDHR1,92211,cadherin related family member 1 [Source:HGNC Symbol	Acc:HGNC:14550],-0.687660626470591,0.00872275952288855
ENSG00000148773,MKI67,4288,marker of proliferation Ki-67 [Source:HGNC Symbol	Acc:HGNC:7107],1.06418774705882,4.30096886616479e-05
ENSG00000148841,ITPRIP,85450,inositol 1,4,5-trisphosphate receptor interacting protein [Source:HGNC Symbol	Acc:HGNC:29370],0.761819882352935,1.02295293193962e-05
ENSG00000148848,ADAM12,8038,ADAM metallopeptidase domain 12 [Source:HGNC Symbol	Acc:HGNC:190],-0.725666811764705,0.00266059527801145
ENSG00000148926,ADM,133,adrenomedullin [Source:HGNC Symbol	Acc:HGNC:259],1.25729711764706,1.12621136963763e-08
ENSG00000149131,SERPING1,710,serpin family G member 1 [Source:HGNC Symbol	Acc:HGNC:1228],2.23339447058823,4.3368511621876e-07
ENSG00000005302,MSL3,10943,MSL complex subunit 3 [Source:HGNC Symbol	Acc:HGNC:7370],0.652485764705874,8.95713161963631e-05
ENSG00000149273,RPS3,6188,ribosomal protein S3 [Source:HGNC Symbol	Acc:HGNC:10420],-0.855996558823531,1.10503300947112e-06
ENSG00000065328,MCM10,55388,minichromosome maintenance 10 replication initiation factor [Source:HGNC Symbol	Acc:HGNC:18043],0.977102099999995,0.000192615757628793
ENSG00000149554,CHEK1,1111,checkpoint kinase 1 [Source:HGNC Symbol	Acc:HGNC:1925],0.789751141176469,0.000192921923968442
ENSG00000149582,TMEM25,84866,transmembrane protein 25 [Source:HGNC Symbol	Acc:HGNC:25890],-0.684498494117651,3.63491900323782e-05
ENSG00000149823,VPS51,738,VPS51 subunit of GARP complex [Source:HGNC Symbol	Acc:HGNC:1172],-0.599220470588232,2.18427045356988e-05
ENSG00000149970,CNKSR2,22866,connector enhancer of kinase suppressor of Ras 2 [Source:HGNC Symbol	Acc:HGNC:19701],-0.763967852941182,0.000127233849034937
ENSG00000150048,CLEC1A,51267,C-type lectin domain family 1 member A [Source:HGNC Symbol	Acc:HGNC:24355],0.793534832352938,0.000282053939544317
ENSG00000165795,NDRG2,57447,NDRG family member 2 [Source:HGNC Symbol	Acc:HGNC:14460],-0.825937470588238,3.03288913393596e-06
ENSG00000150337,FCGR1A,2209,Fc fragment of IgG receptor Ia [Source:HGNC Symbol	Acc:HGNC:3613],1.80249111764706,8.9026959508883e-10
ENSG00000150782,IL18,3606,interleukin 18 [Source:HGNC Symbol	Acc:HGNC:5986],0.651838058823529,0.0033146164287171
ENSG00000150907,FOXO1,2308,forkhead box O1 [Source:HGNC Symbol	Acc:HGNC:3819],-0.634820529411765,7.56477076319923e-07
ENSG00000150991,UBC,7316,ubiquitin C [Source:HGNC Symbol	Acc:HGNC:12468],0.597075970588222,0.00022947314628937
ENSG00000151136,BTBD11,121551,BTB domain containing 11 [Source:HGNC Symbol	Acc:HGNC:23844],-0.850295205882356,3.81297072780107e-07
ENSG00000151240,DIP2C,22982,disco interacting protein 2 homolog C [Source:HGNC Symbol	Acc:HGNC:29150],-0.762757135294124,0.00134168270655154
ENSG00000151320,AKAP6,9472,A-kinase anchoring protein 6 [Source:HGNC Symbol	Acc:HGNC:376],-0.634367282352938,0.00152352065974662
ENSG00000065618,COL17A1,1308,collagen type XVII alpha 1 chain [Source:HGNC Symbol	Acc:HGNC:2194],1.03997871764706,0.00952278411311628
ENSG00000151364,KCTD14,65987,potassium channel tetramerization domain containing 14 [Source:HGNC Symbol	Acc:HGNC:23295],1.21399437352941,0.000142190456717691
ENSG00000165821,SALL2,6297,spalt like transcription factor 2 [Source:HGNC Symbol	Acc:HGNC:10526],-1.04300897352941,2.01547123051846e-05
ENSG00000151466,SCLT1,132320,sodium channel and clathrin linker 1 [Source:HGNC Symbol	Acc:HGNC:26406],0.592625882352937,0.000927449051197297
ENSG00000151470,C4orf33,132321,chromosome 4 open reading frame 33 [Source:HGNC Symbol	Acc:HGNC:27025],0.599600444117641,0.00340160928156247
ENSG00000151474,FRMD4A,55691,FERM domain containing 4A [Source:HGNC Symbol	Acc:HGNC:25491],0.733366079411761,0.00841084604601348
ENSG00000151612,ZNF827,152485,zinc finger protein 827 [Source:HGNC Symbol	Acc:HGNC:27193],-0.839516758823528,6.09835563815928e-06
ENSG00000151623,NR3C2,4306,nuclear receptor subfamily 3 group C member 2 [Source:HGNC Symbol	Acc:HGNC:7979],-0.928433435294124,1.56863210165798e-05
ENSG00000065717,TLE2,7089,TLE family member 2, transcriptional corepressor [Source:HGNC Symbol	Acc:HGNC:11838],-0.875627735294124,0.000154349408032438
ENSG00000151715,TMEM45B,120224,transmembrane protein 45B [Source:HGNC Symbol	Acc:HGNC:25194],0.710053376470585,0.00639737711241239
ENSG00000151726,ACSL1,2180,acyl-CoA synthetase long chain family member 1 [Source:HGNC Symbol	Acc:HGNC:3569],1.26218497058823,5.74420044415246e-06
ENSG00000151743,AMN1,196394,antagonist of mitotic exit network 1 homolog [Source:HGNC Symbol	Acc:HGNC:27281],0.795097008823529,0.000654956764441353
ENSG00000151835,SACS,26278,sacsin molecular chaperone [Source:HGNC Symbol	Acc:HGNC:10519],-0.633260100000001,0.00675311463110376
ENSG00000151948,GLT1D1,144423,glycosyltransferase 1 domain containing 1 [Source:HGNC Symbol	Acc:HGNC:26483],0.816793264705868,3.11563480287668e-05
ENSG00000152213,ARL11,115761,ADP ribosylation factor like GTPase 11 [Source:HGNC Symbol	Acc:HGNC:24046],0.648884647058816,1.2667997931709e-05
ENSG00000165887,ANKRD2,26287,ankyrin repeat domain 2 [Source:HGNC Symbol	Acc:HGNC:495],0.593171799999999,0.000781996827224956
ENSG00000152229,PSTPIP2,9050,proline-serine-threonine phosphatase interacting protein 2 [Source:HGNC Symbol	Acc:HGNC:9581],1.26181255882354,2.1673831333542e-06
ENSG00000152242,C18orf25,147339,chromosome 18 open reading frame 25 [Source:HGNC Symbol	Acc:HGNC:28172],0.734633529411761,0.00173899922403349
ENSG00000152253,SPC25,57405,SPC25 component of NDC80 kinetochore complex [Source:HGNC Symbol	Acc:HGNC:24031],0.767715185294117,2.27063869198246e-05
ENSG00000152380,FAM151B,167555,family with sequence similarity 151 member B [Source:HGNC Symbol	Acc:HGNC:33716],0.774378435294116,0.000351556442670313
ENSG00000152422,XRCC4,7518,X-ray repair cross complementing 4 [Source:HGNC Symbol	Acc:HGNC:12831],0.652390888235297,0.000855187976415785
ENSG00000152463,OLAH,55301,oleoyl-ACP hydrolase [Source:HGNC Symbol	Acc:HGNC:25625],1.99627177941176,0.00160425673461558
ENSG00000152465,NMT2,9397,N-myristoyltransferase 2 [Source:HGNC Symbol	Acc:HGNC:7858],-0.832856911764706,5.06007893416633e-06
ENSG00000152475,ZNF837,116412,zinc finger protein 837 [Source:HGNC Symbol	Acc:HGNC:25164],-0.679038388235298,0.000345765103466742
ENSG00000152495,CAMK4,814,calcium/calmodulin dependent protein kinase IV [Source:HGNC Symbol	Acc:HGNC:1464],-0.988901029411767,1.74875138595447e-05
ENSG00000152518,ZFP36L2,678,ZFP36 ring finger protein like 2 [Source:HGNC Symbol	Acc:HGNC:1108],-0.597472852941184,0.000381122166248562
ENSG00000152558,TMEM123,114908,transmembrane protein 123 [Source:HGNC Symbol	Acc:HGNC:30138],0.772937852941176,0.00336290721435585
ENSG00000165905,LARGE2,120071,LARGE xylosyl- and glucuronyltransferase 2 [Source:HGNC Symbol	Acc:HGNC:16522],-0.971493911764705,8.30470167915818e-05
ENSG00000152684,PELO,53918,pelota mRNA surveillance and ribosome rescue factor [Source:HGNC Symbol	Acc:HGNC:8829],0.688119020588232,0.00241005456131598
ENSG00000152766,ANKRD22,118932,ankyrin repeat domain 22 [Source:HGNC Symbol	Acc:HGNC:28321],1.94182875882352,1.37862893617322e-06
ENSG00000152778,IFIT5,24138,interferon induced protein with tetratricopeptide repeats 5 [Source:HGNC Symbol	Acc:HGNC:13328],1.41183544117646,1.11008688806594e-05
ENSG00000152894,PTPRK,5796,protein tyrosine phosphatase receptor type K [Source:HGNC Symbol	Acc:HGNC:9674],-0.848589997058825,1.2941373451383e-05
ENSG00000152990,ADGRA3,166647,adhesion G protein-coupled receptor A3 [Source:HGNC Symbol	Acc:HGNC:13839],-0.661292173529407,0.0104766971884761
ENSG00000153064,BANK1,55024,B cell scaffold protein with ankyrin repeats 1 [Source:HGNC Symbol	Acc:HGNC:18233],-0.901719500000006,0.000232074806078533
ENSG00000165929,TC2N,123036,tandem C2 domains, nuclear [Source:HGNC Symbol	Acc:HGNC:19859],-0.728562441176475,0.000779222508071549
ENSG00000153208,MERTK,10461,MER proto-oncogene, tyrosine kinase [Source:HGNC Symbol	Acc:HGNC:7027],0.718410835294113,0.00496887532752751
ENSG00000153283,CD96,10225,CD96 molecule [Source:HGNC Symbol	Acc:HGNC:16892],-0.611359882352948,0.000365373621309874
ENSG00000066279,ASPM,259266,abnormal spindle microtubule assembly [Source:HGNC Symbol	Acc:HGNC:19048],0.823395279411758,3.13585869209737e-05
ENSG00000153563,CD8A,925,CD8a molecule [Source:HGNC Symbol	Acc:HGNC:1706],-0.592821764705878,0.0177067454937184
ENSG00000165949,IFI27,3429,interferon alpha inducible protein 27 [Source:HGNC Symbol	Acc:HGNC:5397],3.49504058823529,8.9026959508883e-10
ENSG00000066336,SPI1,6688,Spi-1 proto-oncogene [Source:HGNC Symbol	Acc:HGNC:11241],0.746492529411764,4.93128740217967e-05
ENSG00000153823,PID1,55022,phosphotyrosine interaction domain containing 1 [Source:HGNC Symbol	Acc:HGNC:26084],-1.12389542058824,0.00048199954233771
ENSG00000154016,GRAP,10750,GRB2 related adaptor protein [Source:HGNC Symbol	Acc:HGNC:4562],-0.784069911764712,1.80074435866945e-05
ENSG00000154025,SLC5A10,125206,solute carrier family 5 member 10 [Source:HGNC Symbol	Acc:HGNC:23155],-0.595582991176471,0.00319780333593583
ENSG00000154027,AK5,26289,adenylate kinase 5 [Source:HGNC Symbol	Acc:HGNC:365],-0.955109538235297,0.00151652888518456
ENSG00000154102,C16orf74,404550,chromosome 16 open reading frame 74 [Source:HGNC Symbol	Acc:HGNC:23362],-0.904494197058828,6.16397851508134e-06
ENSG00000154127,UBASH3B,84959,ubiquitin associated and SH3 domain containing B [Source:HGNC Symbol	Acc:HGNC:29884],0.645656529411768,3.64151390117574e-05
ENSG00000154134,ROBO3,64221,roundabout guidance receptor 3 [Source:HGNC Symbol	Acc:HGNC:13433],-0.609263235294121,0.00198429929232693
ENSG00000154277,UCHL1,7345,ubiquitin C-terminal hydrolase L1 [Source:HGNC Symbol	Acc:HGNC:12513],0.914324444117644,0.00115753864775005
ENSG00000154305,MIA3,375056,MIA SH3 domain ER export factor 3 [Source:HGNC Symbol	Acc:HGNC:24008],0.600871588235288,1.67173543265603e-05
ENSG00000066468,FGFR2,2263,fibroblast growth factor receptor 2 [Source:HGNC Symbol	Acc:HGNC:3689],-0.593893752941181,0.00676320703718957
ENSG00000154319,FAM167A,83648,family with sequence similarity 167 member A [Source:HGNC Symbol	Acc:HGNC:15549],-0.605751044117653,0.0155012770206396
ENSG00000154358,OBSCN,84033,obscurin, cytoskeletal calmodulin and titin-interacting RhoGEF [Source:HGNC Symbol	Acc:HGNC:15719],-0.912219529411773,6.50118027896677e-06
ENSG00000072071,ADGRL1,22859,adhesion G protein-coupled receptor L1 [Source:HGNC Symbol	Acc:HGNC:20973],-0.657971558823526,4.5126031855207e-05
ENSG00000154451,GBP5,115362,guanylate binding protein 5 [Source:HGNC Symbol	Acc:HGNC:19895],1.07271847058823,0.000328490980260364
ENSG00000154589,LY96,23643,lymphocyte antigen 96 [Source:HGNC Symbol	Acc:HGNC:17156],1.49746979411764,6.06152434191319e-07
ENSG00000154736,ADAMTS5,11096,ADAM metallopeptidase with thrombospondin type 1 motif 5 [Source:HGNC Symbol	Acc:HGNC:221],-0.667928944117649,3.84078466932014e-05
ENSG00000154743,TSEN2,80746,tRNA splicing endonuclease subunit 2 [Source:HGNC Symbol	Acc:HGNC:28422],-0.594890500000009,6.89920052423307e-05
ENSG00000154764,WNT7A,7476,Wnt family member 7A [Source:HGNC Symbol	Acc:HGNC:12786],-0.679833832352945,0.0169418157310474
ENSG00000154814,OXNAD1,92106,oxidoreductase NAD binding domain containing 1 [Source:HGNC Symbol	Acc:HGNC:25128],-0.670766235294126,6.9760613946785e-07
ENSG00000154839,SKA1,220134,spindle and kinetochore associated complex subunit 1 [Source:HGNC Symbol	Acc:HGNC:28109],0.786937088235295,0.000830540694493088
ENSG00000154928,EPHB1,2047,EPH receptor B1 [Source:HGNC Symbol	Acc:HGNC:3392],0.637820967647052,0.028126912150097
ENSG00000155097,ATP6V1C1,528,ATPase H+ transporting V1 subunit C1 [Source:HGNC Symbol	Acc:HGNC:856],0.720181647058824,4.60270206679057e-05
ENSG00000155307,SAMSN1,64092,SAM domain, SH3 domain and nuclear localization signals 1 [Source:HGNC Symbol	Acc:HGNC:10528],1.32729924705882,0.000127552090332931
ENSG00000155363,MOV10,4343,Mov10 RISC complex RNA helicase [Source:HGNC Symbol	Acc:HGNC:7200],1.24854385294118,4.41128659910475e-06
ENSG00000155629,PIK3AP1,118788,phosphoinositide-3-kinase adaptor protein 1 [Source:HGNC Symbol	Acc:HGNC:30034],0.866410294117637,7.05986481319424e-05
ENSG00000155657,TTN,7273,titin [Source:HGNC Symbol	Acc:HGNC:12403],-0.906696088235305,4.30096886616479e-05
ENSG00000155659,VSIG4,11326,V-set and immunoglobulin domain containing 4 [Source:HGNC Symbol	Acc:HGNC:17032],1.06127521764706,0.00921097892266527
ENSG00000155744,FAM126B,285172,family with sequence similarity 126 member B [Source:HGNC Symbol	Acc:HGNC:28593],0.619168294117641,0.0283930977925692
ENSG00000155926,SLA,6503,Src like adaptor [Source:HGNC Symbol	Acc:HGNC:10902],0.989344647058811,0.000104781617135807
ENSG00000067064,IDI1,3422,isopentenyl-diphosphate delta isomerase 1 [Source:HGNC Symbol	Acc:HGNC:5387],0.728104264705882,0.000701673074458704
ENSG00000067066,SP100,6672,SP100 nuclear antigen [Source:HGNC Symbol	Acc:HGNC:11206],0.934217000000004,1.69454990773187e-06
ENSG00000156113,KCNMA1,3778,potassium calcium-activated channel subfamily M alpha 1 [Source:HGNC Symbol	Acc:HGNC:6284],0.950171588235292,0.0315640130976069
ENSG00000156127,BATF,10538,basic leucine zipper ATF-like transcription factor [Source:HGNC Symbol	Acc:HGNC:958],0.603351147058813,0.000620839063592219
ENSG00000156162,DPY19L4,286148,dpy-19 like 4 [Source:HGNC Symbol	Acc:HGNC:27829],-0.680180076470589,9.09871807861841e-05
ENSG00000156239,N6AMT1,29104,N-6 adenine-specific DNA methyltransferase 1 [Source:HGNC Symbol	Acc:HGNC:16021],-0.684510432352942,4.96782258616452e-06
ENSG00000156298,TSPAN7,7102,tetraspanin 7 [Source:HGNC Symbol	Acc:HGNC:11854],0.686130949999996,0.00395247388746615
ENSG00000156398,SFXN2,118980,sideroflexin 2 [Source:HGNC Symbol	Acc:HGNC:16086],-0.602613364705887,0.000116766505452406
ENSG00000156414,TDRD9,122402,tudor domain containing 9 [Source:HGNC Symbol	Acc:HGNC:20122],0.657092826470587,0.0265440773454832
ENSG00000166126,AMN,81693,amnion associated transmembrane protein [Source:HGNC Symbol	Acc:HGNC:14604],-0.637405361764708,7.37031163366701e-05
ENSG00000166128,RAB8B,51762,RAB8B, member RAS oncogene family [Source:HGNC Symbol	Acc:HGNC:30273],0.584994588235288,0.000489868975408531
ENSG00000157978,LDLRAP1,26119,low density lipoprotein receptor adaptor protein 1 [Source:HGNC Symbol	Acc:HGNC:18640],-0.736660955540984,1.78356664332246e-06
ENSG00000072163,LIMS2,55679,LIM zinc finger domain containing 2 [Source:HGNC Symbol	Acc:HGNC:16084],-0.822316117647064,0.00010242942311584
ENSG00000166278,C2,717,complement C2 [Source:HGNC Symbol	Acc:HGNC:1248],1.11118104411764,0.000178755719299351
ENSG00000166313,APBB1,322,amyloid beta precursor protein binding family B member 1 [Source:HGNC Symbol	Acc:HGNC:581],-0.842180382352941,7.11109529777775e-06
ENSG00000072195,SPEG,10290,striated muscle enriched protein kinase [Source:HGNC Symbol	Acc:HGNC:16901],-1.0696889,3.61726363712511e-05
ENSG00000166341,DCHS1,8642,dachsous cadherin-related 1 [Source:HGNC Symbol	Acc:HGNC:13681],-0.882116764705888,7.33294755881126e-05
ENSG00000166398,KIAA0355,9710,KIAA0355 [Source:HGNC Symbol	Acc:HGNC:29016],-0.660316823529413,9.93370767193643e-07
ENSG00000166405,RIC3,79608,RIC3 acetylcholine receptor chaperone [Source:HGNC Symbol	Acc:HGNC:30338],-0.652891414705886,0.0111692213334924
ENSG00000166428,PLD4,122618,phospholipase D family member 4 [Source:HGNC Symbol	Acc:HGNC:23792],-1.17722279411765,5.8497538129064e-05
ENSG00000166523,CLEC4E,26253,C-type lectin domain family 4 member E [Source:HGNC Symbol	Acc:HGNC:14555],1.30420544117647,0.00024782720134019
ENSG00000166527,CLEC4D,338339,C-type lectin domain family 4 member D [Source:HGNC Symbol	Acc:HGNC:14554],1.71817271764706,1.31535509450154e-05
ENSG00000166582,CENPV,201161,centromere protein V [Source:HGNC Symbol	Acc:HGNC:29920],-0.716699244117649,4.93128740217967e-05
ENSG00000166669,ATF7IP2,80063,activating transcription factor 7 interacting protein 2 [Source:HGNC Symbol	Acc:HGNC:20397],-0.649692176470593,1.31448559070064e-05
ENSG00000166707,ZCCHC18,644353,zinc finger CCHC-type containing 18 [Source:HGNC Symbol	Acc:HGNC:32459],-0.587749885294119,0.00872275952288855
ENSG00000166710,B2M,567,beta-2-microglobulin [Source:HGNC Symbol	Acc:HGNC:914],0.669129058823525,6.64300131830328e-06
ENSG00000166793,YPEL4,219539,yippee like 4 [Source:HGNC Symbol	Acc:HGNC:18328],0.663798411764704,0.00177344786809496
ENSG00000158089,GALNT14,79623,polypeptide N-acetylgalactosaminyltransferase 14 [Source:HGNC Symbol	Acc:HGNC:22946],1.17279082191407,0.00174044946012404
ENSG00000072571,HMMR,3161,hyaluronan mediated motility receptor [Source:HGNC Symbol	Acc:HGNC:5012],0.590573367647055,0.00278860391937455
ENSG00000166851,PLK1,5347,polo like kinase 1 [Source:HGNC Symbol	Acc:HGNC:9077],0.600840255882348,0.00313200118226852
ENSG00000166881,NEMP1,23306,nuclear envelope integral membrane protein 1 [Source:HGNC Symbol	Acc:HGNC:29001],-0.611685705882349,0.000122381152957944
ENSG00000166886,NAB2,4665,NGFI-A binding protein 2 [Source:HGNC Symbol	Acc:HGNC:7627],-0.755453500000003,6.09001039385592e-07
ENSG00000166889,PATL1,219988,PAT1 homolog 1, processing body mRNA decay factor [Source:HGNC Symbol	Acc:HGNC:26721],0.737104294117646,2.26533849749891e-05
ENSG00000158104,HPD,3242,4-hydroxyphenylpyruvate dioxygenase [Source:HGNC Symbol	Acc:HGNC:5147],0.914529666074777,8.75323544304341e-05
ENSG00000072682,P4HA2,8974,prolyl 4-hydroxylase subunit alpha 2 [Source:HGNC Symbol	Acc:HGNC:8547],0.693490564705878,0.00678392550016423
ENSG00000072694,FCGR2B,2213,Fc fragment of IgG receptor IIb [Source:HGNC Symbol	Acc:HGNC:3618],0.865611117647051,0.000395617450615491
ENSG00000167105,TMEM92,162461,transmembrane protein 92 [Source:HGNC Symbol	Acc:HGNC:26579],1.02977980882352,0.000452768277433347
ENSG00000167106,FAM102A,399665,family with sequence similarity 102 member A [Source:HGNC Symbol	Acc:HGNC:31419],-1.01549847058824,7.14139386788336e-07
ENSG00000167210,LOXHD1,125336,lipoxygenase homology domains 1 [Source:HGNC Symbol	Acc:HGNC:26521],0.97586872941176,0.000459098610085804
ENSG00000167483,FAM129C,199786,family with sequence similarity 129 member C [Source:HGNC Symbol	Acc:HGNC:24130],-1.0756215,3.87603709634322e-05
ENSG00000167513,CDT1,81620,chromatin licensing and DNA replication factor 1 [Source:HGNC Symbol	Acc:HGNC:24576],0.992588091176469,0.00039195349487344
ENSG00000167526,RPL13,6137,ribosomal protein L13 [Source:HGNC Symbol	Acc:HGNC:10303],-0.905808294117637,3.13598684377354e-06
ENSG00000072952,MRVI1,10335,murine retrovirus integration site 1 homolog [Source:HGNC Symbol	Acc:HGNC:7237],0.903313323529414,3.48326407074871e-05
ENSG00000167536,DHRS13,147015,dehydrogenase/reductase 13 [Source:HGNC Symbol	Acc:HGNC:28326],0.945476176470587,5.68681126761472e-05
ENSG00000167600,CYP2S1,29785,cytochrome P450 family 2 subfamily S member 1 [Source:HGNC Symbol	Acc:HGNC:15654],-0.634238020588237,0.0247273359064769
ENSG00000167601,AXL,558,AXL receptor tyrosine kinase [Source:HGNC Symbol	Acc:HGNC:905],0.814684455882351,0.0291106903339137
ENSG00000167608,TMC4,147798,transmembrane channel like 4 [Source:HGNC Symbol	Acc:HGNC:22998],0.851086341176472,0.000212830206362283
ENSG00000167658,EEF2,1938,eukaryotic translation elongation factor 2 [Source:HGNC Symbol	Acc:HGNC:3214],-0.723724352941186,3.55959702688386e-07
ENSG00000167664,TMIGD2,126259,transmembrane and immunoglobulin domain containing 2 [Source:HGNC Symbol	Acc:HGNC:28324],-0.711262764705882,0.00257441087554566
ENSG00000167676,PLIN4,729359,perilipin 4 [Source:HGNC Symbol	Acc:HGNC:29393],0.777893088235295,0.00209234087256643
ENSG00000167680,SEMA6B,10501,semaphorin 6B [Source:HGNC Symbol	Acc:HGNC:10739],1.26253844117647,0.00099631089052851
ENSG00000167851,CD300A,11314,CD300a molecule [Source:HGNC Symbol	Acc:HGNC:19319],0.79205479411765,2.69230636914593e-08
ENSG00000167861,HID1,283987,HID1 domain containing [Source:HGNC Symbol	Acc:HGNC:15736],-0.737890505882351,0.0013359208526781
ENSG00000167874,TMEM88,92162,transmembrane protein 88 [Source:HGNC Symbol	Acc:HGNC:32371],0.657112499999997,0.00130817271134618
ENSG00000167900,TK1,7083,thymidine kinase 1 [Source:HGNC Symbol	Acc:HGNC:11830],0.969437479411763,3.86603213679479e-05
ENSG00000073331,ALPK1,80216,alpha kinase 1 [Source:HGNC Symbol	Acc:HGNC:20917],0.860916588235293,3.98138204072169e-06
ENSG00000167984,NLRC3,197358,NLR family CARD domain containing 3 [Source:HGNC Symbol	Acc:HGNC:29889],-0.616604382352939,0.000320989708546048
ENSG00000168003,SLC3A2,6520,solute carrier family 3 member 2 [Source:HGNC Symbol	Acc:HGNC:11026],0.772205911764702,0.00011516441238346
ENSG00000168016,TRANK1,9881,tetratricopeptide repeat and ankyrin repeat containing 1 [Source:HGNC Symbol	Acc:HGNC:29011],0.718681352941163,0.00012797527725542
ENSG00000168026,TTC21A,199223,tetratricopeptide repeat domain 21A [Source:HGNC Symbol	Acc:HGNC:30761],0.784457882352937,0.0045904228081263
ENSG00000168028,RPSA,3921,ribosomal protein SA [Source:HGNC Symbol	Acc:HGNC:6502],-0.587224411764719,4.42422464934599e-05
ENSG00000158373,HIST1H2BD,3017,histone cluster 1 H2B family member d [Source:HGNC Symbol	Acc:HGNC:4747],1.0956119252413,6.36852584148336e-06
ENSG00000168056,LTBP3,4054,latent transforming growth factor beta binding protein 3 [Source:HGNC Symbol	Acc:HGNC:6716],-0.763306970588241,1.11008688806594e-05
ENSG00000168062,BATF2,116071,basic leucine zipper ATF-like transcription factor 2 [Source:HGNC Symbol	Acc:HGNC:25163],1.82527367647058,6.61192422434215e-06
ENSG00000073536,NLE1,54475,notchless homolog 1 [Source:HGNC Symbol	Acc:HGNC:19889],-0.674840911764713,1.4247937605588e-05
ENSG00000158402,CDC25C,995,cell division cycle 25C [Source:HGNC Symbol	Acc:HGNC:1727],0.698272499762085,0.000509505018794974
ENSG00000168078,PBK,55872,PDZ binding kinase [Source:HGNC Symbol	Acc:HGNC:18282],0.670154279411763,0.000103756793664043
ENSG00000168081,PNOC,5368,prepronociceptin [Source:HGNC Symbol	Acc:HGNC:9163],-0.669941611764708,0.0248319537902065
ENSG00000158406,HIST1H4H,8365,histone cluster 1 H4 family member h [Source:HGNC Symbol	Acc:HGNC:4788],1.10362290476318,2.7713388257974e-05
ENSG00000168214,RBPJ,3516,recombination signal binding protein for immunoglobulin kappa J region [Source:HGNC Symbol	Acc:HGNC:5724],0.607755264705883,0.00152019821214973
ENSG00000168275,COA6,388753,cytochrome c oxidase assembly factor 6 [Source:HGNC Symbol	Acc:HGNC:18025],0.590236155882346,0.00896846137884899
ENSG00000168288,MMADHC,27249,metabolism of cobalamin associated D [Source:HGNC Symbol	Acc:HGNC:25221],0.661359999999988,6.64300131830328e-06
ENSG00000168394,TAP1,6890,transporter 1, ATP binding cassette subfamily B member [Source:HGNC Symbol	Acc:HGNC:43],1.03749999999999,1.2664148802812e-06
ENSG00000168404,MLKL,197259,mixed lineage kinase domain like pseudokinase [Source:HGNC Symbol	Acc:HGNC:26617],0.80643011764705,1.01634807664841e-05
ENSG00000168461,RAB31,11031,RAB31, member RAS oncogene family [Source:HGNC Symbol	Acc:HGNC:9771],0.681564117647053,9.37784488873734e-05
ENSG00000073737,DHRS9,10170,dehydrogenase/reductase 9 [Source:HGNC Symbol	Acc:HGNC:16888],1.34355485294117,2.1637961413377e-05
ENSG00000168502,MTCL1,23255,microtubule crosslinking factor 1 [Source:HGNC Symbol	Acc:HGNC:29121],-0.609463123529413,0.000397906454540559
ENSG00000158470,B4GALT5,9334,beta-1,4-galactosyltransferase 5 [Source:HGNC Symbol	Acc:HGNC:928],1.01408774896569,9.52719030536516e-05
ENSG00000168610,STAT3,6774,signal transducer and activator of transcription 3 [Source:HGNC Symbol	Acc:HGNC:11364],0.712505764705885,2.20494180445013e-06
ENSG00000168646,AXIN2,8313,axin 2 [Source:HGNC Symbol	Acc:HGNC:904],-1.02023152058823,0.00030229360439575
ENSG00000168658,VWA3B,200403,von Willebrand factor A domain containing 3B [Source:HGNC Symbol	Acc:HGNC:28385],0.603615708823528,0.00206589914869734
ENSG00000168685,IL7R,3575,interleukin 7 receptor [Source:HGNC Symbol	Acc:HGNC:6024],-0.736738823529421,0.000153752115868062
ENSG00000073849,ST6GAL1,6480,ST6 beta-galactoside alpha-2,6-sialyltransferase 1 [Source:HGNC Symbol	Acc:HGNC:10860],-0.725442794117646,2.81649399022621e-06
ENSG00000168734,PKIG,11142,cAMP-dependent protein kinase inhibitor gamma [Source:HGNC Symbol	Acc:HGNC:9019],-0.622707617647057,0.00112029620491507
ENSG00000168758,SEMA4C,54910,semaphorin 4C [Source:HGNC Symbol	Acc:HGNC:10731],-0.640755647058832,0.00238107138847068
ENSG00000168781,PPIP5K1,9677,diphosphoinositol pentakisphosphate kinase 1 [Source:HGNC Symbol	Acc:HGNC:29023],-0.585719641176473,1.66813135543407e-05
ENSG00000168795,ZBTB5,9925,zinc finger and BTB domain containing 5 [Source:HGNC Symbol	Acc:HGNC:23836],-0.621646647058823,2.31988980481827e-05
ENSG00000158481,CD1C,911,CD1c molecule [Source:HGNC Symbol	Acc:HGNC:1636],-1.30649700828455,8.52490072069315e-08
ENSG00000168899,VAMP5,10791,vesicle associated membrane protein 5 [Source:HGNC Symbol	Acc:HGNC:12646],0.868968588235294,5.26787979344356e-05
ENSG00000168913,ENHO,375704,energy homeostasis associated [Source:HGNC Symbol	Acc:HGNC:24838],-0.788448191176475,0.00872275952288855
ENSG00000158488,CD1E,913,CD1e molecule [Source:HGNC Symbol	Acc:HGNC:1638],-0.992417246001873,3.34813266146662e-06
ENSG00000168961,LGALS9,3965,galectin 9 [Source:HGNC Symbol	Acc:HGNC:6570],0.85708920588235,0.000188104517353682
ENSG00000169026,SLC49A3,84179,solute carrier family 49 member 3 [Source:HGNC Symbol	Acc:HGNC:26177],0.704027117647058,5.19995293703753e-05
ENSG00000169031,COL4A3,1285,collagen type IV alpha 3 chain [Source:HGNC Symbol	Acc:HGNC:2204],-0.656197582352943,0.00740143122229969
ENSG00000169100,SLC25A6,293,solute carrier family 25 member 6 [Source:HGNC Symbol	Acc:HGNC:10992],-0.632249764705879,4.41128659910475e-06
ENSG00000169174,PCSK9,255738,proprotein convertase subtilisin/kexin type 9 [Source:HGNC Symbol	Acc:HGNC:20001],1.52984285294117,0.00828553262247837
ENSG00000169180,XPO6,23214,exportin 6 [Source:HGNC Symbol	Acc:HGNC:19733],0.858095000000002,2.38242389520395e-05
ENSG00000169228,RAB24,53917,RAB24, member RAS oncogene family [Source:HGNC Symbol	Acc:HGNC:9765],0.912747558823527,3.74563384729887e-07
ENSG00000169245,CXCL10,3627,C-X-C motif chemokine ligand 10 [Source:HGNC Symbol	Acc:HGNC:10637],0.850388505882353,0.0453836845313292
ENSG00000169246,NPIPB3,23117,nuclear pore complex interacting protein family member B3 [Source:HGNC Symbol	Acc:HGNC:28989],-0.603212882352951,0.00439780627737546
ENSG00000169258,GPRIN1,114787,G protein regulated inducer of neurite outgrowth 1 [Source:HGNC Symbol	Acc:HGNC:24835],0.928279094117649,3.61726363712511e-05
ENSG00000169313,P2RY12,64805,purinergic receptor P2Y12 [Source:HGNC Symbol	Acc:HGNC:18124],0.615252144117646,0.0189324063062204
ENSG00000169385,RNASE2,6036,ribonuclease A family member 2 [Source:HGNC Symbol	Acc:HGNC:10045],1.04743523529412,0.000838326509415019
ENSG00000169397,RNASE3,6037,ribonuclease A family member 3 [Source:HGNC Symbol	Acc:HGNC:10046],0.977288891176466,0.00992704621604791
ENSG00000169429,CXCL8,3576,C-X-C motif chemokine ligand 8 [Source:HGNC Symbol	Acc:HGNC:6025],-0.760789429411767,0.0178582860573034
ENSG00000169439,SDC2,6383,syndecan 2 [Source:HGNC Symbol	Acc:HGNC:10659],-0.612077123529411,0.023547376345639
ENSG00000074410,CA12,771,carbonic anhydrase 12 [Source:HGNC Symbol	Acc:HGNC:1371],1.40120589117647,1.98399206911838e-05
ENSG00000169508,GPR183,1880,G protein-coupled receptor 183 [Source:HGNC Symbol	Acc:HGNC:3128],-0.591884647058828,0.000921781154248267
ENSG00000158578,ALAS2,212,5'-aminolevulinate synthase 2 [Source:HGNC Symbol	Acc:HGNC:397],1.01727094612298,0.0309922731359564
ENSG00000169679,BUB1,699,BUB1 mitotic checkpoint serine/threonine kinase [Source:HGNC Symbol	Acc:HGNC:1148],1.06560880294118,7.66264584925698e-05
ENSG00000169715,MT1E,4493,metallothionein 1E [Source:HGNC Symbol	Acc:HGNC:7397],0.786757238235289,0.00262752201215252
ENSG00000156587,UBE2L6,9246,ubiquitin conjugating enzyme E2 L6 [Source:HGNC Symbol	Acc:HGNC:12490],1.10085451791313,3.63491900323782e-05
ENSG00000169826,CSGALNACT2,55454,chondroitin sulfate N-acetylgalactosaminyltransferase 2 [Source:HGNC Symbol	Acc:HGNC:24292],0.588907382352934,0.0239324948004445
ENSG00000169884,WNT10B,7480,Wnt family member 10B [Source:HGNC Symbol	Acc:HGNC:12775],-0.62041229117647,0.00903241527646106
ENSG00000169891,REPS2,9185,RALBP1 associated Eps domain containing 2 [Source:HGNC Symbol	Acc:HGNC:9963],0.71810761764706,0.00407579824411256
ENSG00000169896,ITGAM,3684,integrin subunit alpha M [Source:HGNC Symbol	Acc:HGNC:6149],0.797186823529415,5.7250583369207e-06
ENSG00000158691,ZSCAN12,9753,zinc finger and SCAN domain containing 12 [Source:HGNC Symbol	Acc:HGNC:13172],-0.653081778377098,0.000618850152284122
ENSG00000169992,NLGN2,57555,neuroligin 2 [Source:HGNC Symbol	Acc:HGNC:14290],-0.762355258823534,8.94951496079856e-05
ENSG00000170074,FAM153A,285596,family with sequence similarity 153 member A [Source:HGNC Symbol	Acc:HGNC:29940],-0.804036305882358,0.00220548119382831
ENSG00000170091,NSG2,51617,neuronal vesicle trafficking associated 2 [Source:HGNC Symbol	Acc:HGNC:24955],0.741619235294116,0.00227632440208007
ENSG00000170128,GPR25,2848,G protein-coupled receptor 25 [Source:HGNC Symbol	Acc:HGNC:4480],-0.632640147058828,0.00134168270655154
ENSG00000005471,ABCB4,5244,ATP binding cassette subfamily B member 4 [Source:HGNC Symbol	Acc:HGNC:45],-0.806005016771274,0.00176103848060984
ENSG00000170312,CDK1,983,cyclin dependent kinase 1 [Source:HGNC Symbol	Acc:HGNC:1722],0.779980320588234,0.00112677116295789
ENSG00000158764,ITLN2,142683,intelectin 2 [Source:HGNC Symbol	Acc:HGNC:20599],0.667265521591649,0.000961601275540756
ENSG00000170412,GPRC5C,55890,G protein-coupled receptor class C group 5 member C [Source:HGNC Symbol	Acc:HGNC:13309],0.655564267647059,0.0124317591975215
ENSG00000170439,METTL7B,196410,methyltransferase like 7B [Source:HGNC Symbol	Acc:HGNC:28276],2.20567300882353,1.12693361418099e-05
ENSG00000170456,DENND5B,160518,DENN domain containing 5B [Source:HGNC Symbol	Acc:HGNC:28338],-0.68313512352942,0.0152218981943467
ENSG00000170458,CD14,929,CD14 molecule [Source:HGNC Symbol	Acc:HGNC:1628],0.595454411764706,0.00104832326451783
ENSG00000170485,NPAS2,4862,neuronal PAS domain protein 2 [Source:HGNC Symbol	Acc:HGNC:7895],-1.03360030294118,8.89116545345142e-06
ENSG00000170525,PFKFB3,5209,6-phosphofructo-2-kinase/fructose-2,6-biphosphatase 3 [Source:HGNC Symbol	Acc:HGNC:8874],1.13352561764705,4.49622479966213e-05
ENSG00000170581,STAT2,6773,signal transducer and activator of transcription 2 [Source:HGNC Symbol	Acc:HGNC:11363],1.09230726470588,2.9060666100495e-05
ENSG00000170801,HTRA3,94031,HtrA serine peptidase 3 [Source:HGNC Symbol	Acc:HGNC:30406],0.607930279411765,0.0425030779940673
ENSG00000075218,GTSE1,51512,G2 and S-phase expressed 1 [Source:HGNC Symbol	Acc:HGNC:13698],0.718833532352937,0.000661395211089082
ENSG00000170892,TSEN34,79042,tRNA splicing endonuclease subunit 34 [Source:HGNC Symbol	Acc:HGNC:15506],0.623630205882346,0.000450945368176301
ENSG00000170909,OSCAR,126014,osteoclast associated Ig-like receptor [Source:HGNC Symbol	Acc:HGNC:29960],0.640785000000001,4.09210202203832e-05
ENSG00000068024,HDAC4,9759,histone deacetylase 4 [Source:HGNC Symbol	Acc:HGNC:14063],0.651804268985863,4.27698370877413e-05
ENSG00000170956,CEACAM3,1084,carcinoembryonic antigen related cell adhesion molecule 3 [Source:HGNC Symbol	Acc:HGNC:1815],0.640605441176458,2.50085018312638e-05
ENSG00000170989,S1PR1,1901,sphingosine-1-phosphate receptor 1 [Source:HGNC Symbol	Acc:HGNC:3165],-0.635094000000006,0.000259213612530407
ENSG00000171033,PKIA,5569,cAMP-dependent protein kinase inhibitor alpha [Source:HGNC Symbol	Acc:HGNC:9017],-0.643667661764709,0.000121604445088542
ENSG00000171049,FPR2,2358,formyl peptide receptor 2 [Source:HGNC Symbol	Acc:HGNC:3827],0.679254705882347,0.000156465102599239
ENSG00000171051,FPR1,2357,formyl peptide receptor 1 [Source:HGNC Symbol	Acc:HGNC:3826],0.853383500000003,8.73022590569626e-05
ENSG00000171130,ATP6V0E2,155066,ATPase H+ transporting V0 subunit e2 [Source:HGNC Symbol	Acc:HGNC:21723],-0.721882088235301,4.40615815454674e-05
ENSG00000171132,PRKCE,5581,protein kinase C epsilon [Source:HGNC Symbol	Acc:HGNC:9401],0.627044476470578,0.0302249200259471
ENSG00000171155,C1GALT1C1,29071,C1GALT1 specific chaperone 1 [Source:HGNC Symbol	Acc:HGNC:24338],0.781654244117647,0.00061723994191001
ENSG00000158869,FCER1G,2207,Fc fragment of IgE receptor Ig [Source:HGNC Symbol	Acc:HGNC:3611],1.02013152803879,2.3439965780533e-06
ENSG00000171236,LRG1,116844,leucine rich alpha-2-glycoprotein 1 [Source:HGNC Symbol	Acc:HGNC:29480],0.981011676470581,7.3826558857015e-05
ENSG00000171241,SHCBP1,79801,SHC binding and spindle associated 1 [Source:HGNC Symbol	Acc:HGNC:29547],0.665835197058823,0.00367935418352061
ENSG00000171291,ZNF439,90594,zinc finger protein 439 [Source:HGNC Symbol	Acc:HGNC:20873],-0.663434576470587,0.00502558186430187
ENSG00000075399,VPS9D1,9605,VPS9 domain containing 1 [Source:HGNC Symbol	Acc:HGNC:13526],1.04593097058823,9.31154957097936e-08
ENSG00000075420,FNDC3B,64778,fibronectin type III domain containing 3B [Source:HGNC Symbol	Acc:HGNC:24670],0.726979735294114,0.000210836715916676
ENSG00000171631,P2RY6,5031,pyrimidinergic receptor P2Y6 [Source:HGNC Symbol	Acc:HGNC:8543],0.697949720588232,0.0210297700282783
ENSG00000171649,ZIK1,284307,zinc finger protein interacting with K protein 1 [Source:HGNC Symbol	Acc:HGNC:33104],-0.894074494117646,1.06562669566531e-05
ENSG00000171680,PLEKHG5,57449,pleckstrin homology and RhoGEF domain containing G5 [Source:HGNC Symbol	Acc:HGNC:29105],-1.07010649117647,4.88730968536087e-05
ENSG00000171786,NHLH1,4807,nescient helix-loop-helix 1 [Source:HGNC Symbol	Acc:HGNC:7817],0.775644952941175,0.000855187976415785
ENSG00000171847,FAM90A1,55138,family with sequence similarity 90 member A1 [Source:HGNC Symbol	Acc:HGNC:25526],0.790982073529409,0.0036492735731143
ENSG00000171848,RRM2,6241,ribonucleotide reductase regulatory subunit M2 [Source:HGNC Symbol	Acc:HGNC:10452],1.39299558529412,8.81679257136159e-06
ENSG00000171858,RPS21,6227,ribosomal protein S21 [Source:HGNC Symbol	Acc:HGNC:10409],-0.687607647058813,3.84805037857175e-05
ENSG00000171860,C3AR1,719,complement C3a receptor 1 [Source:HGNC Symbol	Acc:HGNC:1319],1.47457608823529,6.11758279184764e-08
ENSG00000171862,PTEN,5728,phosphatase and tensin homolog [Source:HGNC Symbol	Acc:HGNC:9588],0.928225117647058,7.79976810002879e-05
ENSG00000171943,SRGAP2C,653464,SLIT-ROBO Rho GTPase activating protein 2C [Source:HGNC Symbol	Acc:HGNC:30584],0.676246644117647,0.0396307071324721
ENSG00000075702,WDR62,284403,WD repeat domain 62 [Source:HGNC Symbol	Acc:HGNC:24502],0.61603788235294,0.0117237782536801
ENSG00000171992,SYNPO,11346,synaptopodin [Source:HGNC Symbol	Acc:HGNC:30672],-1.18364973529412,9.93370767193643e-07
ENSG00000172005,MAL,4118,mal, T cell differentiation protein [Source:HGNC Symbol	Acc:HGNC:6817],-0.896117970588227,3.60512328152081e-05
ENSG00000172116,CD8B,926,CD8b molecule [Source:HGNC Symbol	Acc:HGNC:1707],-0.889471617647057,0.000241547636053476
ENSG00000172159,FRMD3,257019,FERM domain containing 3 [Source:HGNC Symbol	Acc:HGNC:24125],1.20908285882352,6.03546592287181e-05
ENSG00000172183,ISG20,3669,interferon stimulated exonuclease gene 20 [Source:HGNC Symbol	Acc:HGNC:6130],0.652015117647057,0.0028094706716024
ENSG00000172216,CEBPB,1051,CCAAT enhancer binding protein beta [Source:HGNC Symbol	Acc:HGNC:1834],0.700537117647048,9.52942297447921e-05
ENSG00000068079,IFI35,3430,interferon induced protein 35 [Source:HGNC Symbol	Acc:HGNC:5399],1.2906260497566,1.9522739256717e-05
ENSG00000172322,CLEC12A,160364,C-type lectin domain family 12 member A [Source:HGNC Symbol	Acc:HGNC:31713],0.816471735294106,0.00296834340088714
ENSG00000172331,BPGM,669,bisphosphoglycerate mutase [Source:HGNC Symbol	Acc:HGNC:1093],0.953827176470584,0.000647242287236543
ENSG00000172403,SYNPO2,171024,synaptopodin 2 [Source:HGNC Symbol	Acc:HGNC:17732],0.69270005,0.00121106242026312
ENSG00000172426,RSPH9,221421,radial spoke head 9 homolog [Source:HGNC Symbol	Acc:HGNC:21057],1.59775169705882,3.12965829296504e-06
ENSG00000172432,GTPBP2,54676,GTP binding protein 2 [Source:HGNC Symbol	Acc:HGNC:4670],0.748206029411767,9.4867269078446e-06
ENSG00000159189,C1QC,714,complement C1q C chain [Source:HGNC Symbol	Acc:HGNC:1245],2.15643238825383,3.7318479100603e-08
ENSG00000172493,AFF1,4299,AF4/FMR2 family member 1 [Source:HGNC Symbol	Acc:HGNC:7135],0.705254970588221,0.000691484718203108
ENSG00000172508,CARNS1,57571,carnosine synthase 1 [Source:HGNC Symbol	Acc:HGNC:29268],-0.642194735294112,0.00368904918435907
ENSG00000172575,RASGRP1,10125,RAS guanyl releasing protein 1 [Source:HGNC Symbol	Acc:HGNC:9878],-0.7401990882353,0.00011624728385252
ENSG00000172673,THEMIS,387357,thymocyte selection associated [Source:HGNC Symbol	Acc:HGNC:21569],-0.888633735294118,0.000159883862521773
ENSG00000172771,EFCAB12,90288,EF-hand calcium binding domain 12 [Source:HGNC Symbol	Acc:HGNC:28061],0.651619773529413,0.00614767432751017
ENSG00000006432,MAP3K9,4293,mitogen-activated protein kinase kinase kinase 9 [Source:HGNC Symbol	Acc:HGNC:6861],-0.708219705882355,2.50135730791697e-05
ENSG00000172878,METAP1D,254042,methionyl aminopeptidase type 1D, mitochondrial [Source:HGNC Symbol	Acc:HGNC:32583],-0.782281388235297,0.000897685972356274
ENSG00000172915,NBEA,26960,neurobeachin [Source:HGNC Symbol	Acc:HGNC:7648],-0.614370761764707,0.00339478905080961
ENSG00000172936,MYD88,4615,MYD88 innate immune signal transduction adaptor [Source:HGNC Symbol	Acc:HGNC:7562],0.719087735294117,6.24303345776172e-07
ENSG00000076382,SPAG5,10615,sperm associated antigen 5 [Source:HGNC Symbol	Acc:HGNC:13452],0.599304788235287,0.00894489298527094
ENSG00000173110,HSPA6,3310,heat shock protein family A (Hsp70) member 6 [Source:HGNC Symbol	Acc:HGNC:5239],1.15843591176472,3.3171962189049e-06
ENSG00000173114,LRRN3,54674,leucine rich repeat neuronal 3 [Source:HGNC Symbol	Acc:HGNC:17200],-1.47900615000001,0.000126920252204811
ENSG00000173193,PARP14,54625,poly(ADP-ribose) polymerase family member 14 [Source:HGNC Symbol	Acc:HGNC:29232],1.20784999999999,2.01639866291349e-05
ENSG00000173200,PARP15,165631,poly(ADP-ribose) polymerase family member 15 [Source:HGNC Symbol	Acc:HGNC:26876],-0.687565617647065,0.000205763704480299
ENSG00000173208,ABCD2,225,ATP binding cassette subfamily D member 2 [Source:HGNC Symbol	Acc:HGNC:66],-0.839273523529414,4.09947222170681e-05
ENSG00000159231,CBR3,874,carbonyl reductase 3 [Source:HGNC Symbol	Acc:HGNC:1549],-0.642877261990261,0.00390061973593894
ENSG00000173212,MAB21L3,126868,mab-21 like 3 [Source:HGNC Symbol	Acc:HGNC:26787],0.860889620588232,0.00120659409214732
ENSG00000173213,TUBB8P12,260334,tubulin beta 8 pseudogene 12 [Source:HGNC Symbol	Acc:HGNC:24983],0.681424564705879,0.0141921285748708
ENSG00000173221,GLRX,2745,glutaredoxin [Source:HGNC Symbol	Acc:HGNC:4330],0.83794794117647,2.15101258052972e-05
ENSG00000076604,TRAF4,9618,TNF receptor associated factor 4 [Source:HGNC Symbol	Acc:HGNC:12034],-0.740552911764707,3.67322603648818e-06
ENSG00000173272,MZT2A,653784,mitotic spindle organizing protein 2A [Source:HGNC Symbol	Acc:HGNC:33187],-0.636659941176472,0.00181545480105136
ENSG00000076641,PAG1,55824,phosphoprotein membrane anchor with glycosphingolipid microdomains 1 [Source:HGNC Symbol	Acc:HGNC:30043],0.651859323529404,0.000719645587371935
ENSG00000173281,PPP1R3B,79660,protein phosphatase 1 regulatory subunit 3B [Source:HGNC Symbol	Acc:HGNC:14942],0.924542117647054,8.42744461102738e-06
ENSG00000173334,TRIB1,10221,tribbles pseudokinase 1 [Source:HGNC Symbol	Acc:HGNC:16891],0.993884941176475,1.08351938401877e-05
ENSG00000173369,C1QB,713,complement C1q B chain [Source:HGNC Symbol	Acc:HGNC:1242],1.8649029117647,4.67945156458789e-08
ENSG00000173372,C1QA,712,complement C1q A chain [Source:HGNC Symbol	Acc:HGNC:1241],1.51706476470588,7.10399436656201e-07
ENSG00000173511,VEGFB,7423,vascular endothelial growth factor B [Source:HGNC Symbol	Acc:HGNC:12681],-0.674212411764705,5.70170464372672e-05
ENSG00000173559,NABP1,64859,nucleic acid binding protein 1 [Source:HGNC Symbol	Acc:HGNC:26232],0.606979441176465,0.00123925140529444
ENSG00000173581,CCDC106,29903,coiled-coil domain containing 106 [Source:HGNC Symbol	Acc:HGNC:30181],-0.76234994117647,0.000378673621015692
ENSG00000173597,SULT1B1,27284,sulfotransferase family 1B member 1 [Source:HGNC Symbol	Acc:HGNC:17845],0.79931138235294,0.00272195082160635
ENSG00000173681,BCLAF3,256643,BCLAF1 and THRAP3 family member 3 [Source:HGNC Symbol	Acc:HGNC:27413],0.606984944117642,0.00429315917079696
ENSG00000173744,AGFG1,3267,ArfGAP with FG repeats 1 [Source:HGNC Symbol	Acc:HGNC:5175],0.687605882352942,0.000753545580006193
ENSG00000173762,CD7,924,CD7 molecule [Source:HGNC Symbol	Acc:HGNC:1695],-0.725457529411765,0.000556412594918595
ENSG00000173786,CNP,1267,2',3'-cyclic nucleotide 3' phosphodiesterase [Source:HGNC Symbol	Acc:HGNC:2158],0.586557970588231,8.97272235201438e-05
ENSG00000173801,JUP,3728,junction plakoglobin [Source:HGNC Symbol	Acc:HGNC:6207],0.857952588235284,0.00677536880815401
ENSG00000173821,AC124319.1,57674,ring finger protein 213 [Source:NCBI gene	Acc:57674],1.05916147058823,2.32216567879067e-05
ENSG00000173825,TIGD3,220359,tigger transposable element derived 3 [Source:HGNC Symbol	Acc:HGNC:18334],-0.76583329411765,0.00663376964143917
ENSG00000173890,GPR160,26996,G protein-coupled receptor 160 [Source:HGNC Symbol	Acc:HGNC:23693],0.652431661764707,0.0101222802547658
ENSG00000173917,HOXB2,3212,homeobox B2 [Source:HGNC Symbol	Acc:HGNC:5113],-0.788231247058828,0.000209088713325578
ENSG00000174007,CEP19,84984,centrosomal protein 19 [Source:HGNC Symbol	Acc:HGNC:28209],0.626588617647055,0.000897567193802433
ENSG00000174021,GNG5,2787,G protein subunit gamma 5 [Source:HGNC Symbol	Acc:HGNC:4408],0.900619588235285,1.32130259044263e-06
ENSG00000174080,CTSF,8722,cathepsin F [Source:HGNC Symbol	Acc:HGNC:2531],-0.591590500000002,0.000836141141076492
ENSG00000174125,TLR1,7096,toll like receptor 1 [Source:HGNC Symbol	Acc:HGNC:11847],0.693382970588234,0.000117489726761446
ENSG00000068305,MEF2A,4205,myocyte enhancer factor 2A [Source:HGNC Symbol	Acc:HGNC:6993],0.635775019034856,0.00023706889387556
ENSG00000174292,TNK1,8711,tyrosine kinase non receptor 1 [Source:HGNC Symbol	Acc:HGNC:11940],-0.855031088235298,0.000115849713064819
ENSG00000174326,SLC16A11,162515,solute carrier family 16 member 11 [Source:HGNC Symbol	Acc:HGNC:23093],-0.978298979411767,4.99512775292461e-05
ENSG00000174371,EXO1,9156,exonuclease 1 [Source:HGNC Symbol	Acc:HGNC:3511],0.771371679411762,0.000178541453860031
ENSG00000174444,RPL4,6124,ribosomal protein L4 [Source:HGNC Symbol	Acc:HGNC:10353],-0.739589000000016,8.28732168854258e-07
ENSG00000174469,CNTNAP2,26047,contactin associated protein like 2 [Source:HGNC Symbol	Acc:HGNC:13830],-0.928177129411768,0.00149570817613765
ENSG00000174500,GCSAM,257144,germinal center associated signaling and motility [Source:HGNC Symbol	Acc:HGNC:20253],-0.606833764705881,0.00128500036167296
ENSG00000159403,C1R,715,complement C1r [Source:HGNC Symbol	Acc:HGNC:1246],0.762159149412671,7.3826558857015e-05
ENSG00000174669,SLC29A2,3177,solute carrier family 29 member 2 [Source:HGNC Symbol	Acc:HGNC:11004],-0.798550411764705,3.49374560404834e-05
ENSG00000174705,SH3PXD2B,285590,SH3 and PX domains 2B [Source:HGNC Symbol	Acc:HGNC:29242],1.08504684411765,0.00490376323395176
ENSG00000174721,FGFBP3,143282,fibroblast growth factor binding protein 3 [Source:HGNC Symbol	Acc:HGNC:23428],-0.654950347058827,0.000114843034622535
ENSG00000174748,RPL15,6138,ribosomal protein L15 [Source:HGNC Symbol	Acc:HGNC:10306],-0.587332441176468,5.66205108699052e-07
ENSG00000174807,CD248,57124,CD248 molecule [Source:HGNC Symbol	Acc:HGNC:18219],-1.65021735294118,2.86010498592645e-07
ENSG00000159433,STARD9,57519,StAR related lipid transfer domain containing 9 [Source:HGNC Symbol	Acc:HGNC:19162],-0.701239026825386,0.00030093015212795
ENSG00000159445,THEM4,117145,thioesterase superfamily member 4 [Source:HGNC Symbol	Acc:HGNC:17947],-0.601077106443833,1.53238997091208e-05
ENSG00000175003,SLC22A1,6580,solute carrier family 22 member 1 [Source:HGNC Symbol	Acc:HGNC:10963],0.78741930882353,0.000108089394171178
ENSG00000175063,UBE2C,11065,ubiquitin conjugating enzyme E2 C [Source:HGNC Symbol	Acc:HGNC:15937],0.817843811764705,0.00018360548856377
ENSG00000175130,MARCKSL1,65108,MARCKS like 1 [Source:HGNC Symbol	Acc:HGNC:7142],-0.593163000000008,0.000368496926836724
ENSG00000077420,APBB1IP,54518,amyloid beta precursor protein binding family B member 1 interacting protein [Source:HGNC Symbol	Acc:HGNC:17379],0.692222499999989,5.41433577851414e-06
ENSG00000175197,DDIT3,1649,DNA damage inducible transcript 3 [Source:HGNC Symbol	Acc:HGNC:2726],0.804125411764701,1.38210349128496e-05
ENSG00000159496,RGL4,266747,ral guanine nucleotide dissociation stimulator like 4 [Source:HGNC Symbol	Acc:HGNC:31911],0.674927947464047,0.00847598736646006
ENSG00000175265,GOLGA8A,23015,golgin A8 family member A [Source:HGNC Symbol	Acc:HGNC:31972],-0.833706029411772,0.000532302050706823
ENSG00000175322,ZNF519,162655,zinc finger protein 519 [Source:HGNC Symbol	Acc:HGNC:30574],-0.615339476470591,9.57986645453597e-05
ENSG00000159556,ISL2,64843,ISL LIM homeobox 2 [Source:HGNC Symbol	Acc:HGNC:18524],-0.85344175609478,7.46267399016394e-05
ENSG00000175414,ARL10,285598,ADP ribosylation factor like GTPase 10 [Source:HGNC Symbol	Acc:HGNC:22042],-0.788635276470592,1.15518024782838e-06
ENSG00000175471,MCTP1,79772,multiple C2 and transmembrane domain containing 1 [Source:HGNC Symbol	Acc:HGNC:26183],0.794683588235287,6.70416037070185e-06
ENSG00000159588,CCDC17,149483,coiled-coil domain containing 17 [Source:HGNC Symbol	Acc:HGNC:26574],1.16274494749655,1.12449187251403e-05
ENSG00000175518,UBQLNL,143630,ubiquilin like [Source:HGNC Symbol	Acc:HGNC:28294],1.32237770882353,2.69829723238488e-05
ENSG00000175556,LONRF3,79836,LON peptidase N-terminal domain and ring finger 3 [Source:HGNC Symbol	Acc:HGNC:21152],0.597571255882354,0.0145120068380971
ENSG00000175592,FOSL1,8061,FOS like 1, AP-1 transcription factor subunit [Source:HGNC Symbol	Acc:HGNC:13718],0.778666320588233,0.00134534830293067
ENSG00000175643,RMI2,116028,RecQ mediated genome instability 2 [Source:HGNC Symbol	Acc:HGNC:28349],1.56508811764705,3.31305236206885e-05
ENSG00000175707,KDF1,126695,keratinocyte differentiation factor 1 [Source:HGNC Symbol	Acc:HGNC:26624],-0.942748061764706,2.51397128438016e-05
ENSG00000159625,DRC7,84229,dynein regulatory complex subunit 7 [Source:HGNC Symbol	Acc:HGNC:25289],0.660266379056232,0.0445349349015844
ENSG00000175894,TSPEAR,54084,thrombospondin type laminin G domain and EAR repeats [Source:HGNC Symbol	Acc:HGNC:1268],-0.834305170588236,0.00506001965943616
ENSG00000175928,LRRN1,57633,leucine rich repeat neuronal 1 [Source:HGNC Symbol	Acc:HGNC:20980],0.942615694117647,0.00663376964143917
ENSG00000176055,MBLAC2,153364,metallo-beta-lactamase domain containing 2 [Source:HGNC Symbol	Acc:HGNC:33711],-0.607152135294119,0.00292158108026366
ENSG00000176076,KCNE5,23630,potassium voltage-gated channel subfamily E regulatory subunit 5 [Source:HGNC Symbol	Acc:HGNC:6241],1.00037455294117,0.00027633640607858
ENSG00000077984,CST7,8530,cystatin F [Source:HGNC Symbol	Acc:HGNC:2479],1.03913964705882,0.000547598860727991
ENSG00000078053,AMPH,273,amphiphysin [Source:HGNC Symbol	Acc:HGNC:471],1.44410766176471,0.00490718239915703
ENSG00000176293,ZNF135,7694,zinc finger protein 135 [Source:HGNC Symbol	Acc:HGNC:12919],-0.972967423529411,1.02629818951429e-05
ENSG00000078081,LAMP3,27074,lysosomal associated membrane protein 3 [Source:HGNC Symbol	Acc:HGNC:14582],1.47731409411765,0.000559571238259763
ENSG00000078098,FAP,2191,fibroblast activation protein alpha [Source:HGNC Symbol	Acc:HGNC:3590],1.40012903235294,7.61598833067084e-05
ENSG00000068366,ACSL4,2182,acyl-CoA synthetase long chain family member 4 [Source:HGNC Symbol	Acc:HGNC:3571],0.735380775372096,0.000529915547316061
ENSG00000176531,PHLDB3,653583,pleckstrin homology like domain family B member 3 [Source:HGNC Symbol	Acc:HGNC:30499],-0.663132441176472,1.26593632798789e-05
ENSG00000176597,B3GNT5,84002,UDP-GlcNAc:betaGal beta-1,3-N-acetylglucosaminyltransferase 5 [Source:HGNC Symbol	Acc:HGNC:15684],0.967769320588236,0.00140553160380654
ENSG00000176624,MEX3C,51320,mex-3 RNA binding family member C [Source:HGNC Symbol	Acc:HGNC:28040],-0.620399352941181,0.00826658146164039
ENSG00000156738,MS4A1,931,membrane spanning 4-domains A1 [Source:HGNC Symbol	Acc:HGNC:7315],-1.12404957257608,0.000189988271622151
ENSG00000159753,CARMIL2,146206,capping protein regulator and myosin 1 linker 2 [Source:HGNC Symbol	Acc:HGNC:27089],-0.646054776172988,5.95241065329547e-05
ENSG00000176788,BASP1,10409,brain abundant membrane attached signal protein 1 [Source:HGNC Symbol	Acc:HGNC:957],0.785357058823536,0.000420408156559939
ENSG00000176890,TYMS,7298,thymidylate synthetase [Source:HGNC Symbol	Acc:HGNC:12441],1.04242521470588,0.000381122166248562
ENSG00000176928,GCNT4,51301,glucosaminyl (N-acetyl) transferase 4 [Source:HGNC Symbol	Acc:HGNC:17973],-0.912808564705881,0.00137972932638452
ENSG00000159840,ZYX,7791,zyxin [Source:HGNC Symbol	Acc:HGNC:13200],0.653356913390912,0.000331377582924111
ENSG00000177105,RHOG,391,ras homolog family member G [Source:HGNC Symbol	Acc:HGNC:672],0.62656002941176,0.0012469297256563
ENSG00000159882,ZNF230,7773,zinc finger protein 230 [Source:NCBI gene	Acc:7773],0.771814509400649,0.000784009989439521
ENSG00000177294,FBXO39,162517,F-box protein 39 [Source:HGNC Symbol	Acc:HGNC:28565],1.82532937941176,9.31154957097936e-08
ENSG00000078589,P2RY10,27334,P2Y receptor family member 10 [Source:HGNC Symbol	Acc:HGNC:19906],-0.991762117647058,3.22967106358626e-05
ENSG00000177409,SAMD9L,219285,sterile alpha motif domain containing 9 like [Source:HGNC Symbol	Acc:HGNC:1349],1.42891482352941,4.14219379662783e-06
ENSG00000159885,ZNF222,7673,zinc finger protein 222 [Source:HGNC Symbol	Acc:HGNC:13015],0.636109873559796,0.00410787645749125
ENSG00000078618,NRDC,4898,nardilysin convertase [Source:HGNC Symbol	Acc:HGNC:7995],0.714345029411762,1.44001781873221e-06
ENSG00000177455,CD19,930,CD19 molecule [Source:HGNC Symbol	Acc:HGNC:1633],-0.77927997058824,0.00132541814029401
ENSG00000177575,CD163,9332,CD163 molecule [Source:HGNC Symbol	Acc:HGNC:1631],1.11316047058823,6.25627658822548e-05
ENSG00000177600,RPLP2,6181,ribosomal protein lateral stalk subunit P2 [Source:HGNC Symbol	Acc:HGNC:10377],-0.696236882352945,7.58144370091259e-05
ENSG00000177628,GBA,2629,glucosylceramidase beta [Source:HGNC Symbol	Acc:HGNC:4177],0.791196088235301,1.14042651495558e-06
ENSG00000177663,IL17RA,23765,interleukin 17 receptor A [Source:HGNC Symbol	Acc:HGNC:5985],0.619862911764702,5.45361878507307e-05
ENSG00000177674,AGTRAP,57085,angiotensin II receptor associated protein [Source:HGNC Symbol	Acc:HGNC:13539],0.722876882352937,8.20034629418077e-05
ENSG00000177675,CD163L1,283316,CD163 molecule like 1 [Source:HGNC Symbol	Acc:HGNC:30375],0.721136723529415,0.00392366358576057
ENSG00000159958,TNFRSF13C,115650,TNF receptor superfamily member 13C [Source:HGNC Symbol	Acc:HGNC:17755],-1.06653593000534,0.000127464267311244
ENSG00000177732,SOX12,6666,SRY-box 12 [Source:HGNC Symbol	Acc:HGNC:11198],-0.827837647058827,3.47459693343132e-05
ENSG00000078804,TP53INP2,58476,tumor protein p53 inducible nuclear protein 2 [Source:HGNC Symbol	Acc:HGNC:16104],-0.646810764705883,0.000329472324888938
ENSG00000177932,ZNF354C,30832,zinc finger protein 354C [Source:HGNC Symbol	Acc:HGNC:16736],-0.591513467647063,0.00346835308092771
ENSG00000177954,RPS27,6232,ribosomal protein S27 [Source:HGNC Symbol	Acc:HGNC:10416],-0.656884941176486,6.25627658822548e-05
ENSG00000177989,ODF3B,440836,outer dense fiber of sperm tails 3B [Source:HGNC Symbol	Acc:HGNC:34388],1.09229961764706,7.90492351037452e-06
ENSG00000178038,ALS2CL,259173,ALS2 C-terminal like [Source:HGNC Symbol	Acc:HGNC:20605],-0.893065529411766,2.0060301782301e-05
ENSG00000178226,PRSS36,146547,serine protease 36 [Source:HGNC Symbol	Acc:HGNC:26906],0.602997585294116,0.0123611718337223
ENSG00000178404,CEP295NL,100653515,CEP295 N-terminal like [Source:HGNC Symbol	Acc:HGNC:44659],0.691811367647052,0.0148495532155446
ENSG00000079156,OSBPL6,114880,oxysterol binding protein like 6 [Source:HGNC Symbol	Acc:HGNC:16388],0.8462611617647,0.000533739431340585
ENSG00000079215,SLC1A3,6507,solute carrier family 1 member 3 [Source:HGNC Symbol	Acc:HGNC:10941],1.72635284411764,8.05255740891918e-06
ENSG00000178562,CD28,940,CD28 molecule [Source:HGNC Symbol	Acc:HGNC:1653],-0.704332352941181,0.000627330020302227
ENSG00000079257,LXN,56925,latexin [Source:HGNC Symbol	Acc:HGNC:13347],0.666191717647054,0.00349515271679457
ENSG00000178685,PARP10,84875,poly(ADP-ribose) polymerase family member 10 [Source:HGNC Symbol	Acc:HGNC:25895],0.989062999999994,3.11563480287668e-05
ENSG00000178719,GRINA,2907,glutamate ionotropic receptor NMDA type subunit associated protein 1 [Source:HGNC Symbol	Acc:HGNC:4589],0.819183499999998,0.000141479383206097
ENSG00000079263,SP140,11262,SP140 nuclear body protein [Source:HGNC Symbol	Acc:HGNC:17133],0.945754588235291,1.61344055050619e-05
ENSG00000079277,MKNK1,8569,MAP kinase interacting serine/threonine kinase 1 [Source:HGNC Symbol	Acc:HGNC:7110],0.872033382352933,0.000145166337819033
ENSG00000160111,CPAMD8,27151,C3 and PZP like alpha-2-macroglobulin domain containing 8 [Source:HGNC Symbol	Acc:HGNC:23228],-0.655465152315147,5.1242292014976e-05
ENSG00000178814,OPLAH,26873,5-oxoprolinase, ATP-hydrolysing [Source:HGNC Symbol	Acc:HGNC:8149],1.00614147058823,0.00104190552558349
ENSG00000178927,CYBC1,79415,cytochrome b-245 chaperone 1 [Source:HGNC Symbol	Acc:HGNC:28672],0.594210147058817,1.08351938401877e-05
ENSG00000178947,SMIM10L2A,399668,small integral membrane protein 10 like 2A [Source:HGNC Symbol	Acc:HGNC:34499],-0.951645114705887,5.23222244485304e-05
ENSG00000079335,CDC14A,8556,cell division cycle 14A [Source:HGNC Symbol	Acc:HGNC:1718],-0.589632529411768,0.000473772134147887
ENSG00000178999,AURKB,9212,aurora kinase B [Source:HGNC Symbol	Acc:HGNC:11390],0.713458055882354,0.00103960353737172
ENSG00000179044,EXOC3L1,283849,exocyst complex component 3 like 1 [Source:HGNC Symbol	Acc:HGNC:27540],1.59140695,0.000385772844311218
ENSG00000079385,CEACAM1,634,carcinoembryonic antigen related cell adhesion molecule 1 [Source:HGNC Symbol	Acc:HGNC:1814],1.5254019117647,2.56748112974008e-06
ENSG00000179088,C12orf42,374470,chromosome 12 open reading frame 42 [Source:HGNC Symbol	Acc:HGNC:24729],-0.778432176470593,0.000245395071267107
ENSG00000179094,AC129492.1,5187,period circadian regulator 1 [Source:NCBI gene	Acc:5187],0.73588949999999,0.030366681119861
ENSG00000079393,DUSP13,51207,dual specificity phosphatase 13 [Source:HGNC Symbol	Acc:HGNC:19681],1.78154674411765,1.96960354053995e-05
ENSG00000079435,LIPE,3991,lipase E, hormone sensitive type [Source:HGNC Symbol	Acc:HGNC:6621],-0.650610882352943,2.43504053077113e-05
ENSG00000160185,UBASH3A,53347,ubiquitin associated and SH3 domain containing A [Source:HGNC Symbol	Acc:HGNC:12462],-0.800506925286435,2.55648892156142e-05
ENSG00000179564,LSMEM2,132228,leucine rich single-pass membrane protein 2 [Source:HGNC Symbol	Acc:HGNC:26781],0.713353888235291,0.000201354575279942
ENSG00000179583,CIITA,4261,class II major histocompatibility complex transactivator [Source:HGNC Symbol	Acc:HGNC:7067],-0.644501176470584,0.00136792965272239
ENSG00000179593,ALOX15B,247,arachidonate 15-lipoxygenase type B [Source:HGNC Symbol	Acc:HGNC:434],1.53819360882353,0.00570757085670022
ENSG00000079691,CARMIL1,55604,capping protein regulator and myosin 1 linker 1 [Source:HGNC Symbol	Acc:HGNC:21581],-0.675132538235296,0.000124061021041365
ENSG00000179639,FCER1A,2205,Fc fragment of IgE receptor Ia [Source:HGNC Symbol	Acc:HGNC:3609],-0.861558558823534,0.0218016532950094
ENSG00000179715,PCED1B,91523,PC-esterase domain containing 1B [Source:HGNC Symbol	Acc:HGNC:28255],-0.587111470588242,0.000181338171266003
ENSG00000179869,ABCA13,154664,ATP binding cassette subfamily A member 13 [Source:HGNC Symbol	Acc:HGNC:14638],0.649218035294119,0.0446458525089421
ENSG00000179909,ZNF154,7710,zinc finger protein 154 [Source:HGNC Symbol	Acc:HGNC:12939],-0.934209673529416,0.000339862571133356
ENSG00000160200,CBS,875,cystathionine-beta-synthase [Source:HGNC Symbol	Acc:HGNC:1550],0.671868435633153,0.00652460093521922
ENSG00000179981,TSHZ1,10194,teashirt zinc finger homeobox 1 [Source:HGNC Symbol	Acc:HGNC:10669],-0.728864647058822,3.61616316176789e-06
ENSG00000180061,TMEM150B,284417,transmembrane protein 150B [Source:HGNC Symbol	Acc:HGNC:34415],0.686509529411763,0.00157154349225215
ENSG00000180096,SEPT1,1731,septin 1 [Source:HGNC Symbol	Acc:HGNC:2879],-0.638991441176481,0.000433910037063719
ENSG00000180316,PNPLA1,285848,patatin like phospholipase domain containing 1 [Source:HGNC Symbol	Acc:HGNC:21246],0.66767866470588,0.0102863245883971
ENSG00000180509,KCNE1,3753,potassium voltage-gated channel subfamily E regulatory subunit 1 [Source:HGNC Symbol	Acc:HGNC:6240],1.35907383823529,0.000508008287274118
ENSG00000180543,TSPYL5,85453,TSPY like 5 [Source:HGNC Symbol	Acc:HGNC:29367],-0.636123214705884,0.00785012097306498
ENSG00000180549,FUT7,2529,fucosyltransferase 7 [Source:HGNC Symbol	Acc:HGNC:4018],0.766935794117639,0.00131370699218178
ENSG00000180573,HIST1H2AC,8334,histone cluster 1 H2A family member c [Source:HGNC Symbol	Acc:HGNC:4733],0.778829735294114,0.000115667334344927
ENSG00000180596,HIST1H2BC,8347,histone cluster 1 H2B family member c [Source:HGNC Symbol	Acc:HGNC:4757],0.860512705882348,0.000175809327873534
ENSG00000180758,GPR157,80045,G protein-coupled receptor 157 [Source:HGNC Symbol	Acc:HGNC:23687],-0.830204611764708,7.51525350731341e-06
ENSG00000180871,CXCR2,3579,C-X-C motif chemokine receptor 2 [Source:HGNC Symbol	Acc:HGNC:6027],0.771208323529407,0.000279967037374084
ENSG00000180953,ST20,400410,suppressor of tumorigenicity 20 [Source:NCBI gene	Acc:400410],0.753056588235289,0.00167016797600034
ENSG00000181007,ZFP82,284406,ZFP82 zinc finger protein [Source:HGNC Symbol	Acc:HGNC:28682],-0.609096638235298,5.76982701192364e-05
ENSG00000181016,LSMEM1,286006,leucine rich single-pass membrane protein 1 [Source:HGNC Symbol	Acc:HGNC:22036],0.624138602941175,0.00599825341584179
ENSG00000181381,DDX60L,91351,DExD/H-box 60 like [Source:HGNC Symbol	Acc:HGNC:26429],1.37095067647058,7.57323163507239e-06
ENSG00000181634,TNFSF15,9966,TNF superfamily member 15 [Source:HGNC Symbol	Acc:HGNC:11931],0.810223076470587,0.000779222508071549
ENSG00000181652,ATG9B,285973,autophagy related 9B [Source:HGNC Symbol	Acc:HGNC:21899],-0.8187675,6.5847230446639e-06
ENSG00000181754,AMIGO1,57463,adhesion molecule with Ig like domain 1 [Source:HGNC Symbol	Acc:HGNC:20824],-0.964608352941182,4.73385923902851e-07
ENSG00000181778,TMEM252,169693,transmembrane protein 252 [Source:HGNC Symbol	Acc:HGNC:28537],0.756831411764706,0.0172932509542158
ENSG00000181827,RFX7,64864,regulatory factor X7 [Source:HGNC Symbol	Acc:HGNC:25777],-0.655259264705885,4.65776843663206e-06
ENSG00000181894,ZNF329,79673,zinc finger protein 329 [Source:HGNC Symbol	Acc:HGNC:14209],-0.710552558823533,3.31458073565747e-05
ENSG00000160307,S100B,6285,S100 calcium binding protein B [Source:HGNC Symbol	Acc:HGNC:10500],-1.09470954421403,0.0163090177533857
ENSG00000080986,NDC80,10403,NDC80 kinetochore complex component [Source:HGNC Symbol	Acc:HGNC:16909],0.910600949999996,3.39726476414803e-05
ENSG00000182183,SHISAL2A,348378,shisa like 2A [Source:HGNC Symbol	Acc:HGNC:28757],-0.792759852941176,4.06283995755102e-06
ENSG00000182197,EXT1,2131,exostosin glycosyltransferase 1 [Source:HGNC Symbol	Acc:HGNC:3512],0.631708941176464,0.000168880664839534
ENSG00000182230,FAM153B,202134,family with sequence similarity 153 member B [Source:HGNC Symbol	Acc:HGNC:27323],-0.707982791176475,0.0173937020163239
ENSG00000081059,TCF7,6932,transcription factor 7 [Source:HGNC Symbol	Acc:HGNC:11639],-1.16641091176472,1.74644592260898e-06
ENSG00000182379,NXPH4,11247,neurexophilin 4 [Source:HGNC Symbol	Acc:HGNC:8078],-0.776343879411771,0.00164447259481119
ENSG00000182389,CACNB4,785,calcium voltage-gated channel auxiliary subunit beta 4 [Source:HGNC Symbol	Acc:HGNC:1404],-0.58668046176471,0.000841126721952401
ENSG00000182511,FES,2242,FES proto-oncogene, tyrosine kinase [Source:HGNC Symbol	Acc:HGNC:3657],0.622660882352944,0.000455078421224808
ENSG00000182534,MXRA7,439921,matrix remodeling associated 7 [Source:HGNC Symbol	Acc:HGNC:7541],0.801975397058818,0.0383344707201719
ENSG00000182541,LIMK2,3985,LIM domain kinase 2 [Source:HGNC Symbol	Acc:HGNC:6614],1.01777061764706,2.82427696020129e-07
ENSG00000182557,SPNS3,201305,sphingolipid transporter 3 (putative) [Source:HGNC Symbol	Acc:HGNC:28433],-0.919934000000008,0.00131370699218178
ENSG00000081181,ARG2,384,arginase 2 [Source:HGNC Symbol	Acc:HGNC:664],0.749958844117642,0.00133198152710437
ENSG00000182568,SATB1,6304,SATB homeobox 1 [Source:HGNC Symbol	Acc:HGNC:10541],-0.665250205882362,1.31577252236981e-05
ENSG00000182600,SNORC,389084,secondary ossification center associated regulator of chondrocyte maturation [Source:HGNC Symbol	Acc:HGNC:33763],0.641159947058824,0.0057124024019192
ENSG00000160360,GPSM1,26086,G protein signaling modulator 1 [Source:HGNC Symbol	Acc:HGNC:17858],-0.649641658684123,0.000946734679545839
ENSG00000182670,TTC3,7267,tetratricopeptide repeat domain 3 [Source:HGNC Symbol	Acc:HGNC:12393],-0.618560705882347,1.57680704867335e-05
ENSG00000182774,RPS17,6218,ribosomal protein S17 [Source:HGNC Symbol	Acc:HGNC:10397],-0.666361882352943,1.15838637663362e-05
ENSG00000182782,HCAR2,338442,hydroxycarboxylic acid receptor 2 [Source:HGNC Symbol	Acc:HGNC:24827],0.805255176470592,7.41278918570842e-06
ENSG00000182809,CRIP2,1397,cysteine rich protein 2 [Source:HGNC Symbol	Acc:HGNC:2361],-1.17356282352942,5.68681126761472e-05
ENSG00000182866,LCK,3932,LCK proto-oncogene, Src family tyrosine kinase [Source:HGNC Symbol	Acc:HGNC:6524],-0.612919117647067,0.000217046144805281
ENSG00000182885,ADGRG3,222487,adhesion G protein-coupled receptor G3 [Source:HGNC Symbol	Acc:HGNC:13728],0.954081558823534,0.000830401597419457
ENSG00000183019,MCEMP1,199675,mast cell expressed membrane protein 1 [Source:HGNC Symbol	Acc:HGNC:27291],1.90858673529411,2.41793582049799e-05
ENSG00000183134,PTGDR2,11251,prostaglandin D2 receptor 2 [Source:HGNC Symbol	Acc:HGNC:4502],-0.731478323529416,0.024906784598172
ENSG00000183160,TMEM119,338773,transmembrane protein 119 [Source:HGNC Symbol	Acc:HGNC:27884],1.4812874,5.13437744343902e-05
ENSG00000160471,COX6B2,125965,cytochrome c oxidase subunit 6B2 [Source:HGNC Symbol	Acc:HGNC:24380],0.847868320306092,0.00084395267399985
ENSG00000183307,TMEM121B,27439,transmembrane protein 121B [Source:HGNC Symbol	Acc:HGNC:1844],0.719887500000004,2.29897638985968e-05
ENSG00000183347,GBP6,163351,guanylate binding protein family member 6 [Source:HGNC Symbol	Acc:HGNC:25395],1.49198354117646,2.88686547807534e-05
ENSG00000183474,GTF2H2C,728340,GTF2H2 family member C [Source:HGNC Symbol	Acc:HGNC:31394],0.777539061764697,0.00017139951438319
ENSG00000183486,MX2,4600,MX dynamin like GTPase 2 [Source:HGNC Symbol	Acc:HGNC:7533],1.17227905882352,9.06690968461862e-06
ENSG00000082014,SMARCD3,6604,SWI/SNF related, matrix associated, actin dependent regulator of chromatin, subfamily d, member 3 [Source:HGNC Symbol	Acc:HGNC:11108],0.746394352941168,1.62332160920649e-05
ENSG00000183570,PCBP3,54039,poly(rC) binding protein 3 [Source:HGNC Symbol	Acc:HGNC:8651],-0.606668055882356,0.0181404826572338
ENSG00000183621,ZNF438,220929,zinc finger protein 438 [Source:HGNC Symbol	Acc:HGNC:21029],1.23017773529411,8.37716069553612e-08
ENSG00000183688,RFLNB,359845,refilin B [Source:HGNC Symbol	Acc:HGNC:28705],-0.842848823529414,1.90039615639612e-06
ENSG00000183691,NOG,9241,noggin [Source:HGNC Symbol	Acc:HGNC:7866],-2.35488863529412,7.22708770649065e-08
ENSG00000183696,UPP1,7378,uridine phosphorylase 1 [Source:HGNC Symbol	Acc:HGNC:12576],1.01622611764706,2.62364485054917e-05
ENSG00000183762,KREMEN1,83999,kringle containing transmembrane protein 1 [Source:HGNC Symbol	Acc:HGNC:17550],0.977026999999994,0.000306860034921606
ENSG00000183784,C9orf66,NA,chromosome 9 open reading frame 66 [Source:HGNC Symbol	Acc:HGNC:26436],0.713221579411762,0.000458647389970977
ENSG00000160654,CD3G,917,CD3g molecule [Source:HGNC Symbol	Acc:HGNC:1675],-0.85796761231377,1.15838637663362e-05
ENSG00000183837,PNMA3,29944,PNMA family member 3 [Source:HGNC Symbol	Acc:HGNC:18742],-0.610218629411778,0.00970458080227901
ENSG00000068784,SRBD1,55133,S1 RNA binding domain 1 [Source:HGNC Symbol	Acc:HGNC:25521],0.778305507852641,8.37163280712582e-05
ENSG00000082293,COL19A1,1310,collagen type XIX alpha 1 chain [Source:HGNC Symbol	Acc:HGNC:2196],-0.807645914705884,0.000927449051197297
ENSG00000184005,ST6GALNAC3,256435,ST6 N-acetylgalactosaminide alpha-2,6-sialyltransferase 3 [Source:HGNC Symbol	Acc:HGNC:19343],0.743039626470585,0.00934006038821091
ENSG00000160683,CXCR5,643,C-X-C motif chemokine receptor 5 [Source:HGNC Symbol	Acc:HGNC:1060],-0.957367552916965,0.000439898313791111
ENSG00000082438,COBLL1,22837,cordon-bleu WH2 repeat protein like 1 [Source:HGNC Symbol	Acc:HGNC:23571],-0.66177932941177,0.00921256981103048
ENSG00000067221,STOML1,9399,stomatin like 1 [Source:HGNC Symbol	Acc:HGNC:14560],0.599749712438907,0.000168279392591676
ENSG00000184182,UBE2F,140739,ubiquitin conjugating enzyme E2 F (putative) [Source:HGNC Symbol	Acc:HGNC:12480],0.72702082352941,2.85598970787206e-06
ENSG00000184226,PCDH9,5101,protocadherin 9 [Source:HGNC Symbol	Acc:HGNC:8661],-0.729126258823531,0.00393746913752035
ENSG00000082512,TRAF5,7188,TNF receptor associated factor 5 [Source:HGNC Symbol	Acc:HGNC:12035],-0.721579588235288,7.11109529777775e-06
ENSG00000184271,AC139768.1,5463,POU class 6 homeobox 1 [Source:NCBI gene	Acc:5463],-0.66391179411765,2.18789910733305e-05
ENSG00000160710,ADAR,103,adenosine deaminase RNA specific [Source:HGNC Symbol	Acc:HGNC:225],0.835391710258932,7.56932419143813e-06
ENSG00000184357,HIST1H1B,3009,histone cluster 1 H1 family member b [Source:HGNC Symbol	Acc:HGNC:4719],0.701374964705883,0.0293439406064096
ENSG00000184361,SPATA32,124783,spermatogenesis associated 32 [Source:HGNC Symbol	Acc:HGNC:26349],0.68708284117647,0.00143863999626153
ENSG00000184389,A3GALT2,127550,alpha 1,3-galactosyltransferase 2 [Source:HGNC Symbol	Acc:HGNC:30005],0.784525023529407,0.00263936225971622
ENSG00000184545,DUSP8,1850,dual specificity phosphatase 8 [Source:HGNC Symbol	Acc:HGNC:3074],-0.613818420588236,0.0107985356868614
ENSG00000184557,SOCS3,9021,suppressor of cytokine signaling 3 [Source:HGNC Symbol	Acc:HGNC:19391],1.35125411764706,1.88336257873957e-06
ENSG00000184613,NELL2,4753,neural EGFL like 2 [Source:HGNC Symbol	Acc:HGNC:7751],-1.43728302941177,8.91887347832434e-06
ENSG00000184661,CDCA2,157313,cell division cycle associated 2 [Source:HGNC Symbol	Acc:HGNC:14623],0.696792217647058,0.00953948414986442
ENSG00000184678,HIST2H2BE,8349,histone cluster 2 H2B family member e [Source:HGNC Symbol	Acc:HGNC:4760],1.03541094117648,4.25330002614314e-06
ENSG00000184730,APOBR,55911,apolipoprotein B receptor [Source:HGNC Symbol	Acc:HGNC:24087],0.751884441176472,0.000212830206362283
ENSG00000160781,PAQR6,79957,progestin and adipoQ receptor family member 6 [Source:HGNC Symbol	Acc:HGNC:30132],0.658951624457213,0.00513870926064942
ENSG00000184860,SDR42E1,93517,short chain dehydrogenase/reductase family 42E, member 1 [Source:HGNC Symbol	Acc:HGNC:29834],-0.743218332352948,0.000930529851935112
ENSG00000184979,USP18,11274,ubiquitin specific peptidase 18 [Source:HGNC Symbol	Acc:HGNC:12616],1.90398573529412,2.72653836259383e-05
ENSG00000156886,ITGAD,3681,integrin subunit alpha D [Source:HGNC Symbol	Acc:HGNC:6146],0.731785337791441,0.00948960700240649
ENSG00000160796,NBEAL2,23218,neurobeachin like 2 [Source:HGNC Symbol	Acc:HGNC:31928],0.635702076232899,1.02629818951429e-05
ENSG00000083223,TUT7,79670,terminal uridylyl transferase 7 [Source:HGNC Symbol	Acc:HGNC:25817],0.609092147058817,0.000722412373203668
ENSG00000185112,FAM43A,131583,family with sequence similarity 43 member A [Source:HGNC Symbol	Acc:HGNC:26888],-0.777131970588236,7.14139386788336e-07
ENSG00000083454,P2RX5,5026,purinergic receptor P2X 5 [Source:HGNC Symbol	Acc:HGNC:8536],-0.634953235294114,0.000563679744667053
ENSG00000185201,IFITM2,10581,interferon induced transmembrane protein 2 [Source:HGNC Symbol	Acc:HGNC:5413],0.969731588235277,0.000152478077967225
ENSG00000185261,KIAA0825,285600,KIAA0825 [Source:HGNC Symbol	Acc:HGNC:28532],0.96048067352941,0.00220541821402145
ENSG00000185262,UBALD2,283991,UBA like domain containing 2 [Source:HGNC Symbol	Acc:HGNC:28438],0.596408470588237,0.0030270658359372
ENSG00000185291,IL3RA,3563,interleukin 3 receptor subunit alpha [Source:HGNC Symbol	Acc:HGNC:6012],0.611599876470587,0.0282434656855114
ENSG00000160856,FCRL3,115352,Fc receptor like 3 [Source:HGNC Symbol	Acc:HGNC:18506],-0.624980555542136,0.00456106274234808
ENSG00000185338,SOCS1,8651,suppressor of cytokine signaling 1 [Source:HGNC Symbol	Acc:HGNC:19383],1.19784817647059,0.000573061179488473
ENSG00000185339,TCN2,6948,transcobalamin 2 [Source:HGNC Symbol	Acc:HGNC:11653],1.53953973529412,4.46608289964396e-08
ENSG00000160867,FGFR4,2264,fibroblast growth factor receptor 4 [Source:HGNC Symbol	Acc:HGNC:3691],0.653564296803668,0.00208369004924579
ENSG00000185436,IFNLR1,163702,interferon lambda receptor 1 [Source:HGNC Symbol	Acc:HGNC:18584],-0.609016782352944,0.000259951948753362
ENSG00000185442,FAM174B,400451,family with sequence similarity 174 member B [Source:HGNC Symbol	Acc:HGNC:34339],0.924453835294116,2.62376924797616e-06
ENSG00000185482,STAC3,246329,SH3 and cysteine rich domain 3 [Source:HGNC Symbol	Acc:HGNC:28423],0.801818941176466,2.06297536238845e-05
ENSG00000185499,MUC1,4582,mucin 1, cell surface associated [Source:HGNC Symbol	Acc:HGNC:7508],0.788263055882352,1.70590534447155e-05
ENSG00000185507,IRF7,3665,interferon regulatory factor 7 [Source:HGNC Symbol	Acc:HGNC:6122],1.63828817647059,9.75427748211004e-07
ENSG00000160883,HK3,3101,hexokinase 3 [Source:HGNC Symbol	Acc:HGNC:4925],1.03886787043381,7.1406901646767e-06
ENSG00000185745,IFIT1,3434,interferon induced protein with tetratricopeptide repeats 1 [Source:HGNC Symbol	Acc:HGNC:5407],2.10217194117648,2.49893863289874e-05
ENSG00000185760,KCNQ5,56479,potassium voltage-gated channel subfamily Q member 5 [Source:HGNC Symbol	Acc:HGNC:6299],-0.591227979411769,0.00991520999704617
ENSG00000185862,EVI2B,2124,ecotropic viral integration site 2B [Source:HGNC Symbol	Acc:HGNC:3500],0.706592823529412,0.000130748328966954
ENSG00000185880,TRIM69,140691,tripartite motif containing 69 [Source:HGNC Symbol	Acc:HGNC:17857],1.155644,9.96101555743573e-08
ENSG00000185883,ATP6V0C,527,ATPase H+ transporting V0 subunit c [Source:HGNC Symbol	Acc:HGNC:855],0.800320117647058,2.60988043834348e-05
ENSG00000185885,IFITM1,8519,interferon induced transmembrane protein 1 [Source:HGNC Symbol	Acc:HGNC:5412],1.45797220588235,3.06052795187648e-07
ENSG00000160932,LY6E,4061,lymphocyte antigen 6 family member E [Source:HGNC Symbol	Acc:HGNC:6727],1.90127712386584,3.12920171733673e-06
ENSG00000185897,FFAR3,2865,free fatty acid receptor 3 [Source:HGNC Symbol	Acc:HGNC:4499],1.58336160294117,4.84110653224533e-05
ENSG00000185909,KLHDC8B,200942,kelch domain containing 8B [Source:HGNC Symbol	Acc:HGNC:28557],1.14138717647059,5.42072198335655e-05
ENSG00000083845,RPS5,6193,ribosomal protein S5 [Source:HGNC Symbol	Acc:HGNC:10426],-0.873961088235296,5.44087392238592e-06
ENSG00000185955,C7orf61,402573,chromosome 7 open reading frame 61 [Source:HGNC Symbol	Acc:HGNC:22135],0.677793785294115,0.000224200488041522
ENSG00000186020,ZNF529,57711,zinc finger protein 529 [Source:HGNC Symbol	Acc:HGNC:29328],-0.627778797058824,3.33020363904261e-05
ENSG00000083937,CHMP2B,25978,charged multivesicular body protein 2B [Source:HGNC Symbol	Acc:HGNC:24537],0.60432037352941,0.00311421844540123
ENSG00000084070,SMAP2,64744,small ArfGAP2 [Source:HGNC Symbol	Acc:HGNC:25082],0.6058389117647,0.0180039066937259
ENSG00000160963,COL26A1,136227,collagen type XXVI alpha 1 chain [Source:HGNC Symbol	Acc:HGNC:18038],-0.656486082682681,0.0234136927963248
ENSG00000186174,BCL9L,283149,BCL9 like [Source:HGNC Symbol	Acc:HGNC:23688],-0.682850235294122,8.10556637750188e-05
ENSG00000186185,KIF18B,146909,kinesin family member 18B [Source:HGNC Symbol	Acc:HGNC:27102],1.16519509705882,1.36169713865428e-05
ENSG00000186205,MARC1,64757,mitochondrial amidoxime reducing component 1 [Source:HGNC Symbol	Acc:HGNC:26189],0.761006588235288,0.00158615592319667
ENSG00000084110,HAL,3034,histidine ammonia-lyase [Source:HGNC Symbol	Acc:HGNC:4806],0.610239235294115,0.0076801944244235
ENSG00000186407,CD300E,342510,CD300e molecule [Source:HGNC Symbol	Acc:HGNC:28874],0.649318294117636,0.0124520449040481
ENSG00000186409,CCDC30,728621,coiled-coil domain containing 30 [Source:HGNC Symbol	Acc:HGNC:26103],0.785260017647055,0.000335807974329041
ENSG00000186431,FCAR,2204,Fc fragment of IgA receptor [Source:HGNC Symbol	Acc:HGNC:3608],0.982732441176466,5.35432673105519e-05
ENSG00000186468,RPS23,6228,ribosomal protein S23 [Source:HGNC Symbol	Acc:HGNC:10410],-0.711804970588238,5.48082223573602e-06
ENSG00000186496,ZNF396,252884,zinc finger protein 396 [Source:HGNC Symbol	Acc:HGNC:18824],0.590102591176473,0.017095687823252
ENSG00000186567,CEACAM19,56971,carcinoembryonic antigen related cell adhesion molecule 19 [Source:HGNC Symbol	Acc:HGNC:31951],-0.596163561764707,0.00262951444486106
ENSG00000186583,SPATC1,375686,spermatogenesis and centriole associated 1 [Source:HGNC Symbol	Acc:HGNC:30510],1.31075694117647,0.000443867735941673
ENSG00000161016,RPL8,6132,ribosomal protein L8 [Source:HGNC Symbol	Acc:HGNC:10368],-0.598074016288649,2.13101573487022e-05
ENSG00000186687,LYRM7,90624,LYR motif containing 7 [Source:HGNC Symbol	Acc:HGNC:28072],-0.602974323529413,1.08437787998288e-05
ENSG00000186806,VSIG10L,147645,V-set and immunoglobulin domain containing 10 like [Source:HGNC Symbol	Acc:HGNC:27111],0.714624723529408,0.0046982203382285
ENSG00000186815,TPCN1,53373,two pore segment channel 1 [Source:HGNC Symbol	Acc:HGNC:18182],-0.681040764705891,4.56066137708925e-05
ENSG00000186818,LILRB4,11006,leukocyte immunoglobulin like receptor B4 [Source:HGNC Symbol	Acc:HGNC:6608],0.688506852941176,0.000648390028419073
ENSG00000186854,TRABD2A,129293,TraB domain containing 2A [Source:HGNC Symbol	Acc:HGNC:27013],-1.17017002941177,1.54927793938788e-07
ENSG00000186918,ZNF395,55893,zinc finger protein 395 [Source:HGNC Symbol	Acc:HGNC:18737],-0.793757970588231,3.74563384729887e-07
ENSG00000007038,PRSS21,10942,serine protease 21 [Source:HGNC Symbol	Acc:HGNC:9485],-0.773309338235295,0.0166539474463618
ENSG00000187037,GPR141,353345,G protein-coupled receptor 141 [Source:HGNC Symbol	Acc:HGNC:19997],0.704849726470583,0.000997919624676492
ENSG00000187116,LILRA5,353514,leukocyte immunoglobulin like receptor A5 [Source:HGNC Symbol	Acc:HGNC:16309],1.21904064705882,1.54927793938788e-07
ENSG00000085063,CD59,966,CD59 molecule (CD59 blood group) [Source:HGNC Symbol	Acc:HGNC:1689],1.09467458823529,1.78575817598758e-06
ENSG00000187231,SESTD1,91404,SEC14 and spectrin domain containing 1 [Source:HGNC Symbol	Acc:HGNC:18379],0.597223764705882,0.00176236985055682
ENSG00000187554,TLR5,7100,toll like receptor 5 [Source:HGNC Symbol	Acc:HGNC:11851],1.38434670588234,1.83193583961808e-06
ENSG00000187608,ISG15,9636,ISG15 ubiquitin like modifier [Source:HGNC Symbol	Acc:HGNC:4053],2.09298411764706,1.99719525802534e-05
ENSG00000068976,PYGM,5837,glycogen phosphorylase, muscle associated [Source:HGNC Symbol	Acc:HGNC:9726],0.61240501131596,4.2461252567674e-05
ENSG00000161267,BDH1,622,3-hydroxybutyrate dehydrogenase 1 [Source:HGNC Symbol	Acc:HGNC:1027],-0.646203562309388,0.000101381885629216
ENSG00000187741,FANCA,2175,FA complementation group A [Source:HGNC Symbol	Acc:HGNC:3582],0.836262588235288,6.16899442079671e-05
ENSG00000187775,DNAH17,8632,dynein axonemal heavy chain 17 [Source:HGNC Symbol	Acc:HGNC:2946],0.963120391176468,0.00123477737756757
ENSG00000085465,OVGP1,5016,oviductal glycoprotein 1 [Source:HGNC Symbol	Acc:HGNC:8524],-0.707750873529415,0.000166278304401506
ENSG00000187862,TTC24,164118,tetratricopeptide repeat domain 24 [Source:HGNC Symbol	Acc:HGNC:32348],-1.14176102941176,0.000671314062511508
ENSG00000187902,SHISA7,729956,shisa family member 7 [Source:HGNC Symbol	Acc:HGNC:35409],0.592829811764702,0.0390684358499207
ENSG00000187912,CLEC17A,388512,C-type lectin domain containing 17A [Source:HGNC Symbol	Acc:HGNC:34520],-0.962987735294123,7.67068225576403e-05
ENSG00000161328,LRRC56,115399,leucine rich repeat containing 56 [Source:HGNC Symbol	Acc:HGNC:25430],-0.683016712330602,0.000589619874493484
ENSG00000161381,PLXDC1,57125,plexin domain containing 1 [Source:HGNC Symbol	Acc:HGNC:20945],-1.12431692977469,6.37734648592959e-06
ENSG00000085563,ABCB1,5243,ATP binding cassette subfamily B member 1 [Source:HGNC Symbol	Acc:HGNC:40],-0.696674897058829,0.000419774138079169
ENSG00000188107,EYS,346007,eyes shut homolog [Source:HGNC Symbol	Acc:HGNC:21555],0.79112187352941,0.000559650775129426
ENSG00000188157,AGRN,375790,agrin [Source:HGNC Symbol	Acc:HGNC:329],1.39696476470588,8.57546015924535e-05
ENSG00000188175,HEPACAM2,253012,HEPACAM family member 2 [Source:HGNC Symbol	Acc:HGNC:27364],0.728886473529415,0.0101066136356799
ENSG00000188215,DCUN1D3,123879,defective in cullin neddylation 1 domain containing 3 [Source:HGNC Symbol	Acc:HGNC:28734],0.631260044117644,0.000796216446330443
ENSG00000188227,ZNF793,390927,zinc finger protein 793 [Source:HGNC Symbol	Acc:HGNC:33115],-0.794678535294118,2.37608965523846e-05
ENSG00000188282,RUFY4,285180,RUN and FYVE domain containing 4 [Source:HGNC Symbol	Acc:HGNC:24804],1.32421152058823,8.89427570551985e-06
ENSG00000188290,HES4,57801,hes family bHLH transcription factor 4 [Source:HGNC Symbol	Acc:HGNC:24149],1.51598158823529,0.00030094011810761
ENSG00000188305,PEAK3,374872,PEAK family member 3 [Source:HGNC Symbol	Acc:HGNC:24793],0.902161794117639,5.62959188848486e-05
ENSG00000188313,PLSCR1,5359,phospholipid scramblase 1 [Source:HGNC Symbol	Acc:HGNC:9092],1.70407561764705,3.75979000568945e-07
ENSG00000085788,DDHD2,23259,DDHD domain containing 2 [Source:HGNC Symbol	Acc:HGNC:29106],-0.650785000000003,1.63176512051541e-05
ENSG00000188404,SELL,6402,selectin L [Source:HGNC Symbol	Acc:HGNC:10720],0.971777705882349,9.17659874089351e-06
ENSG00000188487,INSC,387755,INSC spindle orientation adaptor protein [Source:HGNC Symbol	Acc:HGNC:33116],0.61693620588235,0.0303292565532611
ENSG00000085840,ORC1,4998,origin recognition complex subunit 1 [Source:HGNC Symbol	Acc:HGNC:8487],0.704298929411763,0.00146129038978772
ENSG00000188582,PAQR9,344838,progestin and adipoQ receptor family member 9 [Source:HGNC Symbol	Acc:HGNC:30131],0.653215879411765,0.0475593615237638
ENSG00000188672,RHCE,6006,Rh blood group CcEe antigens [Source:HGNC Symbol	Acc:HGNC:10008],0.674131702941176,0.0072515142680193
ENSG00000085999,RAD54L,8438,RAD54 like [Source:HGNC Symbol	Acc:HGNC:9826],0.703878026470588,0.00112677116295789
ENSG00000086061,DNAJA1,3301,DnaJ heat shock protein family (Hsp40) member A1 [Source:HGNC Symbol	Acc:HGNC:5229],0.670080000000002,0.000407116669824962
ENSG00000161640,SIGLEC11,114132,sialic acid binding Ig like lectin 11 [Source:HGNC Symbol	Acc:HGNC:15622],0.687340843935418,0.0140270747945301
ENSG00000188820,CALHM6,441168,calcium homeostasis modulator family member 6 [Source:HGNC Symbol	Acc:HGNC:33391],0.640480029411757,0.032615011944897
ENSG00000188822,CNR2,1269,cannabinoid receptor 2 [Source:HGNC Symbol	Acc:HGNC:2160],-0.831171823529413,7.93849509492241e-05
ENSG00000086065,CHMP5,51510,charged multivesicular body protein 5 [Source:HGNC Symbol	Acc:HGNC:26942],1.19970479411764,1.54328991595145e-05
ENSG00000189007,ADAT2,134637,adenosine deaminase tRNA specific 2 [Source:HGNC Symbol	Acc:HGNC:21172],-0.692007097058825,0.00241314932497613
ENSG00000189013,KIR2DL4,3805,killer cell immunoglobulin like receptor, two Ig domains and long cytoplasmic tail 4 [Source:HGNC Symbol	Acc:HGNC:6332],0.795147129411763,0.000730503857838566
ENSG00000189067,LITAF,9516,lipopolysaccharide induced TNF factor [Source:HGNC Symbol	Acc:HGNC:16841],0.789031470588238,2.29794010653323e-05
ENSG00000189159,JPT1,51155,Jupiter microtubule associated homolog 1 [Source:HGNC Symbol	Acc:HGNC:14569],0.68787573529411,0.000161380742212156
ENSG00000086300,SNX10,29887,sorting nexin 10 [Source:HGNC Symbol	Acc:HGNC:14974],0.622301823529412,0.00173899922403349
ENSG00000189221,MAOA,4128,monoamine oxidase A [Source:HGNC Symbol	Acc:HGNC:6833],1.16503995882352,0.0307076508067916
ENSG00000189269,DRICH1,51233,aspartate rich 1 [Source:HGNC Symbol	Acc:HGNC:28031],0.594089447058825,0.0029927818256924
ENSG00000189283,FHIT,2272,fragile histidine triad [Source:HGNC Symbol	Acc:HGNC:3701],-0.724233852941177,0.00023706889387556
ENSG00000161681,SHANK1,50944,SH3 and multiple ankyrin repeat domains 1 [Source:HGNC Symbol	Acc:HGNC:15474],-0.937180182603347,6.96721540726473e-05
ENSG00000086544,ITPKC,80271,inositol-trisphosphate 3-kinase C [Source:HGNC Symbol	Acc:HGNC:14897],0.831494029411765,0.000326176941527541
ENSG00000189377,CXCL17,284340,C-X-C motif chemokine ligand 17 [Source:HGNC Symbol	Acc:HGNC:19232],0.822873676470588,0.000335807974329041
ENSG00000196092,PAX5,5079,paired box 5 [Source:HGNC Symbol	Acc:HGNC:8619],-1.07631494117647,9.5532638812557e-05
ENSG00000161791,FMNL3,91010,formin like 3 [Source:HGNC Symbol	Acc:HGNC:23698],-0.820264675844264,6.74023260299912e-07
ENSG00000196116,TDRD7,23424,tudor domain containing 7 [Source:HGNC Symbol	Acc:HGNC:30831],1.08565926470588,5.46042272675354e-06
ENSG00000196123,KIAA0895L,653319,KIAA0895 like [Source:HGNC Symbol	Acc:HGNC:34408],0.989459411764704,3.3980276518125e-05
ENSG00000196141,SPATS2L,26010,spermatogenesis associated serine rich 2 like [Source:HGNC Symbol	Acc:HGNC:24574],2.13170064705882,9.84543144253357e-06
ENSG00000196155,PLEKHG4,25894,pleckstrin homology and RhoGEF domain containing G4 [Source:HGNC Symbol	Acc:HGNC:24501],-0.629326797058829,0.0114004930572759
ENSG00000196189,SEMA4A,64218,semaphorin 4A [Source:HGNC Symbol	Acc:HGNC:10729],0.778836117647053,7.90932378692233e-06
ENSG00000196329,GIMAP5,55340,GTPase, IMAP family member 5 [Source:HGNC Symbol	Acc:HGNC:18005],-0.647431823529415,0.000359071835095624
ENSG00000196352,CD55,1604,CD55 molecule (Cromer blood group) [Source:HGNC Symbol	Acc:HGNC:2665],0.96662579411764,4.01438398986161e-05
ENSG00000196358,NTNG2,84628,netrin G2 [Source:HGNC Symbol	Acc:HGNC:14288],1.29678629411765,4.90831396771798e-06
ENSG00000196369,SRGAP2B,647135,SLIT-ROBO Rho GTPase activating protein 2B [Source:HGNC Symbol	Acc:HGNC:35237],0.690990623529412,0.032022525883012
ENSG00000161905,ALOX15,246,arachidonate 15-lipoxygenase [Source:HGNC Symbol	Acc:HGNC:433],-1.26444659895221,0.0304425857610738
ENSG00000196547,MAN2A2,4122,mannosidase alpha class 2A member 2 [Source:HGNC Symbol	Acc:HGNC:6825],0.608870529411764,0.00394215658376721
ENSG00000196550,FAM72A,729533,family with sequence similarity 72 member A [Source:HGNC Symbol	Acc:HGNC:24044],0.626661497058826,0.000443867735941673
ENSG00000196557,CACNA1H,8912,calcium voltage-gated channel subunit alpha1 H [Source:HGNC Symbol	Acc:HGNC:1395],-0.684516950000001,0.00360367506351464
ENSG00000196581,AJAP1,55966,adherens junctions associated protein 1 [Source:HGNC Symbol	Acc:HGNC:30801],-0.634145129411764,0.000209482791288691
ENSG00000069188,SDK2,54549,sidekick cell adhesion molecule 2 [Source:HGNC Symbol	Acc:HGNC:19308],-1.37503891948788,1.10986828533572e-05
ENSG00000196653,ZNF502,91392,zinc finger protein 502 [Source:HGNC Symbol	Acc:HGNC:23718],-0.628197864705887,0.00175911045133752
ENSG00000196663,TECPR2,9895,tectonin beta-propeller repeat containing 2 [Source:HGNC Symbol	Acc:HGNC:19957],0.586732205882347,0.000154499353455582
ENSG00000196700,ZNF512B,57473,zinc finger protein 512B [Source:HGNC Symbol	Acc:HGNC:29212],-0.771829117647062,5.42971280502567e-06
ENSG00000196724,ZNF418,147686,zinc finger protein 418 [Source:HGNC Symbol	Acc:HGNC:20647],-0.703431076470597,0.0101305765449937
ENSG00000196735,HLA-DQA1,3117,major histocompatibility complex, class II, DQ alpha 1 [Source:HGNC Symbol	Acc:HGNC:4942],-0.736460852941176,0.0172932509542158
ENSG00000087116,ADAMTS2,9509,ADAM metallopeptidase with thrombospondin type 1 motif 2 [Source:HGNC Symbol	Acc:HGNC:218],2.45807605294118,0.000573221328004939
ENSG00000196778,OR52K1,390036,olfactory receptor family 52 subfamily K member 1 [Source:HGNC Symbol	Acc:HGNC:15222],0.683420420588236,0.00490179122540372
ENSG00000196787,HIST1H2AG,8969,histone cluster 1 H2A family member g [Source:HGNC Symbol	Acc:HGNC:4737],0.650025402941171,0.00426340919660903
ENSG00000196873,CBWD3,445571,COBW domain containing 3 [Source:HGNC Symbol	Acc:HGNC:18519],0.589834785294109,0.0114493464672316
ENSG00000087157,PGS1,9489,phosphatidylglycerophosphate synthase 1 [Source:HGNC Symbol	Acc:HGNC:30029],0.801478617647051,5.95026039107208e-05
ENSG00000196935,SRGAP1,57522,SLIT-ROBO Rho GTPase activating protein 1 [Source:HGNC Symbol	Acc:HGNC:17382],1.16324962352941,1.06562669566531e-05
ENSG00000196950,SLC39A10,57181,solute carrier family 39 member 10 [Source:HGNC Symbol	Acc:HGNC:20861],-0.72168780294118,0.000283237482278042
ENSG00000196954,CASP4,837,caspase 4 [Source:HGNC Symbol	Acc:HGNC:1505],1.05985505882354,1.54927793938788e-07
ENSG00000197013,ZNF429,353088,zinc finger protein 429 [Source:HGNC Symbol	Acc:HGNC:20817],0.682441382352943,0.00280609150379093
ENSG00000197093,GAL3ST4,79690,galactose-3-O-sulfotransferase 4 [Source:HGNC Symbol	Acc:HGNC:24145],-1.02410282352941,2.56748112974008e-06
ENSG00000197128,ZNF772,400720,zinc finger protein 772 [Source:HGNC Symbol	Acc:HGNC:33106],-0.686399579411765,0.000944238419068062
ENSG00000197208,SLC22A4,6583,solute carrier family 22 member 4 [Source:HGNC Symbol	Acc:HGNC:10968],1.2374858235294,2.3439965780533e-06
ENSG00000197249,SERPINA1,5265,serpin family A member 1 [Source:HGNC Symbol	Acc:HGNC:8941],0.854188735294123,1.62332160920649e-05
ENSG00000007237,AC005747.1,8522,growth arrest specific 7 [Source:NCBI gene	Acc:8522],0.687977235294108,0.000177588197943488
ENSG00000197272,IL27,246778,interleukin 27 [Source:HGNC Symbol	Acc:HGNC:19157],1.40210614705882,8.08396114109526e-07
ENSG00000197296,FITM2,128486,fat storage inducing transmembrane protein 2 [Source:HGNC Symbol	Acc:HGNC:16135],-0.640342155882353,1.4376642771755e-05
ENSG00000197324,LRP10,26020,LDL receptor related protein 10 [Source:HGNC Symbol	Acc:HGNC:14553],0.60154344117645,0.0005894999520099
ENSG00000197385,ZNF860,344787,zinc finger protein 860 [Source:HGNC Symbol	Acc:HGNC:34513],-0.930515714705885,0.000231905924250395
ENSG00000197457,STMN3,50861,stathmin 3 [Source:HGNC Symbol	Acc:HGNC:15926],-0.923552500000003,3.92897491292891e-06
ENSG00000007255,TRAPPC6A,79090,trafficking protein particle complex 6A [Source:HGNC Symbol	Acc:HGNC:23069],-0.610883970588231,0.000178267991306364
ENSG00000162069,BICDL2,146439,BICD family like cargo adaptor 2 [Source:HGNC Symbol	Acc:HGNC:33584],1.31579664392948,0.00042200994574248
ENSG00000197646,PDCD1LG2,80380,programmed cell death 1 ligand 2 [Source:HGNC Symbol	Acc:HGNC:18731],1.68764022941176,4.51649947055162e-08
ENSG00000087586,AURKA,6790,aurora kinase A [Source:HGNC Symbol	Acc:HGNC:11393],0.722648670588233,0.000299283946790849
ENSG00000087589,CASS4,57091,Cas scaffold protein family member 4 [Source:HGNC Symbol	Acc:HGNC:15878],-0.817714147058826,8.91887347832434e-06
ENSG00000197721,CR1L,1379,complement C3b/C4b receptor 1 like [Source:HGNC Symbol	Acc:HGNC:2335],0.597744255882349,0.0141047133742398
ENSG00000197756,RPL37A,6168,ribosomal protein L37a [Source:HGNC Symbol	Acc:HGNC:10348],-0.594317411764706,4.68022230932069e-05
ENSG00000197818,SLC9A8,23315,solute carrier family 9 member A8 [Source:HGNC Symbol	Acc:HGNC:20728],0.635410176470582,0.000592581857016374
ENSG00000197841,ZNF181,339318,zinc finger protein 181 [Source:HGNC Symbol	Acc:HGNC:12971],-0.626411850000004,0.000269258285223931
ENSG00000007264,MATK,4145,megakaryocyte-associated tyrosine kinase [Source:HGNC Symbol	Acc:HGNC:6906],-0.619501764705888,0.00624447918415812
ENSG00000197903,HIST1H2BK,85236,histone cluster 1 H2B family member k [Source:HGNC Symbol	Acc:HGNC:13954],0.900148352941173,1.63599855950603e-06
ENSG00000197928,ZNF677,342926,zinc finger protein 677 [Source:HGNC Symbol	Acc:HGNC:28730],-0.686117811764706,0.00128500036167296
ENSG00000197956,S100A6,6277,S100 calcium binding protein A6 [Source:HGNC Symbol	Acc:HGNC:10496],0.67568555882352,0.000114566070296788
ENSG00000197992,CLEC9A,283420,C-type lectin domain containing 9A [Source:HGNC Symbol	Acc:HGNC:26705],-0.672259223529416,0.0129884806119246
ENSG00000198019,FCGR1B,2210,Fc fragment of IgG receptor Ib [Source:HGNC Symbol	Acc:HGNC:3614],1.59292405882353,3.59919859758031e-09
ENSG00000198034,RPS4X,6191,ribosomal protein S4 X-linked [Source:HGNC Symbol	Acc:HGNC:10424],-0.709323264705894,4.29366926360087e-05
ENSG00000198040,ZNF84,7637,zinc finger protein 84 [Source:HGNC Symbol	Acc:HGNC:13159],-0.615069352941182,1.6528025484383e-06
ENSG00000198046,ZNF667,63934,zinc finger protein 667 [Source:HGNC Symbol	Acc:HGNC:28854],-0.630986055882353,0.00123596601211576
ENSG00000088325,TPX2,22974,TPX2 microtubule nucleation factor [Source:HGNC Symbol	Acc:HGNC:1249],1.00901587058824,3.6873506198366e-05
ENSG00000198216,CACNA1E,777,calcium voltage-gated channel subunit alpha1 E [Source:HGNC Symbol	Acc:HGNC:1392],1.3592635,4.15111604402491e-06
ENSG00000198242,RPL23A,6147,ribosomal protein L23a [Source:HGNC Symbol	Acc:HGNC:10317],-0.631149823529416,2.44675542884152e-05
ENSG00000198363,ASPH,444,aspartate beta-hydroxylase [Source:HGNC Symbol	Acc:HGNC:757],1.11167605882353,0.000843100500376671
ENSG00000088387,DOCK9,23348,dedicator of cytokinesis 9 [Source:HGNC Symbol	Acc:HGNC:14132],-0.752907882352941,4.93128740217967e-05
ENSG00000198417,MT1F,4494,metallothionein 1F [Source:HGNC Symbol	Acc:HGNC:7398],0.783806597058822,0.00270625975773158
ENSG00000198429,ZNF69,7620,zinc finger protein 69 [Source:HGNC Symbol	Acc:HGNC:13138],-0.605545602941175,0.00114515098678814
ENSG00000198455,ZXDB,158586,zinc finger X-linked duplicated B [Source:HGNC Symbol	Acc:HGNC:13199],-0.673874823529413,0.00730104471514506
ENSG00000007312,CD79B,974,CD79b molecule [Source:HGNC Symbol	Acc:HGNC:1699],-0.780595705882352,0.00105396954921676
ENSG00000198585,NUDT16,131870,nudix hydrolase 16 [Source:HGNC Symbol	Acc:HGNC:26442],0.818262235294116,0.00305582191791399
ENSG00000198604,BAZ1A,11177,bromodomain adjacent to zinc finger domain 1A [Source:HGNC Symbol	Acc:HGNC:960],0.64465464705882,0.000119334109149628
ENSG00000198673,TAFA2,338811,TAFA chemokine like family member 2 [Source:HGNC Symbol	Acc:HGNC:21589],0.909837938235286,0.00448852249879976
ENSG00000198715,GLMP,112770,glycosylated lysosomal membrane protein [Source:HGNC Symbol	Acc:HGNC:29436],0.736952823529396,2.80379523929885e-05
ENSG00000088808,PPP1R13B,23368,protein phosphatase 1 regulatory subunit 13B [Source:HGNC Symbol	Acc:HGNC:14950],-0.660947235294119,3.01294927134002e-05
ENSG00000198734,F5,2153,coagulation factor V [Source:HGNC Symbol	Acc:HGNC:3542],1.07971752941176,5.48918389751296e-05
ENSG00000198736,MSRB1,51734,methionine sulfoxide reductase B1 [Source:HGNC Symbol	Acc:HGNC:14133],0.831060764705889,0.000101381885629216
ENSG00000198755,RPL10A,4736,ribosomal protein L10a [Source:HGNC Symbol	Acc:HGNC:10299],-0.772796911764717,7.56477076319923e-07
ENSG00000162373,BEND5,79656,BEN domain containing 5 [Source:HGNC Symbol	Acc:HGNC:25668],-0.732896514108055,0.000190373485928646
ENSG00000198785,GRIN3A,116443,glutamate ionotropic receptor NMDA type subunit 3A [Source:HGNC Symbol	Acc:HGNC:16767],1.22853037941176,7.61598833067084e-05
ENSG00000088827,SIGLEC1,6614,sialic acid binding Ig like lectin 1 [Source:HGNC Symbol	Acc:HGNC:11127],2.2577015882353,3.25774278890483e-06
ENSG00000198814,GK,2710,glycerol kinase [Source:HGNC Symbol	Acc:HGNC:4289],0.873096264705874,1.95524834260172e-05
ENSG00000088833,NSFL1C,55968,NSFL1 cofactor [Source:HGNC Symbol	Acc:HGNC:15912],0.617888558823523,0.000509002550894122
ENSG00000198832,SELENOM,140606,selenoprotein M [Source:HGNC Symbol	Acc:HGNC:30397],-0.693088794117651,0.00232483836904939
ENSG00000198833,UBE2J1,51465,ubiquitin conjugating enzyme E2 J1 [Source:HGNC Symbol	Acc:HGNC:17598],0.693181352941174,5.1724305278086e-06
ENSG00000198848,CES1,1066,carboxylesterase 1 [Source:HGNC Symbol	Acc:HGNC:1863],0.922341294117645,0.0199694331615137
ENSG00000198851,CD3E,916,CD3e molecule [Source:HGNC Symbol	Acc:HGNC:1674],-0.740848823529413,9.73947353307956e-05
ENSG00000198915,RASGEF1A,221002,RasGEF domain family member 1A [Source:HGNC Symbol	Acc:HGNC:24246],0.852551638235294,0.00557567010723617
ENSG00000198932,GPRASP1,9737,G protein-coupled receptor associated sorting protein 1 [Source:HGNC Symbol	Acc:HGNC:24834],-0.984127941176475,1.00492337175025e-05
ENSG00000198933,TBKBP1,9755,TBK1 binding protein 1 [Source:HGNC Symbol	Acc:HGNC:30140],0.913812647058826,5.50245094307542e-05
ENSG00000088899,LZTS3,9762,leucine zipper tumor suppressor family member 3 [Source:HGNC Symbol	Acc:HGNC:30139],-0.717879105882357,2.18249239955928e-05
ENSG00000198934,MAGEE1,57692,MAGE family member E1 [Source:HGNC Symbol	Acc:HGNC:24934],-0.742336682352944,0.000665789489935459
ENSG00000198959,TGM2,7052,transglutaminase 2 [Source:HGNC Symbol	Acc:HGNC:11778],0.824676617647059,0.000178389185081589
ENSG00000089012,SIRPG,55423,signal regulatory protein gamma [Source:HGNC Symbol	Acc:HGNC:15757],-0.844613264705879,1.1822708733717e-05
ENSG00000089127,AC004551.1,4938,2'-5'-oligoadenylate synthetase 1 [Source:NCBI gene	Acc:4938],1.9525833235294,4.31424488468335e-06
ENSG00000089157,RPLP0,6175,ribosomal protein lateral stalk subunit P0 [Source:HGNC Symbol	Acc:HGNC:10371],-0.689543588235299,3.60327341491531e-06
ENSG00000089169,RPH3A,22895,rabphilin 3A [Source:HGNC Symbol	Acc:HGNC:17056],0.896116897058821,0.0148633990633823
ENSG00000089351,GRAMD1A,57655,GRAM domain containing 1A [Source:HGNC Symbol	Acc:HGNC:29305],0.644449323529411,0.000463549929135446
ENSG00000089685,BIRC5,332,baculoviral IAP repeat containing 5 [Source:HGNC Symbol	Acc:HGNC:593],1.37427866470589,2.23175814235062e-06
ENSG00000089775,ZBTB25,7597,zinc finger and BTB domain containing 25 [Source:HGNC Symbol	Acc:HGNC:13112],-0.598868882352944,0.000718884347662985
ENSG00000090376,IRAK3,11213,interleukin 1 receptor associated kinase 3 [Source:HGNC Symbol	Acc:HGNC:17020],0.922647999999992,0.000688464703539256
ENSG00000090447,TFAP4,7023,transcription factor AP-4 [Source:HGNC Symbol	Acc:HGNC:11745],-0.721269558823529,2.91593098865722e-06
ENSG00000090554,FLT3LG,2323,fms related tyrosine kinase 3 ligand [Source:HGNC Symbol	Acc:HGNC:3766],-0.625319864705887,0.00158428549210444
ENSG00000090889,KIF4A,24137,kinesin family member 4A [Source:HGNC Symbol	Acc:HGNC:13339],0.842823647058823,0.00031693316572769
ENSG00000091106,NLRC4,58484,NLR family CARD domain containing 4 [Source:HGNC Symbol	Acc:HGNC:16412],0.985520441176469,1.81250175590621e-06
ENSG00000091129,NRCAM,4897,neuronal cell adhesion molecule [Source:HGNC Symbol	Acc:HGNC:7994],-1.13957582647059,1.80074435866945e-05
ENSG00000091409,ITGA6,3655,integrin subunit alpha 6 [Source:HGNC Symbol	Acc:HGNC:6142],-0.736162735294116,0.000138652646100783
ENSG00000091436,MAP3K20,51776,mitogen-activated protein kinase kinase kinase 20 [Source:HGNC Symbol	Acc:HGNC:17797],0.614078935294113,0.000800606036193666
ENSG00000091972,CD200,4345,CD200 molecule [Source:HGNC Symbol	Acc:HGNC:7203],-1.05342124705882,2.17867533837419e-06
ENSG00000092020,PPP2R3C,55012,protein phosphatase 2 regulatory subunit B''gamma [Source:HGNC Symbol	Acc:HGNC:17485],0.795886205882345,1.54328991595145e-05
ENSG00000092036,HAUS4,54930,HAUS augmin like complex subunit 4 [Source:HGNC Symbol	Acc:HGNC:20163],1.00596823529411,1.68985926517306e-06
ENSG00000092096,SLC22A17,51310,solute carrier family 22 member 17 [Source:HGNC Symbol	Acc:HGNC:23095],-0.618777397058825,0.00194896657894611
ENSG00000092200,RPGRIP1,57096,RPGR interacting protein 1 [Source:HGNC Symbol	Acc:HGNC:13436],-0.739496844117657,0.00710605504761995
ENSG00000203666,EFCAB2,84288,EF-hand calcium binding domain 2 [Source:HGNC Symbol	Acc:HGNC:28166],1.21044076470588,7.1156121862421e-07
ENSG00000203710,CR1,1378,complement C3b/C4b receptor 1 (Knops blood group) [Source:HGNC Symbol	Acc:HGNC:2334],0.917153352941167,0.000479784553367172
ENSG00000203747,FCGR3A,2214,Fc fragment of IgG receptor IIIa [Source:HGNC Symbol	Acc:HGNC:3619],0.938239970588231,1.09705646828694e-05
ENSG00000007968,E2F2,1870,E2F transcription factor 2 [Source:HGNC Symbol	Acc:HGNC:3114],0.84169755882353,1.15180867390607e-05
ENSG00000203797,DDO,8528,D-aspartate oxidase [Source:HGNC Symbol	Acc:HGNC:2727],0.73841344705882,0.00234214348729607
ENSG00000203814,HIST2H2BF,440689,histone cluster 2 H2B family member f [Source:HGNC Symbol	Acc:HGNC:24700],1.0905593,4.31710956437899e-05
ENSG00000203880,PCMTD2,55251,protein-L-isoaspartate (D-aspartate) O-methyltransferase domain containing 2 [Source:HGNC Symbol	Acc:HGNC:15882],-0.714178088235295,0.000152880874726318
ENSG00000204010,IFIT1B,439996,interferon induced protein with tetratricopeptide repeats 1B [Source:HGNC Symbol	Acc:HGNC:23442],1.2017917617647,0.000796856367267185
ENSG00000204020,LIPN,643418,lipase family member N [Source:HGNC Symbol	Acc:HGNC:23452],0.711086864705878,0.0102929170708344
ENSG00000162512,SDC3,9672,syndecan 3 [Source:HGNC Symbol	Acc:HGNC:10660],0.797496231601221,0.00214223832042995
ENSG00000204172,AGAP9,642517,ArfGAP with GTPase domain, ankyrin repeat and PH domain 9 [Source:HGNC Symbol	Acc:HGNC:23463],-0.621336814705883,0.019881894292699
ENSG00000204219,TCEA3,6920,transcription elongation factor A3 [Source:HGNC Symbol	Acc:HGNC:11615],-0.858053461764708,3.63491900323782e-05
ENSG00000204252,HLA-DOA,3111,major histocompatibility complex, class II, DO alpha [Source:HGNC Symbol	Acc:HGNC:4936],-1.2488755,2.5583520748454e-06
ENSG00000204264,PSMB8,5696,proteasome subunit beta 8 [Source:HGNC Symbol	Acc:HGNC:9545],0.589109264705876,1.86983818363886e-06
ENSG00000204267,TAP2,6891,transporter 2, ATP binding cassette subfamily B member [Source:HGNC Symbol	Acc:HGNC:44],0.631986852941179,0.000436046604342368
ENSG00000092853,CLSPN,63967,claspin [Source:HGNC Symbol	Acc:HGNC:19715],0.74573740882353,0.000306905222086384
ENSG00000204314,PRRT1,80863,proline rich transmembrane protein 1 [Source:HGNC Symbol	Acc:HGNC:13943],-0.879491526470593,6.33006126220425e-05
ENSG00000204388,HSPA1B,3304,heat shock protein family A (Hsp70) member 1B [Source:HGNC Symbol	Acc:HGNC:5233],0.745493588235293,0.00734171164896358
ENSG00000204389,HSPA1A,3303,heat shock protein family A (Hsp70) member 1A [Source:HGNC Symbol	Acc:HGNC:5232],0.812350294117646,0.00777594444337533
ENSG00000204396,VWA7,80737,von Willebrand factor A domain containing 7 [Source:HGNC Symbol	Acc:HGNC:13939],0.640557729411762,0.00102523876318046
ENSG00000204397,CARD16,114769,caspase recruitment domain family member 16 [Source:HGNC Symbol	Acc:HGNC:33701],1.34861138235293,1.06955635964166e-06
ENSG00000204421,LY6G6C,80740,lymphocyte antigen 6 family member G6C [Source:HGNC Symbol	Acc:HGNC:13936],1.35164133529412,8.52490072069315e-08
ENSG00000162551,ALPL,249,alkaline phosphatase, biomineralization associated [Source:HGNC Symbol	Acc:HGNC:438],1.11548486427469,0.00136078145482114
ENSG00000093009,CDC45,8318,cell division cycle 45 [Source:HGNC Symbol	Acc:HGNC:1739],0.884950341176463,0.000176893526505863
ENSG00000204525,HLA-C,3107,major histocompatibility complex, class I, C [Source:HGNC Symbol	Acc:HGNC:4933],0.746422882352935,1.94839374935627e-05
ENSG00000204531,POU5F1,5460,POU class 5 homeobox 1 [Source:HGNC Symbol	Acc:HGNC:9221],0.908390094117647,0.000286622134405673
ENSG00000162576,MXRA8,54587,matrix remodeling associated 8 [Source:HGNC Symbol	Acc:HGNC:7542],-1.35254315083426,0.000389292539210298
ENSG00000204577,LILRB3,11025,leukocyte immunoglobulin like receptor B3 [Source:HGNC Symbol	Acc:HGNC:6607],0.7265764117647,0.000135392019993092
ENSG00000204580,DDR1,780,discoidin domain receptor tyrosine kinase 1 [Source:HGNC Symbol	Acc:HGNC:2730],-0.706325452941174,0.000421285021660419
ENSG00000093134,VNN3,55350,vanin 3 [Source:HGNC Symbol	Acc:HGNC:16431],0.746406882352936,0.00133997758194144
ENSG00000204592,HLA-E,3133,major histocompatibility complex, class I, E [Source:HGNC Symbol	Acc:HGNC:4962],0.592074470588226,4.30096886616479e-05
ENSG00000204613,TRIM10,10107,tripartite motif containing 10 [Source:HGNC Symbol	Acc:HGNC:10072],0.609735561764703,0.0347387151306609
ENSG00000204628,RACK1,10399,receptor for activated C kinase 1 [Source:HGNC Symbol	Acc:HGNC:4399],-0.614763117647065,1.07821397234063e-05
ENSG00000204634,TBC1D8,11138,TBC1 domain family member 8 [Source:HGNC Symbol	Acc:HGNC:17791],0.951348411764695,5.83240647066721e-05
ENSG00000094804,CDC6,990,cell division cycle 6 [Source:HGNC Symbol	Acc:HGNC:1744],0.970535758823527,1.46463274026109e-05
ENSG00000204852,TCTN1,79600,tectonic family member 1 [Source:HGNC Symbol	Acc:HGNC:26113],-0.633506032352948,0.000520656485589689
ENSG00000204936,CD177,57126,CD177 molecule [Source:HGNC Symbol	Acc:HGNC:30072],2.78571602941176,2.31988980481827e-05
ENSG00000205089,CCNI2,645121,cyclin I family member 2 [Source:HGNC Symbol	Acc:HGNC:33869],-0.629720197058822,0.003065251280324
ENSG00000162614,NEXN,91624,nexilin F-actin binding protein [Source:HGNC Symbol	Acc:HGNC:29557],0.888117272144294,1.53041266214478e-05
ENSG00000205189,ZBTB10,65986,zinc finger and BTB domain containing 10 [Source:HGNC Symbol	Acc:HGNC:30953],-0.649880873529414,0.000399647359096004
ENSG00000205352,PRR13,54458,proline rich 13 [Source:HGNC Symbol	Acc:HGNC:24528],0.713799117647058,9.62030262848177e-06
ENSG00000205413,SAMD9,54809,sterile alpha motif domain containing 9 [Source:HGNC Symbol	Acc:HGNC:1348],1.12044311764705,2.1730031824353e-05
ENSG00000205476,CCDC85C,317762,coiled-coil domain containing 85C [Source:HGNC Symbol	Acc:HGNC:35459],-0.597176332352948,0.000246446645071898
ENSG00000205560,CPT1B,1375,carnitine palmitoyltransferase 1B [Source:HGNC Symbol	Acc:HGNC:2329],0.707818070588232,0.000286622134405673
ENSG00000205927,OLIG2,10215,oligodendrocyte transcription factor 2 [Source:HGNC Symbol	Acc:HGNC:9398],-0.877552852941178,0.0317428444440501
ENSG00000008130,NADK,65220,NAD kinase [Source:HGNC Symbol	Acc:HGNC:29831],0.716334882352935,1.80074435866945e-05
ENSG00000095739,BAMBI,25805,BMP and activin membrane bound inhibitor [Source:HGNC Symbol	Acc:HGNC:30251],0.808628982352939,0.00062010514392245
ENSG00000162645,GBP2,2634,guanylate binding protein 2 [Source:HGNC Symbol	Acc:HGNC:4183],0.956699247887943,8.28732168854258e-07
ENSG00000095794,CREM,1390,cAMP responsive element modulator [Source:HGNC Symbol	Acc:HGNC:2352],0.924278570588232,0.000128343812974658
ENSG00000096006,CRISP3,10321,cysteine rich secretory protein 3 [Source:HGNC Symbol	Acc:HGNC:16904],0.944851211764705,0.0292210073665745
ENSG00000096060,FKBP5,2289,FKBP prolyl isomerase 5 [Source:HGNC Symbol	Acc:HGNC:3721],1.2816743235294,0.000483115560740815
ENSG00000096063,SRPK1,6732,SRSF protein kinase 1 [Source:HGNC Symbol	Acc:HGNC:11305],0.717337529411758,0.000423900255386835
ENSG00000206503,HLA-A,3105,major histocompatibility complex, class I, A [Source:HGNC Symbol	Acc:HGNC:4931],0.601563176470588,3.56218569779429e-05
ENSG00000162654,GBP4,115361,guanylate binding protein 4 [Source:HGNC Symbol	Acc:HGNC:20480],0.705717747250741,0.00980920415022914
ENSG00000096968,JAK2,3717,Janus kinase 2 [Source:HGNC Symbol	Acc:HGNC:6192],0.785893147058816,0.000301818379927818
ENSG00000097033,SH3GLB1,51100,SH3 domain containing GRB2 like, endophilin B1 [Source:HGNC Symbol	Acc:HGNC:10833],1.04302464705882,1.98862409727649e-06
ENSG00000099204,ABLIM1,3983,actin binding LIM protein 1 [Source:HGNC Symbol	Acc:HGNC:78],-0.901214882352948,1.53234157174535e-06
ENSG00000099377,HSD3B7,80270,hydroxy-delta-5-steroid dehydrogenase, 3 beta- and steroid delta-isomerase 7 [Source:HGNC Symbol	Acc:HGNC:18324],0.801249961764702,0.00109043743742516
ENSG00000099834,CDHR5,53841,cadherin related family member 5 [Source:HGNC Symbol	Acc:HGNC:7521],0.788897229411765,0.00219289677941594
ENSG00000099860,GADD45B,4616,growth arrest and DNA damage inducible beta [Source:HGNC Symbol	Acc:HGNC:4096],0.823787294117656,8.52490072069315e-08
ENSG00000099953,MMP11,4320,matrix metallopeptidase 11 [Source:HGNC Symbol	Acc:HGNC:7157],-0.933097700000001,2.18625595057312e-05
ENSG00000099985,OSM,5008,oncostatin M [Source:HGNC Symbol	Acc:HGNC:8506],1.02788967058823,1.32385619120635e-05
ENSG00000099998,GGT5,2687,gamma-glutamyltransferase 5 [Source:HGNC Symbol	Acc:HGNC:4260],-0.837958241176475,0.00371715448726184
ENSG00000211689,TRGC1,445347,T cell receptor gamma constant 1 [Source:HGNC Symbol	Acc:HGNC:12275],-0.593560617647061,0.0145905101825901
ENSG00000100100,PIK3IP1,113791,phosphoinositide-3-kinase interacting protein 1 [Source:HGNC Symbol	Acc:HGNC:24942],-0.644480676470597,3.40381630056711e-06
ENSG00000100105,PATZ1,23598,POZ/BTB and AT hook containing zinc finger 1 [Source:HGNC Symbol	Acc:HGNC:13071],-0.615174911764715,8.51587758347732e-07
ENSG00000100129,EIF3L,51386,eukaryotic translation initiation factor 3 subunit L [Source:HGNC Symbol	Acc:HGNC:18138],-0.788805852941184,3.22119296376071e-08
ENSG00000100162,CENPM,79019,centromere protein M [Source:HGNC Symbol	Acc:HGNC:18352],0.635611249999998,0.02020569883458
ENSG00000008516,MMP25,64386,matrix metallopeptidase 25 [Source:HGNC Symbol	Acc:HGNC:14246],0.614771764705882,0.00724327972203654
ENSG00000100226,GTPBP1,9567,GTP binding protein 1 [Source:HGNC Symbol	Acc:HGNC:4669],0.67801020588235,5.09309414404857e-06
ENSG00000213047,DENND1B,163486,DENN domain containing 1B [Source:HGNC Symbol	Acc:HGNC:28404],0.664037091176473,0.000872838920122985
ENSG00000162745,OLFML2B,25903,olfactomedin like 2B [Source:HGNC Symbol	Acc:HGNC:24558],0.791667060567217,0.00101451458282864
ENSG00000100284,TOM1,10043,target of myb1 membrane trafficking protein [Source:HGNC Symbol	Acc:HGNC:11982],0.687946470588232,3.9344508121945e-05
ENSG00000213347,MXD3,83463,MAX dimerization protein 3 [Source:HGNC Symbol	Acc:HGNC:14008],0.677547088235295,5.99489427361311e-06
ENSG00000162747,FCGR3B,2215,Fc fragment of IgG receptor IIIb [Source:HGNC Symbol	Acc:HGNC:3620],1.04025373180843,6.36852584148336e-06
ENSG00000100298,APOBEC3H,164668,apolipoprotein B mRNA editing enzyme catalytic subunit 3H [Source:HGNC Symbol	Acc:HGNC:24100],0.647341905882353,0.002853507592768
ENSG00000213626,LBH,81606,limb bud and heart development [Source:HGNC Symbol	Acc:HGNC:29532],-0.975726176470589,9.14269108065448e-07
ENSG00000213658,LAT,27040,linker for activation of T cells [Source:HGNC Symbol	Acc:HGNC:18874],-0.594856576470587,0.000651298362131266
ENSG00000100316,RPL3,6122,ribosomal protein L3 [Source:HGNC Symbol	Acc:HGNC:10332],-0.887924558823531,1.40422496349689e-06
ENSG00000213714,FAM209B,388799,family with sequence similarity 209 member B [Source:HGNC Symbol	Acc:HGNC:16101],0.926782320588229,2.86945349815581e-05
ENSG00000213719,CLIC1,1192,chloride intracellular channel 1 [Source:HGNC Symbol	Acc:HGNC:2062],0.668918705882341,6.76919630793485e-06
ENSG00000213722,DDAH2,23564,dimethylarginine dimethylaminohydrolase 2 [Source:HGNC Symbol	Acc:HGNC:2716],1.06741726470588,2.8573893091428e-06
ENSG00000213741,RPS29,6235,ribosomal protein S29 [Source:HGNC Symbol	Acc:HGNC:10419],-0.76956914705883,2.38516833064865e-06
ENSG00000100330,MTMR3,8897,myotubularin related protein 3 [Source:HGNC Symbol	Acc:HGNC:7451],0.622363088235291,0.000141954351945193
ENSG00000213809,KLRK1,22914,killer cell lectin like receptor K1 [Source:HGNC Symbol	Acc:HGNC:18788],-0.737112058823532,0.0141350284004154
ENSG00000162769,FLVCR1,28982,feline leukemia virus subgroup C cellular receptor 1 [Source:HGNC Symbol	Acc:HGNC:24682],-0.58724653529625,0.000759651186715627
ENSG00000100342,APOL1,8542,apolipoprotein L1 [Source:HGNC Symbol	Acc:HGNC:618],1.14730505882353,1.32130259044263e-06
ENSG00000213903,LTB4R,1241,leukotriene B4 receptor [Source:HGNC Symbol	Acc:HGNC:6713],0.733930735294113,8.66111147309646e-05
ENSG00000213928,IRF9,10379,interferon regulatory factor 9 [Source:HGNC Symbol	Acc:HGNC:6131],0.804427088235288,3.03459066556867e-05
ENSG00000162772,ATF3,467,activating transcription factor 3 [Source:HGNC Symbol	Acc:HGNC:785],1.38921538259017,0.0002074108886869
ENSG00000213949,ITGA1,3672,integrin subunit alpha 1 [Source:HGNC Symbol	Acc:HGNC:6134],0.718338867647061,0.00175677493204529
ENSG00000214113,LYRM4,57128,LYR motif containing 4 [Source:HGNC Symbol	Acc:HGNC:21365],-0.59820635294118,6.52796515332093e-05
ENSG00000100365,NCF4,4689,neutrophil cytosolic factor 4 [Source:HGNC Symbol	Acc:HGNC:7662],0.710259676470578,0.000142376016107516
ENSG00000214274,ANG,283,angiogenin [Source:HGNC Symbol	Acc:HGNC:483],0.676665788235292,0.00478625013940099
ENSG00000002549,LAP3,51056,leucine aminopeptidase 3 [Source:HGNC Symbol	Acc:HGNC:18449],1.14195135294117,0.000140239797669016
ENSG00000214688,C10orf105,414152,chromosome 10 open reading frame 105 [Source:HGNC Symbol	Acc:HGNC:20304],1.14625623529412,2.80379523929885e-05
ENSG00000008988,RPS20,6224,ribosomal protein S20 [Source:HGNC Symbol	Acc:HGNC:10405],-0.608521147058831,3.87298912481755e-05
ENSG00000214872,SMTNL1,219537,smoothelin like 1 [Source:HGNC Symbol	Acc:HGNC:32394],1.49483760294117,3.15665358715339e-05
ENSG00000100462,PRMT5,10419,protein arginine methyltransferase 5 [Source:HGNC Symbol	Acc:HGNC:10894],0.757541823529408,6.57861469108355e-06
ENSG00000215114,UBXN2B,137886,UBX domain protein 2B [Source:HGNC Symbol	Acc:HGNC:27035],0.805091558823525,0.000152478077967225
ENSG00000215252,GOLGA8B,440270,golgin A8 family member B [Source:HGNC Symbol	Acc:HGNC:31973],-1.01249732352941,2.31988980481827e-05
ENSG00000100504,PYGL,5836,glycogen phosphorylase L [Source:HGNC Symbol	Acc:HGNC:9725],0.754278764705878,0.000614919951381273
ENSG00000100505,TRIM9,114088,tripartite motif containing 9 [Source:HGNC Symbol	Acc:HGNC:16288],0.633687870588233,0.0228505936607157
ENSG00000100526,CDKN3,1033,cyclin dependent kinase inhibitor 3 [Source:HGNC Symbol	Acc:HGNC:1791],0.899885708823525,0.000353776354872321
ENSG00000215788,TNFRSF25,8718,TNF receptor superfamily member 25 [Source:HGNC Symbol	Acc:HGNC:11910],-0.839620529411773,1.63381117973057e-05
ENSG00000215883,CYB5RL,606495,cytochrome b5 reductase like [Source:HGNC Symbol	Acc:HGNC:32220],-0.704444814705885,6.30001238869978e-07
ENSG00000215912,TTC34,100287898,tetratricopeptide repeat domain 34 [Source:HGNC Symbol	Acc:HGNC:34297],-0.641538385294124,0.00422505537358929
ENSG00000100580,TMED8,283578,transmembrane p24 trafficking protein family member 8 [Source:HGNC Symbol	Acc:HGNC:18633],0.684867529411761,0.00090965609566236
ENSG00000216490,IFI30,10437,IFI30 lysosomal thiol reductase [Source:HGNC Symbol	Acc:HGNC:5398],0.740906099999998,0.000135747518563516
ENSG00000100596,SPTLC2,9517,serine palmitoyltransferase long chain base subunit 2 [Source:HGNC Symbol	Acc:HGNC:11278],1.12295517647058,1.94839374935627e-05
ENSG00000100721,TCL1A,8115,T cell leukemia/lymphoma 1A [Source:HGNC Symbol	Acc:HGNC:11648],-1.186595,0.000258100124348817
ENSG00000100731,PCNX1,22990,pecanex 1 [Source:HGNC Symbol	Acc:HGNC:19740],0.589301794117649,0.000837007931376996
ENSG00000162894,FCMR,9214,Fc fragment of IgM receptor [Source:HGNC Symbol	Acc:HGNC:14315],-0.978506612885575,1.0838192175261e-06
ENSG00000100784,RPS6KA5,9252,ribosomal protein S6 kinase A5 [Source:HGNC Symbol	Acc:HGNC:10434],-0.786255764705885,0.000194392414557529
ENSG00000100823,APEX1,328,apurinic/apyrimidinic endodeoxyribonuclease 1 [Source:HGNC Symbol	Acc:HGNC:587],-0.585589088235299,3.86603213679479e-05
ENSG00000100918,REC8,9985,REC8 meiotic recombination protein [Source:HGNC Symbol	Acc:HGNC:16879],0.806222735294114,1.23947277208765e-06
ENSG00000100985,MMP9,4318,matrix metallopeptidase 9 [Source:HGNC Symbol	Acc:HGNC:7176],1.0127259117647,0.0175327435289534
ENSG00000101004,NINL,22981,ninein like [Source:HGNC Symbol	Acc:HGNC:29163],-0.61428206470588,0.00317021776193991
ENSG00000221869,CEBPD,1052,CCAAT enhancer binding protein delta [Source:HGNC Symbol	Acc:HGNC:1835],0.80424644117647,0.000738769800927034
ENSG00000221890,NPTXR,23467,neuronal pentraxin receptor [Source:HGNC Symbol	Acc:HGNC:7954],-0.767257964705882,0.000117489726761446
ENSG00000221946,FXYD7,53822,FXYD domain containing ion transport regulator 7 [Source:HGNC Symbol	Acc:HGNC:4034],-0.703828097058826,0.00123477737756757
ENSG00000221955,SLC12A8,84561,solute carrier family 12 member 8 [Source:HGNC Symbol	Acc:HGNC:15595],0.85516649117647,0.000650571161769462
ENSG00000221963,APOL6,80830,apolipoprotein L6 [Source:HGNC Symbol	Acc:HGNC:14870],1.17203052941176,9.4924571965927e-06
ENSG00000221968,FADS3,3995,fatty acid desaturase 3 [Source:HGNC Symbol	Acc:HGNC:3576],-0.61087767647059,0.000225906190347266
ENSG00000101057,MYBL2,4605,MYB proto-oncogene like 2 [Source:HGNC Symbol	Acc:HGNC:7548],0.793271029411763,0.00232603835970956
ENSG00000157152,SYN2,6854,synapsin II [Source:HGNC Symbol	Acc:HGNC:11495],1.00128256353463,0.000539166160426194
ENSG00000162946,DISC1,27185,DISC1 scaffold protein [Source:HGNC Symbol	Acc:HGNC:2888],0.965700700264415,4.70690620764988e-06
ENSG00000162949,CAPN13,92291,calpain 13 [Source:HGNC Symbol	Acc:HGNC:16663],0.594711454031086,0.0284051281318007
ENSG00000010030,ETV7,51513,ETS variant 7 [Source:HGNC Symbol	Acc:HGNC:18160],1.77997067647058,4.54179662117253e-05
ENSG00000101187,SLCO4A1,28231,solute carrier organic anion transporter family member 4A1 [Source:HGNC Symbol	Acc:HGNC:10953],0.928275697058824,4.5038414665026e-05
ENSG00000101236,RNF24,11237,ring finger protein 24 [Source:HGNC Symbol	Acc:HGNC:13779],0.767995029411756,6.34811815565026e-05
ENSG00000002587,HS3ST1,9957,heparan sulfate-glucosamine 3-sulfotransferase 1 [Source:HGNC Symbol	Acc:HGNC:5194],-0.905192879411763,0.000213544714371942
ENSG00000223609,HBD,3045,hemoglobin subunit delta [Source:HGNC Symbol	Acc:HGNC:4829],0.816434535294116,0.00537815663569193
ENSG00000101425,BPI,671,bactericidal permeability increasing protein [Source:HGNC Symbol	Acc:HGNC:1095],1.05934130294118,0.0117950870207631
ENSG00000101445,PPP1R16B,26051,protein phosphatase 1 regulatory subunit 16B [Source:HGNC Symbol	Acc:HGNC:15850],-0.69548308823529,6.98347312989254e-05
ENSG00000101457,DNTTIP1,116092,deoxynucleotidyltransferase terminal interacting protein 1 [Source:HGNC Symbol	Acc:HGNC:16160],0.664113029411768,1.86320109875549e-05
ENSG00000101608,MYL12A,10627,myosin light chain 12A [Source:HGNC Symbol	Acc:HGNC:16701],0.836135617647054,1.60300078757272e-06
ENSG00000101773,RBBP8,5932,RB binding protein 8, endonuclease [Source:HGNC Symbol	Acc:HGNC:9891],0.622071258823532,0.00144254528505548
ENSG00000101842,VSIG1,340547,V-set and immunoglobulin domain containing 1 [Source:HGNC Symbol	Acc:HGNC:28675],-0.813180494117653,7.35657463201716e-05
ENSG00000101846,STS,412,steroid sulfatase [Source:HGNC Symbol	Acc:HGNC:11425],0.616138323529409,0.00029332548564225
ENSG00000101916,TLR8,51311,toll like receptor 8 [Source:HGNC Symbol	Acc:HGNC:15632],0.615468970588234,0.00127233671885454
ENSG00000010327,STAB1,23166,stabilin 1 [Source:HGNC Symbol	Acc:HGNC:18628],0.621892676470582,0.0115202111146004
ENSG00000102010,BMX,660,BMX non-receptor tyrosine kinase [Source:HGNC Symbol	Acc:HGNC:1079],1.16271245588235,0.000257201652322694
ENSG00000102057,KCND1,3750,potassium voltage-gated channel subfamily D member 1 [Source:HGNC Symbol	Acc:HGNC:6237],1.12432485294118,8.08396114109526e-07
ENSG00000225614,ZNF469,84627,zinc finger protein 469 [Source:HGNC Symbol	Acc:HGNC:23216],-0.663256032352946,3.45052555236914e-05
ENSG00000102245,CD40LG,959,CD40 ligand [Source:HGNC Symbol	Acc:HGNC:11935],-0.745467235294125,0.000365981428571776
ENSG00000225940,C5orf67,101928448,chromosome 5 open reading frame 67 [Source:HGNC Symbol	Acc:HGNC:51252],1.09603835,9.88806336454748e-05
ENSG00000102393,GLA,2717,galactosidase alpha [Source:HGNC Symbol	Acc:HGNC:4296],0.607888323529405,9.93370767193643e-07
ENSG00000102524,TNFSF13B,10673,TNF superfamily member 13b [Source:HGNC Symbol	Acc:HGNC:11929],1.35401847058822,6.46203465774788e-06
ENSG00000102699,PARP4,143,poly(ADP-ribose) polymerase family member 4 [Source:HGNC Symbol	Acc:HGNC:271],0.624777764705875,7.35657463201716e-05
ENSG00000102796,DHRS12,79758,dehydrogenase/reductase 12 [Source:HGNC Symbol	Acc:HGNC:25832],0.793609735294119,0.000381077236426677
ENSG00000102837,OLFM4,10562,olfactomedin 4 [Source:HGNC Symbol	Acc:HGNC:17190],1.41820918235294,0.0146544879687604
ENSG00000102886,GDPD3,79153,glycerophosphodiester phosphodiesterase domain containing 3 [Source:HGNC Symbol	Acc:HGNC:28638],0.64114335294118,8.1283401038743e-05
ENSG00000102897,LYRM1,57149,LYR motif containing 1 [Source:HGNC Symbol	Acc:HGNC:25074],0.824070176470585,8.43182962612467e-06
