# Supplementary material for: The Host Response to Viral Infections Reveals Common and Virus-Specific Signatures in the Peripheral Blood
Source: Front Immunol. 2021 Oct 27;12:741837. doi: 10.3389/fimmu.2021.741837 (PMC8578928; doi:10.3389/fimmu.2021.741837)
Supplement: Supplementary file 6 [file Table_5.csv]

ENSEMBL_gene_ID	entrezgene_id	uniprotswissprot	refseq_mrna	DU16.02S0003354	DU16.02S0003360
ENSG00000166016	25841	Q8N961	NM_145804	10.0804	11.04177
ENSG00000089127	4938	P00973	NM_016816	15.44815	16.55944
ENSG00000179094	5187	O15534	NM_002616	12.97302	13.14401
ENSG00000166743	116285	Q08AH1	NM_052956	6.964936	7.191351
ENSG00000093072	51816	Q9NZK5	NM_001282226	16.38231	16.38747
ENSG00000087116	9509	O95450	NM_014244	9.449945	10.71734
ENSG00000184060	55803	Q9NPF8	NM_001346716	12.74633	12.23606
ENSG00000144843	141	P54922	NM_001291949	11.39944	11.69554
ENSG00000188157	375790	O00468	NM_198576	11.51718	12.08275
ENSG00000135049	23287	Q9UPW5	NM_015239	13.54018	12.22316
ENSG00000179593	247	O15296	NM_001141	7.808418	9.326164
ENSG00000162551	249	P05186	NM_000478	16.4270789468442	14.7224864438243
ENSG00000078053	273	P49418	NM_139316	5.06425	5.990883
ENSG00000002726	26	P19801	NM_001091	8.052432	7.31763
ENSG00000101474	57136	Q9HDC9	NM_020531	14.70507	14.74975
ENSG00000128394	200316	Q8IUX4	NM_145298	12.25273	13.04889
ENSG00000118520	383	P05089	NM_000045	11.5194	11.21103
ENSG00000074964	55160	Q9HCE6	NM_018125	11.98988	11.35244
ENSG00000157343	221481	Q5T9G4	NM_001286576	8.07888592270349	8.74572265032885
ENSG00000183734	430	Q99929	NM_005170	11.75867	12.01854
ENSG00000198363	444	Q12797	NM_004318	12.57948	10.84169
ENSG00000162772	467	P18847	NM_001674	9.83342962962634	9.86349813459246
ENSG00000169136	22809	Q9Y2D1	NM_012068	11.97645	13.66709
ENSG00000206190	57194	O60312	NM_024490	11.75005	11.73169
ENSG00000064270	9914	O75185	NM_014861	8.245371	7.754668
ENSG00000054793	10079	O75110	NM_006045	9.381864	8.722252
ENSG00000167601	558	P30530	NM_021913	6.668256	8.3063
ENSG00000007516	8938	O94812	NM_001199097	12.63584	11.75127
ENSG00000168062	116071	Q8N1L9	NM_138456	12.1586	13.28715
ENSG00000123685	55509	Q9NR55	NM_018664	9.294098	9.583965
ENSG00000121380	79370	Q9BZR8	NM_138723	6.049447	7.858151
ENSG00000165626	222389	Q8N7W2	NM_152751	7.828419	7.353702
ENSG00000095585	29760	Q8WV28	NM_013314	11.42026	13.17331
ENSG00000106605	644	P53004	NM_000712	12.89536	13.14763
ENSG00000102010	660	P51813	NM_001320866	9.70065	8.82072
ENSG00000139618	675	P51587	NM_000059	10.20596	10.36263
ENSG00000130303	684	Q10589	NM_004335	14.35811	16.27774
ENSG00000214226	339210	Q0P5P2	NM_001085430	9.191941	9.539438
ENSG00000130813	55337	Q9NUL5	NM_018381	14.3329	14.95193
ENSG00000239887	400793	A1L170	NM_001135240	7.530539	7.08806
ENSG00000173372	712	P02745	NM_001347465	11.69088	11.82991
ENSG00000173369	713	P02746	NM_000491	11.74413	12.22302
ENSG00000159189	714	P02747	NM_001347620	10.5197921067214	11.5670398184748
ENSG00000166278	717	NA	NM_001282457	10.26053	11.152
ENSG00000123838	722	P04003	NM_000715	6.544986	7.492356
ENSG00000167434	762	P22748	NM_000717	11.25498	11.20613
ENSG00000141837	773	O00555	NM_001127222	9.745671	10.54036
ENSG00000188820	441168	Q5R3K3	NM_001276460	12.28773	12.64586
ENSG00000004660	84254	NA	NM_172206	12.34323	11.94784
ENSG00000087589	57091	Q9NQ75	NM_001164116	12.0183	10.11689
ENSG00000159228	873	P16152	NM_001286789	12.239947466279	13.2192390478783
ENSG00000160200	875	P35520	NM_001321072	5.10953867972857	5.09867006002604
ENSG00000136682	150472	Q8IUF1	NM_001330340	11.45874	11.47863
ENSG00000108691	6347	P13500	NM_002982	6.659457	6.62514
ENSG00000108700	6355	P80075	NM_005623	5.672271	5.629373
ENSG00000135083	79616	Q8IV13	NM_024565	12.40342	11.52888
ENSG00000121797	9034	O00421	NM_003965	10.47571	11.79507
ENSG00000204936	57126	NA	NM_020406	12.47458	11.47223
ENSG00000186407	342510	Q496F6	NM_181449	14.8466	14.24384
ENSG00000204345	100131439	Q6UXZ3	NM_001115152	6.625991	6.342456
ENSG00000099834	53841	Q9HBB8	NM_031264	7.49028	8.329452
ENSG00000117266	5129	Q07002	NM_212503	9.750538	10.64758
ENSG00000176749	8851	Q15078	NM_003885	10.48715	9.443254
ENSG00000124762	1026	P38936	NM_000389	12.81555	14.53864
ENSG00000129757	1028	P49918	NM_001362474	12.24197	10.68168
ENSG00000105352	1089	O75871	NM_001362493	13.75802	13.83432
ENSG00000198848	1066	P23141	NM_001025195	11.96767	13.39648
ENSG00000213085	25790	Q9UL16	NM_012337	8.854524	7.809096
ENSG00000253958	137075	Q96B33	NM_194284	6.572518	7.18844
ENSG00000152672	165530	Q8N1N0	NM_001258027	7.760003	7.058105
ENSG00000174600	1240	Q99788	NM_001142344	11.54637	11.71058
ENSG00000134326	129607	Q5EBM0	NM_207315	12.49249	12.84191
ENSG00000137200	23070	Q8N1G2	NM_015050	13.79332	14.1193
ENSG00000173786	1267	P09543	NM_033133	13.88964	15.0481
ENSG00000106714	79937	Q9BZ76	NM_033655	11.2743	7.539892
ENSG00000154529	728577	Q96NU0	NM_001201380	10.89659	4.421958
ENSG00000092758	1299	Q14050	NM_001853	10.44593	11.52789
ENSG00000108582	1362	O75976	NM_001304	13.78206	12.67105
ENSG00000203710	1378	P17927	NM_000573	14.64145	13.14318
ENSG00000103196	83716	Q9H0B8	NM_031476	14.91609	13.79005
ENSG00000147408	55790	Q8TDX6	NM_001354497	12.0142	10.91157
ENSG00000135047	1514	P07711	NM_001257971	10.98578	12.10445
ENSG00000169245	3627	P02778	NM_001565	8.059087	9.666873
ENSG00000169248	6373	O14625	NM_001302123	4.983159	5.33329
ENSG00000189377	284340	Q6UXB2	NM_198477	4.611374	5.286479
ENSG00000134716	1573	P51589	NM_000775	5.984847	7.020315
ENSG00000146122	23500	Q86T65	NM_001201427	7.584528	10.08682
ENSG00000276644	1602	Q9UI36	NM_080759	9.183767	7.736806
ENSG00000168209	54541	Q9NX09	NM_019058	12.22795	12.8359
ENSG00000203797	8528	Q99489	NM_001368172	6.900838	7.646907
ENSG00000107201	23586	O95786	NM_014314	13.87184	13.69325
ENSG00000164825	1672	P60022	NM_005218	5.35064	6.222806
ENSG00000062282	84649	Q96PD7	NM_032564	14.45459	13.80928
ENSG00000108771	79132	Q96C10	NM_024119	13.27636	13.82519
ENSG00000154099	123872	Q8NEP3	NM_178452	7.300386	8.865677
ENSG00000125170	55715	NA	NM_001330556	8.354607	9.489415
ENSG00000141096	64180	Q9H4B8	NM_001129758	11.28868	10.07346
ENSG00000178904	147991	Q6ZPD9	NM_207325	11.23927	10.93018
ENSG00000134755	1824	Q02487	NM_024422	11.32593	8.908364
ENSG00000138166	1847	Q16690	NM_004419	12.22337	14.65976
ENSG00000158163	199221	Q8IYY4	NM_173543	7.69731082552692	6.1053727286346
ENSG00000134463	79746	Q96DC8	NM_024693	9.989171	9.852965
ENSG00000119915	83401	Q9HB03	NM_152310	7.569305	8.223922
ENSG00000054179	954	Q9Y5L3	NM_203468	7.006187	6.343504
ENSG00000119888	4072	P16422	NM_002354	3.945941	4.402934
ENSG00000133216	2048	P29323	NM_017449	11.45976	11.69047
ENSG00000133106	94240	Q96J88	NM_001002264	14.31164	15.22941
ENSG00000178965	127254	Q5RHP9	NM_001002912	5.297883	6.167214
ENSG00000107566	10613	O75477	NM_001347857	11.78057	11.79224
ENSG00000010030	51513	Q9Y603	NM_001207035	10.40726	12.44589
ENSG00000179044	283849	Q86VI1	NM_178516	10.65356	10.69486
ENSG00000078098	2191	Q12884	NM_004460	7.075849	6.647714
ENSG00000177294	162517	Q8N4B4	NM_153230	7.100981	8.948059
ENSG00000096060	2289	Q13451	NM_004117	14.3997	14.43539
ENSG00000157827	114793	Q96PY5	NM_052905	9.51336728236709	8.68106720800772
ENSG00000172159	257019	A2A2Y4	NM_001244962	9.938094	10.0618
ENSG00000137726	53826	Q9H0Q3	NM_001164832	10.68143	11.43193
ENSG00000116717	1647	P24522	NM_001924	10.30047	10.40634
ENSG00000143891	130589	Q96C23	NM_138801	12.58933	13.55004
ENSG00000158089	79623	Q96FL9	NM_001253826	11.0132866379378	11.034120923554
ENSG00000183087	2621	Q14393	NM_000820	12.36153	13.93371
ENSG00000162654	115361	Q96PP9	NM_052941	14.2203246690216	14.2947275714804
ENSG00000131979	2643	P30793	NM_001024070	12.39302	11.59059
ENSG00000126603	84662	Q9BZE0	NM_001318918	6.998827	6.553796
ENSG00000135052	51280	Q8NBJ4	NM_016548	9.896841	11.17456
ENSG00000179921	151306	Q8TDU6	NM_001321950	13.26339	13.64528
ENSG00000023171	57476	NA	NM_001330396	12.29893	12.05073
ENSG00000106070	2887	Q13322	NM_001001555	11.181	10.45315
ENSG00000105464	2906	O15399	NM_000836	8.486236	9.628197
ENSG00000198785	116443	Q8TCU5	NM_133445	8.618119	8.786868
ENSG00000173706	57493	Q9ULI3	NM_020733	11.87828	10.80909
ENSG00000138646	51191	Q9UII4	NM_016323	13.43907	14.26074
ENSG00000138642	55008	Q8IVU3	NM_001165136	12.29091	12.97258
ENSG00000188290	57801	NA	NM_001142467	11.63259	11.66078
ENSG00000163666	8820	Q9UBX0	NM_003865	6.711688	7.55768
ENSG00000198502	3127	Q30154	NM_002125	13.23005	13.58081
ENSG00000164104	3148	P26583	NM_001130689	14.67863	15.13899
ENSG00000164120	3248	P15428	NM_000860	8.422804	7.508554
ENSG00000106211	3315	P04792	NM_001540	13.42094	14.67582
ENSG00000260325	94086	Q9BQS6	NM_033194	7.377496	5.88575
ENSG00000108622	3384	P13598	NM_000873	13.86985	15.28969
ENSG00000131203	3620	P14902	NM_002164	9.948345	10.07239
ENSG00000165949	3429	P40305	NM_001288960	12.67097	17.77282
ENSG00000068079	3430	P80217	NM_001330230	14.0272576698148	15.8039757823775
ENSG00000137965	10561	Q8TCB0	NM_006417	13.67018	14.64201
ENSG00000137959	10964	Q53G44	NM_006820	14.09144	15.45689
ENSG00000126709	2537	P09912	NM_002038	15.79883	18.33546
ENSG00000115267	64135	Q9BYX4	NM_022168	13.13581	13.52359
ENSG00000185745	3434	P09914	NM_001548	14.51426	15.71132
ENSG00000119922	3433	P09913	NM_001547	15.23956	15.54223
ENSG00000119917	3437	O14879	NM_001549	15.45362	16.61375
ENSG00000152778	24138	Q13325	NM_012420	12.78139	13.0246
ENSG00000142089	10410	Q01628	NM_021034	17.64345	19.2134
ENSG00000140443	3480	P08069	NM_000875	13.89952	11.81727
ENSG00000141753	3487	P22692	NM_001552	10.36655	10.33499
ENSG00000115604	8809	Q13478	NM_003855	11.60945	11.54204
ENSG00000115607	8807	O95256	NM_003853	13.6095	13.71044
ENSG00000115594	3554	NA	NM_001288706	12.30562	10.40491
ENSG00000115590	7850	P27930	NM_004633	13.57733	13.50395
ENSG00000115602	9173	Q01638	NM_016232	8.817567	6.099437
ENSG00000136689	3557	P18510	NM_001318914	14.81007	14.97158
ENSG00000197272	246778	Q8NEV9	NM_145659	8.857085	8.770656
ENSG00000104951	259307	Q96RQ9	NM_152899	9.202308	9.393145
ENSG00000163083	3625	P09529	NM_002193	7.892665	6.391521
ENSG00000197852	55924	Q9NTI7	NM_198926	14.34733	13.53216
ENSG00000090376	11213	Q9Y616	NM_007199	14.62599	12.6897
ENSG00000185507	3665	Q92985	NM_004029	15.63128	17.29685
ENSG00000185950	8660	Q9Y4H2	NM_003749	13.22465	11.35378
ENSG00000187608	9636	P05161	NM_005101	15.09143	17.26806
ENSG00000172183	3669	Q96AZ6	NM_001303234	15.19464	17.00605
ENSG00000132470	3691	P16144	NM_001321123	10.90973	8.723241
ENSG00000173801	3728	P14923	NM_001352774	12.65149	13.90009
ENSG00000189337	23254	Q674X7	NM_201628	10.2298	8.803995
ENSG00000120696	84078	Q8WVZ9	NM_032138	10.30242	9.56967
ENSG00000180509	3753	P15382	NM_001127669	11.05598	10.70604
ENSG00000151364	65987	Q9BQ13	NM_023930	6.108767	9.928162
ENSG00000168676	146212	Q17RG1	NM_001100915	5.5166	6.994682
ENSG00000196123	653319	Q68EN5	NM_001040715	11.49784	11.9389
ENSG00000114656	57501	NA	NM_001348521	9.816255	8.541566
ENSG00000116299	57535	Q6UXG2	NM_001284352	12.14745	11.65736
ENSG00000165185	158405	Q8N8K9	NM_133465	11.21286	10.15564
ENSG00000165115	55582	Q86VH2	NM_001354070	9.589836	8.585
ENSG00000266265	136259	Q8TD94	NM_138693	4.673422	5.819488
ENSG00000130487	113730	NA	NM_138433	11.66755	12.47596
ENSG00000109466	11275	O95198	NM_007246	12.21292	10.82016
ENSG00000167748	3816	P06870	NM_002257	6.794221	10.70194
ENSG00000117009	8564	O15229	NM_003679	10.65768	10.60568
ENSG00000183762	83999	Q96MU8	NM_001039570	13.20469	11.37322
ENSG00000089692	3902	P18627	NM_002286	12.77554	13.53915
ENSG00000078081	27074	Q9UQV4	NM_014398	10.02037	10.70405
ENSG00000002549	51056	P28838	NM_015907	14.22091	15.06629
ENSG00000108679	3959	Q08380	NM_005567	13.90572	15.38017
ENSG00000168961	3965	O00182	NM_002308	15.98808	16.39309
ENSG00000121454	89884	Q969G2	NM_033343	6.661587	6.115987
ENSG00000128342	3976	P15018	NM_002309	6.211603	7.570265
ENSG00000239961	23547	P59901	NM_012276	8.670246	9.765998
ENSG00000104972	10859	NA	NM_006669	15.0741	14.67746
ENSG00000186818	11006	Q8NHJ6	NM_001278426	13.71714	14.82937
ENSG00000135363	4005	P25791	NM_001142315	13.39608	13.28171
ENSG00000160932	4061	Q16553	NM_002346	16.7310961557855	18.2852447592834
ENSG00000197353	137797	Q6UXB3	NM_205545	6.483286	6.461207
ENSG00000204103	9935	Q9Y5Q3	NM_005461	13.39823	12.90228
ENSG00000111261	54682	Q9H8J5	NM_018050	13.10501	12.43065
ENSG00000189221	4128	P21397	NM_000240	7.626583	7.625161
ENSG00000143797	129642	Q6ZWT7	NM_001321266	11.60493	11.18581
ENSG00000110492	4192	P21741	NM_001270550	9.775819	11.286
ENSG00000257335	8972	O43451	NM_004668	15.63405	14.32874
ENSG00000196549	4311	P08473	NM_001354642	14.42104	13.43491
ENSG00000100985	4318	P14780	NM_004994	15.68553	16.12995
ENSG00000155363	4343	Q9HCE1	NM_020963	14.53489	14.92387
ENSG00000166928	84689	Q96JA4	NM_032597	12.81256	11.05049
ENSG00000110079	51338	Q96JQ5	NM_001243266	11.0327	10.77558
ENSG00000166927	58475	Q9GZW8	NM_206939	13.78061	11.51694
ENSG00000038945	4481	P21757	NM_138715	10.26597	9.976534
ENSG00000125148	4502	P02795	NM_005953	14.08329	15.33934
ENSG00000157601	4599	P20591	NM_001144925	16.1004991643849	17.8633903274176
ENSG00000183486	4600	P20592	NM_002463	16.3408	16.13723
ENSG00000138119	26509	Q9NZM1	NM_133337	12.56561	12.21963
ENSG00000111912	135112	Q8NI08	NM_001199620	11.94216	11.98765
ENSG00000123119	64168	Q8N987	NM_022351	5.438854	3.746012
ENSG00000107954	9148	O76050	NM_004210	10.86971	10.04285
ENSG00000162614	91624	Q0ZGT2	NM_144573	10.1109637019462	10.1621197471319
ENSG00000146232	4794	O00221	NM_004556	12.55422	12.84524
ENSG00000135540	57224	Q5SYE7	NM_020464	8.743666	7.677239
ENSG00000084628	79570	Q4KMZ8	NM_024522	4.455217	4.740768
ENSG00000140807	85407	Q969G9	NM_033119	7.979893	8.236484
ENSG00000198929	9722	O75052	NM_001164757	6.28118	5.597794
ENSG00000112333	7101	Q9Y466	NM_003269	4.348248	4.335134
ENSG00000123358	3164	NA	NM_001202234	11.17764	9.561058
ENSG00000148200	2649	Q15406	NM_033334	10.45761	9.389602
ENSG00000179299	79730	Q8NE18	NM_024677	9.99243	8.90673
ENSG00000122643	51251	Q9H0P0	NM_016489	12.58945	13.23605
ENSG00000111335	4939	P29728	NM_016817	15.55209	16.63431
ENSG00000111331	4940	Q9Y6K5	NM_006187	15.68387	16.07866
ENSG00000135114	8638	Q15646	NM_003733	14.3169	15.35546
ENSG00000152463	55301	Q9NV23	NM_001039702	7.010487	7.567685
ENSG00000178814	26873	O14841	NM_017570	11.6953	11.14648
ENSG00000229314	5004	P02763	NM_000607	9.932652	10.24454
ENSG00000115155	9381	Q9HC10	NM_004802	11.13055	13.1811
ENSG00000115507	5013	P32242	NM_001199770	7.979583	7.166787
ENSG00000171631	5031	Q15077	NM_001277207	10.01551	11.91558
ENSG00000159339	23569	Q9UM07	NM_012387	15.4154452513695	15.1741634361782
ENSG00000073150	56666	Q96RD6	NM_001160300	12.38833	11.62482
ENSG00000178685	84875	Q53GL7	NM_032789	15.6506	16.43395
ENSG00000059378	64761	Q9H0J9	NM_022750	14.83433	15.01259
ENSG00000173193	54625	Q460N5	NM_017554	16.04613	16.00844
ENSG00000163710	26577	Q9UKZ9	NM_013363	5.829408	4.586304
ENSG00000169174	255738	Q8NBP7	NM_174936	3.754114	3.728016
ENSG00000165650	118987	Q8NEN9	NM_173791	12.17605	10.89727
ENSG00000123836	5208	O60825	NM_006212	11.13285	10.08871
ENSG00000197121	80055	Q75T13	NM_001321100	8.407432	7.241834
ENSG00000008438	8993	O75594	NM_005091	13.35229	12.83514
ENSG00000122733	23349	Q9UPV7	NM_001347982	6.242533	5.200848
ENSG00000181649	7262	Q53GA4	NM_003311	6.092507	7.186517
ENSG00000116793	10745	NA	NM_001323046	11.64108	11.68287
ENSG00000124102	5266	P19957	NM_002638	14.90157	10.41635
ENSG00000038210	55300	Q8TCG2	NM_018323	9.808752	9.736145
ENSG00000107593	9033	Q9P0L9	NM_001253837	5.887792	8.124432
ENSG00000105499	8605	Q9UP65	NM_001159322	9.866874	10.31125
ENSG00000145287	51316	Q9NZF1	NM_016619	14.52967	15.32686
ENSG00000167676	729359	NA	NM_001367868	12.37431	11.5262
ENSG00000196576	23654	O15031	NM_012401	15.94334	15.22945
ENSG00000140464	5371	P29590	NM_002675	15.55618	16.0041
ENSG00000138035	87178	Q8TCS8	NM_033109	11.43373	11.9586
ENSG00000163644	152926	Q8N3J5	NM_152542	12.82768	12.61132
ENSG00000186654	55615	P85299	NM_015366	13.1451	13.91368
ENSG00000151490	5800	Q16827	NM_030667	10.09581	8.910346
ENSG00000060656	10076	Q92729	NM_005704	6.263398	8.202648
ENSG00000155893	92370	Q8TE99	NM_001037172	11.02025	9.562025
ENSG00000100504	5836	P06737	NM_001163940	15.63835	14.76501
ENSG00000100228	9609	O95755	NM_001349877	9.502277	9.544928
ENSG00000076864	5909	NA	NM_001330383	8.462586	7.835162
ENSG00000138670	153020	Q0VAM2	NM_001300735	10.42059	9.401028
ENSG00000152689	25780	Q8IV61	NM_001349975	11.20193	11.70235
ENSG00000076067	5939	Q15434	NM_002898	11.06687	10.93336
ENSG00000183688	359845	Q8N5W9	NM_182705	14.03937	12.85829
ENSG00000087903	5990	P48378	NM_000635	12.68583	11.12761
ENSG00000143344	23179	Q9NZL6	NM_001297669	9.251713	8.818643
ENSG00000159496	266747	Q8IZJ4	NM_153615	12.3607983315889	12.2187140716013
ENSG00000116741	5997	P41220	NM_002923	15.76498	15.26496
ENSG00000132669	54453	Q8WYP3	NM_018993	11.67436	10.73657
ENSG00000175643	116028	Q96E14	NM_152308	9.658346	11.10469
ENSG00000129538	6035	P07998	NM_002933	9.957013	11.92889
ENSG00000169385	6036	P10153	NM_002934	14.39088	15.02184
ENSG00000145491	83853	Q96C74	NM_001201466	10.70626	10.24671
ENSG00000089169	22895	Q9Y2J0	NM_001347952	11.33217	11.45606
ENSG00000126458	6237	P10301	NM_006270	12.67672	12.90808
ENSG00000134321	91543	Q8WXG1	NM_080657	14.06993	15.01972
ENSG00000100218	27156	Q9UHP6	NM_014433	7.884047	5.758492
ENSG00000100220	51493	Q9Y3I0	NM_014306	12.50944	13.57136
ENSG00000242732	340526	Q5HYW3	NM_001024455	9.531474	9.45017
ENSG00000136514	64108	Q96DX8	NM_022147	11.72153	12.37219
ENSG00000145016	9711	Q92622	NM_001145642	14.2505	14.53839
ENSG00000188282	285180	Q6ZNE9	NM_198483	10.97142	11.45901
ENSG00000267534	9294	O95136	NM_004230	9.282155	10.39761
ENSG00000020577	23034	Q9UPU9	NM_001161576	10.14882	10.00317
ENSG00000205413	54809	Q5K651	NM_017654	13.71423	13.64367
ENSG00000155307	64092	Q9NSI8	NM_022136	12.3867	11.84581
ENSG00000164105	8819	O75446	NM_003864	10.37726	10.55662
ENSG00000138760	950	Q14108	NM_005506	13.50566	13.83654
ENSG00000161929	388325	Q6UWF3	NM_207103	13.8034219508369	13.3835256664145
ENSG00000162512	9672	O75056	NM_014654	11.0752634426522	11.2720628068566
ENSG00000139410	113675	Q96GA7	NM_001304993	8.885172	10.30744
ENSG00000108387	5414	O43236	NM_001368772	11.12582	11.83198
ENSG00000149131	710	P05155	NM_000062	14.53962	15.82301
ENSG00000088827	6614	Q9BZZ2	NM_023068	14.05883	15.63594
ENSG00000018280	6556	P49279	NM_000578	17.79841	16.76984
ENSG00000070915	6559	P55017	NM_001126107	6.028209	7.247111
ENSG00000221955	84561	A0AV02	NM_001195483	6.33798	8.661538
ENSG00000143554	11000	Q5K4L6	NM_024330	13.98101	14.07342
ENSG00000111181	6539	P48065	NM_001122848	11.02887	10.98181
ENSG00000118160	6543	Q9UPR5	NM_015063	5.742203	6.407819
ENSG00000166949	4088	P84022	NM_005902	13.77489	12.88816
ENSG00000214872	219537	NA	NM_001105565	8.034095	7.345034
ENSG00000185338	8651	O15524	NM_003745	11.97427	12.76558
ENSG00000079263	11262	Q13342	NM_007237	13.88563	14.85937
ENSG00000186583	375686	Q76KD6	NM_198572	9.052662	8.424533
ENSG00000196141	26010	Q9NUQ6	NM_001282735	11.66273	12.77457
ENSG00000266028	23380	NA	NM_001300952	14.02331	13.9501
ENSG00000096063	6732	Q96SB4	NM_003137	13.51492	13.31202
ENSG00000278195	6753	P32745	NM_001051	10.00652	11.29776
ENSG00000115525	8869	Q9UNP4	NM_003896	12.71357	12.2035
ENSG00000184005	256435	Q8NDV1	NM_001349106	8.626299	7.683498
ENSG00000185482	246329	Q96MF2	NM_001286256	11.65177	12.09793
ENSG00000035720	26228	Q9ULZ2	NM_012108	10.05297	12.18399
ENSG00000170581	6773	P52630	NM_005419	15.96489	16.07656
ENSG00000164506	134957	Q5T5C0	NM_139244	12.45336	10.98484
ENSG00000173597	27284	O43704	NM_014465	12.36306	11.1057
ENSG00000172403	171024	Q9UMS6	NM_001286754	7.033529	7.726
ENSG00000196628	6925	NA	NM_001348213	11.83322	11.44367
ENSG00000185339	6948	P20062	NM_000355	12.38188	13.19245
ENSG00000009694	10178	Q9UKZ4	NM_014253	9.862823	8.0247
ENSG00000112773	55603	Q96IP4	NM_017633	12.3458	11.86449
ENSG00000105967	22797	O14948	NM_012252	11.15916	10.28356
ENSG00000163235	7039	P01135	NM_003236	10.95226	9.939219
ENSG00000092295	7051	P22735	NM_000359	9.87249	10.01626
ENSG00000178726	7056	P07204	NM_000361	12.76586	10.32404
ENSG00000134809	26519	P62072	NM_012456	12.56074	13.53943
ENSG00000196664	51284	Q9NYK1	NM_016562	12.18677	12.34788
ENSG00000150403	55002	Q6UWJ1	NM_001349744	12.293	11.3316
ENSG00000152558	114908	Q8N131	NM_052932	14.23702	14.29279
ENSG00000180061	284417	A6NC51	NM_001085488	12.68053	12.62046
ENSG00000198133	161145	Q8NBD8	NM_001348548	12.7238	12.42439
ENSG00000181778	169693	Q8N6L7	NM_153237	7.36652	7.403218
ENSG00000125355	55026	Q5JRV8	NM_017938	6.812458	6.366421
ENSG00000157693	203197	Q5VZI3	NM_153045	12.8908132777285	12.5053064325162
ENSG00000171729	55092	Q9NW97	NM_001136216	8.236219	8.638788
ENSG00000121933	57413	P0DMS9	NM_020683	6.584684	9.559571
ENSG00000121858	8743	P50591	NM_003810	15.63676	15.72516
ENSG00000136816	27348	O14657	NM_014506	13.09545	13.02759
ENSG00000159713	51673	Q9BW30	NM_015964	10.220692045488	9.81819630769485
ENSG00000169902	8460	O60507	NM_003596	10.31359	10.51032
ENSG00000071575	28951	Q92519	NM_021643	13.23919	12.58157
ENSG00000100505	114088	Q9C026	NM_015163	8.518243	6.270828
ENSG00000119121	140803	Q9BX84	NM_017662	11.63313	9.598932
ENSG00000168026	199223	Q8NDW8	NM_145755	11.40882	11.3108
ENSG00000156587	9246	O14933	NM_198183	15.2526806752556	16.0860347356385
ENSG00000175518	143630	Q8IYU4	NM_145053	8.108894	8.553317
ENSG00000184979	11274	Q9UMW8	NM_017414	10.87385	12.86926
ENSG00000168899	10791	O95183	NM_006634	12.55519	13.63609
ENSG00000112299	8876	O95497	NM_004666	13.35618	12.12598
ENSG00000186806	147645	Q86VR7	NM_001163922	8.900822	9.164603
ENSG00000155659	11326	Q9Y279	NM_007268	9.056675	9.871439
ENSG00000168658	200403	Q502W6	NM_144992	5.173838	5.244054
ENSG00000140105	7453	P23381	NM_004184	15.70813	16.66179
ENSG00000132530	54739	Q6GPH4	NM_001353134	15.50516	16.16282
ENSG00000124256	81030	Q9H171	NM_001160417	14.56202	15.72973
ENSG00000109906	7704	Q05516	NM_006006	10.32725	9.638816
ENSG00000163958	131540	Q8WVZ1	NM_001039617	10.25162	9.298697
ENSG00000072121	23503	Q68DK2	NM_015346	13.31519	13.18882
ENSG00000169131	6940	O60765	NM_005649	10.71169	10.0481
ENSG00000178175	167465	Q8N895	NM_152625	7.861126	7.801253
ENSG00000168916	57507	Q9ULD9	NM_020747	8.600258	8.524751
ENSG00000183779	80139	Q9H7S9	NM_025069	10.98998	10.42811
