# Supplementary material for: The Host Response to Viral Infections Reveals Common and Virus-Specific Signatures in the Peripheral Blood
Source: Front Immunol. 2021 Oct 27;12:741837. doi: 10.3389/fimmu.2021.741837 (PMC8578928; doi:10.3389/fimmu.2021.741837)
Supplement: Supplementary file 8 [file Table_7.csv]

ENSEMBL_gene_ID	gene_symbol	entrezgene_id	description	logFC	adj.P.Val
ENSG00000102934	PLLP	51090	plasmolipin [Source:HGNC Symbol;Acc:HGNC:18553]	-0.771835866666663	0.000558876085519124
ENSG00000227051	C14orf132	56967	chromosome 14 open reading frame 132 [Source:HGNC Symbol;Acc:HGNC:20346]	-0.784876452380954	0.00209689433780705
ENSG00000103121	CMC2	56942	C-X9-C motif containing 2 [Source:HGNC Symbol;Acc:HGNC:24447]	0.74716347619048	4.54888214508555e-05
ENSG00000103154	NECAB2	54550	N-terminal EF-hand calcium binding protein 2 [Source:HGNC Symbol;Acc:HGNC:23746]	-1.25866521190476	0.000334383238455712
ENSG00000011028	AC080038.1	9902	mannose receptor C type 2 [Source:NCBI gene;Acc:9902]	-0.834192095238093	0.00204620068622879
ENSG00000103257	SLC7A5	8140	solute carrier family 7 member 5 [Source:HGNC Symbol;Acc:HGNC:11063]	0.853769642857138	0.00210684627788099
ENSG00000103355	PRSS33	260429	serine protease 33 [Source:HGNC Symbol;Acc:HGNC:30405]	-1.60318611190476	0.00257134552530802
ENSG00000103479	RBL2	5934	RB transcriptional corepressor like 2 [Source:HGNC Symbol;Acc:HGNC:9894]	-0.690832761904765	3.03608368862837e-05
ENSG00000104043	ATP8B4	79895	ATPase phospholipid transporting 8B4 (putative) [Source:HGNC Symbol;Acc:HGNC:13536]	0.635383157142854	0.00876216451704111
ENSG00000228716	DHFR	1719	dihydrofolate reductase [Source:HGNC Symbol;Acc:HGNC:2861]	0.616176371428574	0.00248741025571704
ENSG00000104375	STK3	6788	serine/threonine kinase 3 [Source:HGNC Symbol;Acc:HGNC:11406]	0.587070569047613	0.0283563070210494
ENSG00000104412	EMC2	9694	ER membrane protein complex subunit 2 [Source:HGNC Symbol;Acc:HGNC:28963]	0.628537528571426	0.000449441475664148
ENSG00000163170	BOLA3	388962	bolA family member 3 [Source:HGNC Symbol;Acc:HGNC:24415]	0.841966311904761	0.00274324941204205
ENSG00000104738	MCM4	4173	minichromosome maintenance complex component 4 [Source:HGNC Symbol;Acc:HGNC:6947]	1.0279672452381	0.00409515922881742
ENSG00000011426	ANLN	54443	anillin actin binding protein [Source:HGNC Symbol;Acc:HGNC:14082]	1.12683506428571	0.000218346028857488
ENSG00000105048	TNNT1	7138	troponin T1	slow skeletal type [Source:HGNC Symbol;Acc:HGNC:11948]	1.15853752380952	7.99583879491344e-05
ENSG00000105088	OLFM2	93145	olfactomedin 2 [Source:NCBI gene;Acc:93145]	-0.824535071428576	5.30106965865457e-06
ENSG00000163220	S100A9	6280	S100 calcium binding protein A9 [Source:HGNC Symbol;Acc:HGNC:10499]	0.921770357142851	2.0496247129665e-06
ENSG00000163221	S100A12	6283	S100 calcium binding protein A12 [Source:HGNC Symbol;Acc:HGNC:10489]	0.986190547619046	1.75495580529669e-05
ENSG00000011590	ZBTB32	27033	zinc finger and BTB domain containing 32 [Source:HGNC Symbol;Acc:HGNC:16763]	0.994778564285713	0.0165695100061291
ENSG00000105227	PRX	57716	periaxin [Source:HGNC Symbol;Acc:HGNC:13797]	-0.592415476190478	0.000111552499761837
ENSG00000105327	BBC3	27113	BCL2 binding component 3 [Source:HGNC Symbol;Acc:HGNC:17868]	-0.73290471428572	1.97959228375116e-06
ENSG00000105366	SIGLEC8	27181	sialic acid binding Ig like lectin 8 [Source:HGNC Symbol;Acc:HGNC:10877]	-1.41542663809524	0.00379950278006149
ENSG00000163251	FZD5	7855	frizzled class receptor 5 [Source:HGNC Symbol;Acc:HGNC:4043]	1.06809199761905	2.34395520106171e-06
ENSG00000105373	NOP53	29997	NOP53 ribosome biogenesis factor [Source:HGNC Symbol;Acc:HGNC:4333]	-0.775489238095236	2.24161167297525e-06
ENSG00000012048	BRCA1	672	BRCA1 DNA repair associated [Source:HGNC Symbol;Acc:HGNC:1100]	0.691846309523809	4.71152239178965e-07
ENSG00000105402	NAPA	8775	NSF attachment protein alpha [Source:HGNC Symbol;Acc:HGNC:7641]	0.672547619047609	4.43228775558915e-05
ENSG00000105426	PTPRS	5802	protein tyrosine phosphatase receptor type S [Source:HGNC Symbol;Acc:HGNC:9681]	-0.762617002380955	0.00074092171645644
ENSG00000105464	GRIN2D	2906	glutamate ionotropic receptor NMDA type subunit 2D [Source:HGNC Symbol;Acc:HGNC:4588]	0.7589022547619	0.00313359700232056
ENSG00000163281	GNPDA2	132789	glucosamine-6-phosphate deaminase 2 [Source:HGNC Symbol;Acc:HGNC:21526]	-0.588304390476196	0.0183319211733221
ENSG00000105499	PLA2G4C	8605	phospholipase A2 group IVC [Source:HGNC Symbol;Acc:HGNC:9037]	0.791001466666666	0.010604692837367
ENSG00000232119	MCTS1	28985	MCTS1 re-initiation and release factor [Source:HGNC Symbol;Acc:HGNC:23357]	0.730980649999999	0.000181002468187672
ENSG00000105501	SIGLEC5	8778	sialic acid binding Ig like lectin 5 [Source:HGNC Symbol;Acc:HGNC:10874]	0.63037019047619	0.00224469743600798
ENSG00000105516	DBP	1628	D-box binding PAR bZIP transcription factor [Source:HGNC Symbol;Acc:HGNC:2697]	-0.702723095238099	6.62088128929453e-07
ENSG00000012171	SEMA3B	7869	semaphorin 3B [Source:HGNC Symbol;Acc:HGNC:10724]	0.584979899999997	0.0133683284967562
ENSG00000105609	LILRB5	10990	leukocyte immunoglobulin like receptor B5 [Source:HGNC Symbol;Acc:HGNC:6609]	0.713685159523809	0.0322990446064015
ENSG00000105641	SLC5A5	6528	solute carrier family 5 member 5 [Source:HGNC Symbol;Acc:HGNC:11040]	-0.839477447619056	7.01720062278258e-06
ENSG00000012223	LTF	4057	lactotransferrin [Source:HGNC Symbol;Acc:HGNC:6720]	0.982631190476191	0.0164797212492796
ENSG00000105707	HPN	3249	hepsin [Source:HGNC Symbol;Acc:HGNC:5155]	1.16558177857143	0.000219951770906676
ENSG00000105711	SCN1B	6324	sodium voltage-gated channel beta subunit 1 [Source:HGNC Symbol;Acc:HGNC:10586]	0.598455390476193	0.0195130659428415
ENSG00000105717	PBX4	80714	PBX homeobox 4 [Source:HGNC Symbol;Acc:HGNC:13403]	-0.617575761904769	0.000103585194647243
ENSG00000105808	RASA4	10156	RAS p21 protein activator 4 [Source:HGNC Symbol;Acc:HGNC:23181]	-0.718971200000006	0.000259578101088554
ENSG00000163319	MRPS18C	51023	mitochondrial ribosomal protein S18C [Source:HGNC Symbol;Acc:HGNC:16633]	0.628930166666667	1.65900082456224e-06
ENSG00000105967	TFEC	22797	transcription factor EC [Source:HGNC Symbol;Acc:HGNC:11754]	0.917338057142857	0.0057338132118833
ENSG00000105974	CAV1	857	caveolin 1 [Source:HGNC Symbol;Acc:HGNC:1527]	1.35521608095238	0.0149168643448851
ENSG00000233822	HIST1H2BN	8341	histone cluster 1 H2B family member n [Source:HGNC Symbol;Acc:HGNC:4749]	1.39596640952381	2.71643561827907e-07
ENSG00000234465	PINLYP	390940	phospholipase A2 inhibitor and LY6/PLAUR domain containing [Source:HGNC Symbol;Acc:HGNC:44206]	0.660253254761902	0.00511785966832559
ENSG00000070087	PFN2	5217	profilin 2 [Source:HGNC Symbol;Acc:HGNC:8882]	-0.64252230238095	0.00310438665618353
ENSG00000106484	MEST	4232	mesoderm specific transcript [Source:HGNC Symbol;Acc:HGNC:7028]	-0.612572228571423	0.00890554541416361
ENSG00000106526	ACTR3C	653857	actin related protein 3C [Source:HGNC Symbol;Acc:HGNC:37282]	0.663717311904761	0.00141087719275419
ENSG00000106605	BLVRA	644	biliverdin reductase A [Source:HGNC Symbol;Acc:HGNC:1062]	0.799834666666667	7.77204947479827e-05
ENSG00000106624	AEBP1	165	AE binding protein 1 [Source:HGNC Symbol;Acc:HGNC:303]	-0.696227166666667	2.42462604284716e-05
ENSG00000106714	CNTNAP3	79937	contactin associated protein like 3 [Source:HGNC Symbol;Acc:HGNC:13834]	-1.57936283333334	0.000882991402908476
ENSG00000106803	SEC61B	10952	Sec61 translocon beta subunit [Source:HGNC Symbol;Acc:HGNC:16993]	0.597464333333331	0.00701637811805389
ENSG00000106804	C5	727	complement C5 [Source:HGNC Symbol;Acc:HGNC:1331]	0.61820435238095	0.00124605073936804
ENSG00000107201	DDX58	23586	DExD/H-box helicase 58 [Source:HGNC Symbol;Acc:HGNC:19102]	0.889239404761904	0.00176271754556853
ENSG00000235961	PNMA6A	84968	PNMA family member 6A [Source:HGNC Symbol;Acc:HGNC:28248]	-0.593299742857144	0.0123781172344365
ENSG00000236320	SLFN14	342618	schlafen family member 14 [Source:HGNC Symbol;Acc:HGNC:32689]	0.905184288095234	4.00376869425557e-05
ENSG00000107593	PKD2L1	9033	polycystin 2 like 1	transient receptor potential cation channel [Source:HGNC Symbol;Acc:HGNC:9011]	1.16277782619047	0.002504744522248
ENSG00000013725	CD6	923	CD6 molecule [Source:HGNC Symbol;Acc:HGNC:1691]	-0.660362571428578	5.78712431094337e-05
ENSG00000107679	PLEKHA1	59338	pleckstrin homology domain containing A1 [Source:HGNC Symbol;Acc:HGNC:14335]	-0.696134454761905	0.000189078840988817
ENSG00000107742	SPOCK2	9806	SPARC (osteonectin)	cwcv and kazal like domains proteoglycan 2 [Source:HGNC Symbol;Acc:HGNC:13564]	-0.848494238095231	7.21610224205141e-08
ENSG00000107796	ACTA2	59	actin alpha 2	smooth muscle [Source:HGNC Symbol;Acc:HGNC:130]	1.01829059523809	4.93540950007342e-05
ENSG00000236609	ZNF853	54753	zinc finger protein 853 [Source:HGNC Symbol;Acc:HGNC:21767]	-1.08973596666667	2.9708462351651e-08
ENSG00000107864	CPEB3	22849	cytoplasmic polyadenylation element binding protein 3 [Source:HGNC Symbol;Acc:HGNC:21746]	0.972054238095236	0.00065487803968543
ENSG00000108106	UBE2S	27338	ubiquitin conjugating enzyme E2 S [Source:HGNC Symbol;Acc:HGNC:17895]	1.17769088095238	6.03541786374382e-06
ENSG00000108387	SEPT4	5414	septin 4 [Source:HGNC Symbol;Acc:HGNC:9165]	1.87004869047618	1.13395578364484e-06
ENSG00000237649	KIFC1	3833	kinesin family member C1 [Source:HGNC Symbol;Acc:HGNC:6389]	1.56734362857143	0.000466254919413517
ENSG00000108474	PIGL	9487	phosphatidylinositol glycan anchor biosynthesis class L [Source:HGNC Symbol;Acc:HGNC:8966]	-0.638829328571434	0.000631106753074997
ENSG00000108510	MED13	9969	mediator complex subunit 13 [Source:HGNC Symbol;Acc:HGNC:22474]	0.599134857142852	0.00994228165221194
ENSG00000108641	B9D1	27077	B9 domain containing 1 [Source:HGNC Symbol;Acc:HGNC:24123]	0.987219461904759	0.0128342328426376
ENSG00000238243	OR2W3	343171	olfactory receptor family 2 subfamily W member 3 [Source:HGNC Symbol;Acc:HGNC:15021]	-0.998889173809529	0.00464086061857848
ENSG00000108679	LGALS3BP	3959	galectin 3 binding protein [Source:HGNC Symbol;Acc:HGNC:6564]	1.25689111904762	5.33820805877778e-05
ENSG00000108691	CCL2	6347	C-C motif chemokine ligand 2 [Source:HGNC Symbol;Acc:HGNC:10618]	1.92455631190476	0.018678147787955
ENSG00000108700	CCL8	6355	C-C motif chemokine ligand 8 [Source:HGNC Symbol;Acc:HGNC:10635]	1.69813290714286	0.0308245929445738
ENSG00000108771	DHX58	79132	DExH-box helicase 58 [Source:HGNC Symbol;Acc:HGNC:29517]	0.806146261904761	0.00746174504471042
ENSG00000239264	TXNDC5	81567	thioredoxin domain containing 5 [Source:HGNC Symbol;Acc:HGNC:21073]	1.21275045714285	0.0185931096175289
ENSG00000015479	MATR3	9782	matrin 3 [Source:HGNC Symbol;Acc:HGNC:6912]	0.710307488095237	0.0078412877173227
ENSG00000108950	FAM20A	54757	FAM20A golgi associated secretory pathway pseudokinase [Source:HGNC Symbol;Acc:HGNC:23015]	2.24718347619048	6.16684752598683e-09
ENSG00000108984	MAP2K6	5608	mitogen-activated protein kinase kinase 6 [Source:HGNC Symbol;Acc:HGNC:6846]	0.89459555	9.10583342039677e-05
ENSG00000239672	NME1	4830	NME/NM23 nucleoside diphosphate kinase 1 [Source:HGNC Symbol;Acc:HGNC:7849]	0.933090604761908	0.0109889058555341
ENSG00000239887	C1orf226	400793	chromosome 1 open reading frame 226 [Source:HGNC Symbol;Acc:HGNC:34351]	0.838052814285711	0.00507623866246629
ENSG00000109099	PMP22	5376	peripheral myelin protein 22 [Source:HGNC Symbol;Acc:HGNC:9118]	-0.690068921428573	0.00152103597518304
ENSG00000163507	CIP2A	57650	cell proliferation regulating inhibitor of protein phosphatase 2A [Source:HGNC Symbol;Acc:HGNC:29302]	0.680013147619044	0.037598624325375
ENSG00000239961	LILRA4	23547	leukocyte immunoglobulin like receptor A4 [Source:HGNC Symbol;Acc:HGNC:15503]	-0.640235423809528	0.00719451736687809
ENSG00000240038	AMY2B	280	amylase alpha 2B (pancreatic) [Source:HGNC Symbol;Acc:HGNC:478]	-0.611933571428571	0.000360194391295833
ENSG00000240053	LY6G5B	58496	lymphocyte antigen 6 family member G5B [Source:HGNC Symbol;Acc:HGNC:13931]	-0.706293909523813	0.00288615993493576
ENSG00000240065	PSMB9	5698	proteasome subunit beta 9 [Source:HGNC Symbol;Acc:HGNC:9546]	0.650001690476206	5.77029173470422e-06
ENSG00000240505	TNFRSF13B	23495	TNF receptor superfamily member 13B [Source:HGNC Symbol;Acc:HGNC:18153]	0.97741367857143	0.0305840602373166
ENSG00000240771	ARHGEF25	115557	Rho guanine nucleotide exchange factor 25 [Source:HGNC Symbol;Acc:HGNC:30275]	-0.603370242857145	0.00892437239297232
ENSG00000070214	SLC44A1	23446	solute carrier family 44 member 1 [Source:HGNC Symbol;Acc:HGNC:18798]	0.596235904761901	0.00168080610353493
ENSG00000109674	NEIL3	55247	nei like DNA glycosylase 3 [Source:HGNC Symbol;Acc:HGNC:24573]	1.36269702380951	7.62234442281714e-07
ENSG00000163520	FBLN2	2199	fibulin 2 [Source:HGNC Symbol;Acc:HGNC:3601]	-1.34757324285714	7.59331151306945e-08
ENSG00000109686	SH3D19	152503	SH3 domain containing 19 [Source:HGNC Symbol;Acc:HGNC:30418]	-0.826703245238098	0.00105473571002867
ENSG00000241399	CD302	9936	CD302 molecule [Source:HGNC Symbol;Acc:HGNC:30843]	-0.814992309523808	7.47899835239998e-05
ENSG00000241468	ATP5MF	9551	ATP synthase membrane subunit f [Source:HGNC Symbol;Acc:HGNC:848]	0.604620761904767	0.000530953151848475
ENSG00000003249	DBNDD1	79007	dysbindin domain containing 1 [Source:HGNC Symbol;Acc:HGNC:28455]	-0.877744499999999	0.000144061228890666
ENSG00000109805	NCAPG	64151	non-SMC condensin I complex subunit G [Source:HGNC Symbol;Acc:HGNC:24304]	2.02164904047619	1.46961905563188e-05
ENSG00000163535	SGO2	151246	shugoshin 2 [Source:HGNC Symbol;Acc:HGNC:30812]	0.833737359523804	0.00220802001008473
ENSG00000110042	DTX4	23220	deltex E3 ubiquitin ligase 4 [Source:HGNC Symbol;Acc:HGNC:29151]	-0.756316952380958	7.63833355267338e-07
ENSG00000017427	IGF1	3479	insulin like growth factor 1 [Source:HGNC Symbol;Acc:HGNC:5464]	0.684308716666662	0.00359705107249369
ENSG00000110079	MS4A4A	51338	membrane spanning 4-domains A4A [Source:HGNC Symbol;Acc:HGNC:13371]	1.52730872857143	5.42234345407952e-08
ENSG00000163554	SPTA1	6708	spectrin alpha	erythrocytic 1 [Source:HGNC Symbol;Acc:HGNC:11272]	0.729428252380954	0.00730245605934403
ENSG00000243335	KCTD7	154881	potassium channel tetramerization domain containing 7 [Source:HGNC Symbol;Acc:HGNC:21957]	-0.654658000000003	5.55423017949667e-05
ENSG00000110400	NECTIN1	5818	nectin cell adhesion molecule 1 [Source:HGNC Symbol;Acc:HGNC:9706]	-0.774329357142866	6.85318381964221e-06
ENSG00000163565	IFI16	3428	interferon gamma inducible protein 16 [Source:HGNC Symbol;Acc:HGNC:5395]	0.773834309523808	1.44143562277073e-05
ENSG00000110448	CD5	921	CD5 molecule [Source:HGNC Symbol;Acc:HGNC:1685]	-0.622299928571431	0.000126520993910045
ENSG00000110455	ACCS	84680	1-aminocyclopropane-1-carboxylate synthase homolog (inactive) [Source:HGNC Symbol;Acc:HGNC:23989]	-0.675223309523812	2.94191248823611e-05
ENSG00000110492	MDK	4192	midkine [Source:HGNC Symbol;Acc:HGNC:6972]	1.36331765714285	6.60550871923331e-05
ENSG00000163568	AIM2	9447	absent in melanoma 2 [Source:HGNC Symbol;Acc:HGNC:357]	1.59991730952381	4.27317511979305e-09
ENSG00000110693	SOX6	55553	SRY-box 6 [Source:HGNC Symbol;Acc:HGNC:16421]	1.06655092619047	0.00109505908646593
ENSG00000157322	CLEC18A	348174	C-type lectin domain family 18 member A [Source:HGNC Symbol;Acc:HGNC:30388]	0.822257869980023	0.00352777665973095
ENSG00000110777	POU2AF1	5450	POU class 2 homeobox associating factor 1 [Source:HGNC Symbol;Acc:HGNC:9211]	1.04731911904762	0.0173385546223836
ENSG00000110811	P3H3	10536	prolyl 3-hydroxylase 3 [Source:HGNC Symbol;Acc:HGNC:19318]	-0.846163340476191	0.000407964557311599
ENSG00000110852	CLEC2B	9976	C-type lectin domain family 2 member B [Source:HGNC Symbol;Acc:HGNC:2053]	0.768418761904767	0.000698326920003949
ENSG00000110881	ASIC1	41	acid sensing ion channel subunit 1 [Source:HGNC Symbol;Acc:HGNC:100]	-1.14911931428572	0.000375749133898322
ENSG00000110944	IL23A	51561	interleukin 23 subunit alpha [Source:HGNC Symbol;Acc:HGNC:15488]	-0.929289730952382	1.93771386605564e-06
ENSG00000246705	H2AFJ	55766	H2A histone family member J [Source:HGNC Symbol;Acc:HGNC:14456]	0.585371857142858	0.000566762585290615
ENSG00000111181	SLC6A12	6539	solute carrier family 6 member 12 [Source:HGNC Symbol;Acc:HGNC:11045]	0.869326499999998	5.5365573615998e-06
ENSG00000111199	TRPV4	59341	transient receptor potential cation channel subfamily V member 4 [Source:HGNC Symbol;Acc:HGNC:18083]	0.891310557142855	0.000105366272905224
ENSG00000111206	FOXM1	2305	forkhead box M1 [Source:HGNC Symbol;Acc:HGNC:3818]	1.77847548809524	6.02879127598311e-05
ENSG00000111224	PARP11	57097	poly(ADP-ribose) polymerase family member 11 [Source:HGNC Symbol;Acc:HGNC:1186]	0.966157566666663	0.000305377770919155
ENSG00000248099	INSL3	3640	insulin like 3 [Source:HGNC Symbol;Acc:HGNC:6086]	0.93684002857143	8.03248774449562e-05
ENSG00000111291	GPRC5D	55507	G protein-coupled receptor class C group 5 member D [Source:HGNC Symbol;Acc:HGNC:13310]	1.18767243095238	0.0139649749922939
ENSG00000248385	TARM1	441864	T cell-interacting	activating receptor on myeloid cells 1 [Source:HGNC Symbol;Acc:HGNC:37250]	1.08545597380953	0.000121432705733709
ENSG00000111331	OAS3	4940	2'-5'-oligoadenylate synthetase 3 [Source:HGNC Symbol;Acc:HGNC:8088]	1.48575716666665	0.000192390979125717
ENSG00000248483	POU5F2	134187	POU domain class 5	transcription factor 2 [Source:HGNC Symbol;Acc:HGNC:26367]	1.06749974047619	0.00085345906076357
ENSG00000111335	OAS2	4939	2'-5'-oligoadenylate synthetase 2 [Source:HGNC Symbol;Acc:HGNC:8087]	1.34699228571428	5.81445678599749e-05
ENSG00000019169	MARCO	8685	macrophage receptor with collagenous structure [Source:HGNC Symbol;Acc:HGNC:6895]	0.854725559523807	0.00230537079176234
ENSG00000003400	CASP10	843	caspase 10 [Source:HGNC Symbol;Acc:HGNC:1500]	0.634497547619056	1.37416972251421e-07
ENSG00000248712	CCDC153	283152	coiled-coil domain containing 153 [Source:HGNC Symbol;Acc:HGNC:27446]	-0.842399154761907	0.000108990100541178
ENSG00000111452	ADGRD1	283383	adhesion G protein-coupled receptor D1 [Source:HGNC Symbol;Acc:HGNC:19893]	-0.957279214285718	0.00110823374170825
ENSG00000111665	CDCA3	83461	cell division cycle associated 3 [Source:HGNC Symbol;Acc:HGNC:14624]	1.20913541190476	0.0060855045394827
ENSG00000249437	NAIP	4671	NLR family apoptosis inhibitory protein [Source:HGNC Symbol;Acc:HGNC:7634]	0.767830833333331	0.00761809846280318
ENSG00000019991	HGF	3082	hepatocyte growth factor [Source:HGNC Symbol;Acc:HGNC:4893]	0.585099554761902	0.0113367094507776
ENSG00000111775	COX6A1	1337	cytochrome c oxidase subunit 6A1 [Source:HGNC Symbol;Acc:HGNC:2277]	0.665467928571427	2.42964820942788e-05
ENSG00000111796	KLRB1	3820	killer cell lectin like receptor B1 [Source:HGNC Symbol;Acc:HGNC:6373]	-0.85597338095238	0.000400797938766055
ENSG00000111846	GCNT2	2651	glucosaminyl (N-acetyl) transferase 2 (I blood group) [Source:HGNC Symbol;Acc:HGNC:4204]	0.713391692857138	0.00220016569024761
ENSG00000163635	ATXN7	6314	ataxin 7 [Source:HGNC Symbol;Acc:HGNC:10560]	0.596847619047621	0.0090571863974075
ENSG00000111885	MAN1A1	4121	mannosidase alpha class 1A member 1 [Source:HGNC Symbol;Acc:HGNC:6821]	0.746109499999996	0.000680296151019786
ENSG00000111886	GABRR2	2570	gamma-aminobutyric acid type A receptor rho2 subunit [Source:HGNC Symbol;Acc:HGNC:4091]	0.859783923809525	0.000597677243603336
ENSG00000111912	NCOA7	135112	nuclear receptor coactivator 7 [Source:HGNC Symbol;Acc:HGNC:21081]	0.78870233333333	0.000317926970128592
ENSG00000112053	SLC26A8	116369	solute carrier family 26 member 8 [Source:HGNC Symbol;Acc:HGNC:14468]	1.17044626190476	6.30621620959613e-07
ENSG00000250510	GPR162	27239	G protein-coupled receptor 162 [Source:HGNC Symbol;Acc:HGNC:16693]	-0.705653357142859	0.0033915281590638
ENSG00000020577	SAMD4A	23034	sterile alpha motif domain containing 4A [Source:HGNC Symbol;Acc:HGNC:23023]	1.20739636428572	0.000831512592599191
ENSG00000112212	TSPO2	222642	translocator protein 2 [Source:HGNC Symbol;Acc:HGNC:21256]	0.806500864285716	0.00441981473963328
ENSG00000250673	REELD1	345051	reeler domain containing 1 [Source:HGNC Symbol;Acc:HGNC:53638]	-0.744960319047617	0.000448895015869254
ENSG00000070404	FSTL3	10272	follistatin like 3 [Source:HGNC Symbol;Acc:HGNC:3973]	0.818894330952377	0.000159229643232354
ENSG00000112304	ACOT13	55856	acyl-CoA thioesterase 13 [Source:HGNC Symbol;Acc:HGNC:20999]	0.674859785714292	0.000400920925594804
ENSG00000021300	PLEKHB1	58473	pleckstrin homology domain containing B1 [Source:HGNC Symbol;Acc:HGNC:19079]	-0.806291523809524	4.20862079260269e-05
ENSG00000112312	GMNN	51053	geminin DNA replication inhibitor [Source:HGNC Symbol;Acc:HGNC:17493]	0.747250064285716	0.0282775290020332
ENSG00000163666	HESX1	8820	HESX homeobox 1 [Source:HGNC Symbol;Acc:HGNC:4877]	1.36818158809524	0.00403536836266635
ENSG00000112343	TRIM38	10475	tripartite motif containing 38 [Source:HGNC Symbol;Acc:HGNC:10059]	0.675782547619031	0.000109023714705327
ENSG00000112394	SLC16A10	117247	solute carrier family 16 member 10 [Source:HGNC Symbol;Acc:HGNC:17027]	-0.992821711904766	0.00031508023513233
ENSG00000112419	PHACTR2	9749	phosphatase and actin regulator 2 [Source:HGNC Symbol;Acc:HGNC:20956]	0.726098809523807	0.00106788689195107
ENSG00000112655	PTK7	5754	protein tyrosine kinase 7 (inactive) [Source:HGNC Symbol;Acc:HGNC:9618]	-0.742226583333339	0.00220365058614852
ENSG00000112695	COX7A2	1347	cytochrome c oxidase subunit 7A2 [Source:HGNC Symbol;Acc:HGNC:2288]	0.776371166666667	1.77401105534191e-05
ENSG00000112742	TTK	7272	TTK protein kinase [Source:HGNC Symbol;Acc:HGNC:12401]	1.10452598571428	0.00214876863632026
ENSG00000112773	TENT5A	55603	terminal nucleotidyltransferase 5A [Source:HGNC Symbol;Acc:HGNC:18345]	0.609916619047613	0.0167981321495507
ENSG00000112984	KIF20A	10112	kinesin family member 20A [Source:HGNC Symbol;Acc:HGNC:9787]	1.37633119523809	0.00148888399733469
ENSG00000022267	FHL1	2273	four and a half LIM domains 1 [Source:HGNC Symbol;Acc:HGNC:3702]	-0.746837290476195	0.000229387484461098
ENSG00000113263	ITK	3702	IL2 inducible T cell kinase [Source:HGNC Symbol;Acc:HGNC:6171]	-0.713632428571431	1.63782476367402e-05
ENSG00000113319	RASGRF2	5924	Ras protein specific guanine nucleotide releasing factor 2 [Source:HGNC Symbol;Acc:HGNC:9876]	-0.600151380952379	0.00117121748664679
ENSG00000113356	POLR3G	10622	RNA polymerase III subunit G [Source:HGNC Symbol;Acc:HGNC:30075]	0.649707988095236	0.00148106050908145
ENSG00000113368	LMNB1	4001	lamin B1 [Source:HGNC Symbol;Acc:HGNC:6637]	0.740002619047607	7.17314003359416e-07
ENSG00000113387	SUB1	10923	SUB1 homolog	transcriptional regulator [Source:HGNC Symbol;Acc:HGNC:19985]	0.714259999999996	0.00895901361273486
ENSG00000113615	SEC24A	10802	SEC24 homolog A	COPII coat complex component [Source:HGNC Symbol;Acc:HGNC:10703]	0.931692380952377	0.000251113211603447
ENSG00000113645	WWC1	23286	WW and C2 domain containing 1 [Source:HGNC Symbol;Acc:HGNC:29435]	-0.619862452380955	0.00217206372492728
ENSG00000023171	GRAMD1B	57476	GRAM domain containing 1B [Source:HGNC Symbol;Acc:HGNC:29214]	0.868096142857132	0.000607280452768874
ENSG00000113742	CPEB4	80315	cytoplasmic polyadenylation element binding protein 4 [Source:HGNC Symbol;Acc:HGNC:21747]	0.890236214285714	2.26782211590739e-05
ENSG00000114127	XRN1	54464	5'-3' exoribonuclease 1 [Source:HGNC Symbol;Acc:HGNC:30654]	1.05427145238095	5.17056785552151e-06
ENSG00000023318	ERP44	23071	endoplasmic reticulum protein 44 [Source:HGNC Symbol;Acc:HGNC:18311]	0.707936547619045	3.88500672856484e-09
ENSG00000114346	ECT2	1894	epithelial cell transforming 2 [Source:HGNC Symbol;Acc:HGNC:3155]	0.857113792857145	3.7452735265536e-05
ENSG00000163751	CPA3	1359	carboxypeptidase A3 [Source:HGNC Symbol;Acc:HGNC:2298]	-0.837272026190478	0.00956333430896023
ENSG00000163754	GYG1	2992	glycogenin 1 [Source:HGNC Symbol;Acc:HGNC:4699]	0.857796547619055	1.93046535895909e-08
ENSG00000023572	GLRX2	51022	glutaredoxin 2 [Source:HGNC Symbol;Acc:HGNC:16065]	0.628335119047613	0.0029503976189594
ENSG00000163785	RYK	6259	receptor like tyrosine kinase [Source:HGNC Symbol;Acc:HGNC:10481]	-0.667116238095243	1.90902162989449e-06
ENSG00000114770	ABCC5	10057	ATP binding cassette subfamily C member 5 [Source:HGNC Symbol;Acc:HGNC:56]	-0.778515595238096	1.70263201354949e-06
ENSG00000114812	VIPR1	7433	vasoactive intestinal peptide receptor 1 [Source:HGNC Symbol;Acc:HGNC:12694]	-1.01529645238096	2.24638566744642e-10
ENSG00000255112	CHMP1B	57132	charged multivesicular body protein 1B [Source:HGNC Symbol;Acc:HGNC:24287]	-0.605517261904758	0.000147252535722444
ENSG00000115085	ZAP70	7535	zeta chain of T cell receptor associated protein kinase 70 [Source:HGNC Symbol;Acc:HGNC:12858]	-0.650780595238095	2.72995650330808e-05
ENSG00000255221	CARD17	440068	caspase recruitment domain family member 17 [Source:HGNC Symbol;Acc:HGNC:33827]	1.8317637	1.73566897980871e-06
ENSG00000115155	OTOF	9381	otoferlin [Source:HGNC Symbol;Acc:HGNC:8515]	2.65720716666666	4.82063012320213e-05
ENSG00000115159	GPD2	2820	glycerol-3-phosphate dehydrogenase 2 [Source:HGNC Symbol;Acc:HGNC:4456]	0.721158514285715	0.00095155297980412
ENSG00000115163	CENPA	1058	centromere protein A [Source:HGNC Symbol;Acc:HGNC:1851]	1.03773773095238	0.00316362439798788
ENSG00000255302	EID1	23741	EP300 interacting inhibitor of differentiation 1 [Source:HGNC Symbol;Acc:HGNC:1191]	-0.607186690476187	2.34395520106171e-06
ENSG00000163808	KIF15	56992	kinesin family member 15 [Source:HGNC Symbol;Acc:HGNC:17273]	1.24172937619047	0.000479205451095201
ENSG00000115255	REEP6	92840	receptor accessory protein 6 [Source:HGNC Symbol;Acc:HGNC:30078]	-0.827013421428576	0.000346755392349189
ENSG00000115267	IFIH1	64135	interferon induced with helicase C domain 1 [Source:HGNC Symbol;Acc:HGNC:18873]	1.14290780952381	3.37174856614022e-05
ENSG00000024526	DEPDC1	55635	DEP domain containing 1 [Source:HGNC Symbol;Acc:HGNC:22949]	0.763496369047616	0.000826157983144329
ENSG00000115414	FN1	2335	fibronectin 1 [Source:HGNC Symbol;Acc:HGNC:3778]	0.67068607142857	0.00725860606742785
ENSG00000115415	STAT1	6772	signal transducer and activator of transcription 1 [Source:HGNC Symbol;Acc:HGNC:11362]	0.796623119047618	6.75509248364513e-05
ENSG00000025156	HSF2	3298	heat shock transcription factor 2 [Source:HGNC Symbol;Acc:HGNC:5225]	-0.640232704761907	0.00656662767995163
ENSG00000115468	EFHD1	80303	EF-hand domain family member D1 [Source:HGNC Symbol;Acc:HGNC:29556]	-0.636479511904767	0.00068025182078535
ENSG00000115507	OTX1	5013	orthodenticle homeobox 1 [Source:HGNC Symbol;Acc:HGNC:8521]	-1.64109628809524	2.11916074322031e-06
ENSG00000257017	HP	3240	haptoglobin [Source:HGNC Symbol;Acc:HGNC:5141]	1.68431438333333	5.30301148307801e-07
ENSG00000025434	NR1H3	10062	nuclear receptor subfamily 1 group H member 3 [Source:HGNC Symbol;Acc:HGNC:7966]	0.662433309523808	0.000391393670616894
ENSG00000257093	KIAA1147	57189	KIAA1147 [Source:HGNC Symbol;Acc:HGNC:29472]	-0.78070071428572	2.81019375220079e-06
ENSG00000163840	DTX3L	151636	deltex E3 ubiquitin ligase 3L [Source:HGNC Symbol;Acc:HGNC:30323]	0.662747238095234	0.0013212219549375
ENSG00000025708	TYMP	1890	thymidine phosphorylase [Source:HGNC Symbol;Acc:HGNC:3148]	0.722289309523813	8.47572449568421e-05
ENSG00000115687	PASK	23178	PAS domain containing serine/threonine kinase [Source:HGNC Symbol;Acc:HGNC:17270]	-0.637399309523806	2.80093529565228e-05
ENSG00000115718	PROC	5624	protein C	inactivator of coagulation factors Va and VIIIa [Source:HGNC Symbol;Acc:HGNC:9451]	-1.07035910714286	3.20108469451028e-06
ENSG00000257315	ZBED6	100381270	zinc finger BED-type containing 6 [Source:HGNC Symbol;Acc:HGNC:33273]	1.22550598333333	0.000343314268656716
ENSG00000115884	SDC1	6382	syndecan 1 [Source:HGNC Symbol;Acc:HGNC:10658]	2.30325517619048	6.37094958841967e-05
ENSG00000257743	MGAM2	93432	maltase-glucoamylase 2 (putative) [Source:HGNC Symbol;Acc:HGNC:28101]	1.14571465238095	0.00661082053775987
ENSG00000115902	SLC1A4	6509	solute carrier family 1 member 4 [Source:HGNC Symbol;Acc:HGNC:10942]	0.972967214285717	0.000763849330361112
ENSG00000116014	KISS1R	84634	KISS1 receptor [Source:HGNC Symbol;Acc:HGNC:4510]	-0.888812995238101	0.000597741852262802
ENSG00000258227	CLEC5A	23601	C-type lectin domain containing 5A [Source:HGNC Symbol;Acc:HGNC:2054]	1.25571869761905	3.42790342005382e-06
ENSG00000070526	ST6GALNAC1	55808	ST6 N-acetylgalactosaminide alpha-2	6-sialyltransferase 1 [Source:HGNC Symbol;Acc:HGNC:23614]	-0.724834290476194	0.00325453926798347
ENSG00000116299	KIAA1324	57535	KIAA1324 [Source:HGNC Symbol;Acc:HGNC:29618]	-1.24611392857143	8.44552577129657e-05
ENSG00000116337	AMPD2	271	adenosine monophosphate deaminase 2 [Source:HGNC Symbol;Acc:HGNC:469]	-0.730499500000009	2.17771138780584e-05
ENSG00000026559	KCNG1	3755	potassium voltage-gated channel modifier subfamily G member 1 [Source:HGNC Symbol;Acc:HGNC:6248]	-0.861645059523811	0.000618615381954183
ENSG00000116663	FBXO6	26270	F-box protein 6 [Source:HGNC Symbol;Acc:HGNC:13585]	1.15503209523809	2.09759788184108e-07
ENSG00000026751	SLAMF7	57823	SLAM family member 7 [Source:HGNC Symbol;Acc:HGNC:21394]	1.02136207142856	3.83564173769809e-06
ENSG00000116668	SWT1	54823	SWT1 RNA endoribonuclease homolog [Source:HGNC Symbol;Acc:HGNC:16785]	0.64847562142857	6.63966212865856e-06
ENSG00000116729	WLS	79971	Wnt ligand secretion mediator [Source:HGNC Symbol;Acc:HGNC:30238]	-0.672847952380954	0.0159541396049205
ENSG00000116741	RGS2	5997	regulator of G protein signaling 2 [Source:HGNC Symbol;Acc:HGNC:9998]	-0.740523238095243	0.000711540097485788
ENSG00000116771	AGMAT	79814	agmatinase [Source:HGNC Symbol;Acc:HGNC:18407]	-0.5959845952381	0.00768357536088193
ENSG00000116985	BMP8B	656	bone morphogenetic protein 8b [Source:HGNC Symbol;Acc:HGNC:1075]	0.64253676904762	0.0209976616168752
ENSG00000116990	MYCL	4610	MYCL proto-oncogene	bHLH transcription factor [Source:HGNC Symbol;Acc:HGNC:7555]	-0.607551190476194	0.00114798780510998
ENSG00000116991	SIPA1L2	57568	signal induced proliferation associated 1 like 2 [Source:HGNC Symbol;Acc:HGNC:23800]	0.617554142857141	0.0339759377320798
ENSG00000157404	KIT	3815	KIT proto-oncogene	receptor tyrosine kinase [Source:HGNC Symbol;Acc:HGNC:6342]	-0.797607609863467	0.000145668018520234
ENSG00000028116	VRK2	7444	VRK serine/threonine kinase 2 [Source:HGNC Symbol;Acc:HGNC:12719]	0.783252226190463	1.01536277809027e-05
ENSG00000117226	GBP3	2635	guanylate binding protein 3 [Source:HGNC Symbol;Acc:HGNC:4184]	0.770942499999991	0.00115631555624954
ENSG00000117228	GBP1	2633	guanylate binding protein 1 [Source:HGNC Symbol;Acc:HGNC:4182]	1.15240530952381	4.70078040776597e-05
ENSG00000260325	HSPB9	94086	heat shock protein family B (small) member 9 [Source:HGNC Symbol;Acc:HGNC:30589]	1.24444864285714	0.0068305523243719
ENSG00000117318	ID3	3399	inhibitor of DNA binding 3	HLH protein [Source:HGNC Symbol;Acc:HGNC:5362]	-0.944083357142853	6.53340509944283e-07
ENSG00000117322	CR2	1380	complement C3d receptor 2 [Source:HGNC Symbol;Acc:HGNC:2336]	-0.615657859523811	0.0324359243001931
ENSG00000117399	CDC20	991	cell division cycle 20 [Source:HGNC Symbol;Acc:HGNC:1723]	1.72075434761905	0.000916269714871799
ENSG00000117411	B4GALT2	8704	beta-1	4-galactosyltransferase 2 [Source:HGNC Symbol;Acc:HGNC:925]	0.698110547619041	0.035413140609737
ENSG00000117450	PRDX1	5052	peroxiredoxin 1 [Source:HGNC Symbol;Acc:HGNC:9352]	0.644938285714282	0.000144264467337554
ENSG00000117519	CNN3	1266	calponin 3 [Source:HGNC Symbol;Acc:HGNC:2157]	-0.60062221666667	0.0023791659024016
ENSG00000117602	RCAN3	11123	RCAN family member 3 [Source:HGNC Symbol;Acc:HGNC:3042]	-0.78529573809524	1.69489723854529e-06
ENSG00000029153	ARNTL2	56938	aryl hydrocarbon receptor nuclear translocator like 2 [Source:HGNC Symbol;Acc:HGNC:18984]	0.884106940476188	0.0001506349829087
ENSG00000117643	MAN1C1	57134	mannosidase alpha class 1C member 1 [Source:HGNC Symbol;Acc:HGNC:19080]	-0.870767023809533	9.14385374784705e-08
ENSG00000117650	NEK2	4751	NIMA related kinase 2 [Source:HGNC Symbol;Acc:HGNC:7745]	1.03178928809524	0.00287109385431275
ENSG00000261150	EPPK1	83481	epiplakin 1 [Source:HGNC Symbol;Acc:HGNC:15577]	-0.730309795238098	0.00507623866246629
ENSG00000117724	CENPF	1063	centromere protein F [Source:HGNC Symbol;Acc:HGNC:1857]	1.10982180238096	0.00153517278025896
ENSG00000261308	FIGNL2	401720	fidgetin like 2 [Source:HGNC Symbol;Acc:HGNC:13287]	-0.868851750000001	7.01720062278258e-06
ENSG00000117906	RCN2	5955	reticulocalbin 2 [Source:HGNC Symbol;Acc:HGNC:9935]	-0.679354683333337	0.000126147412355519
ENSG00000117984	CTSD	1509	cathepsin D [Source:HGNC Symbol;Acc:HGNC:2529]	0.709701357142848	0.000419810095712594
ENSG00000118113	MMP8	4317	matrix metallopeptidase 8 [Source:HGNC Symbol;Acc:HGNC:7175]	1.29057941666666	0.00094031319227536
ENSG00000118162	KPTN	11133	kaptin	actin binding protein [Source:HGNC Symbol;Acc:HGNC:6404]	0.810343285714278	3.66557827795467e-07
ENSG00000163959	SLC51A	200931	solute carrier family 51 alpha subunit [Source:HGNC Symbol;Acc:HGNC:29955]	0.912621659523806	0.00106646388887144
ENSG00000118193	KIF14	9928	kinesin family member 14 [Source:HGNC Symbol;Acc:HGNC:19181]	1.29732072857142	2.77163035325336e-07
ENSG00000029993	HMGB3	3149	high mobility group box 3 [Source:HGNC Symbol;Acc:HGNC:5004]	0.962147392857135	0.0233366716594363
ENSG00000118515	SGK1	6446	serum/glucocorticoid regulated kinase 1 [Source:HGNC Symbol;Acc:HGNC:10810]	-0.91124607142857	1.64100855955287e-06
ENSG00000030110	BAK1	578	BCL2 antagonist/killer 1 [Source:HGNC Symbol;Acc:HGNC:949]	0.737219857142861	3.71916400900105e-05
ENSG00000262874	C19orf84	147646	chromosome 19 open reading frame 84 [Source:HGNC Symbol;Acc:HGNC:27112]	1.36059074047618	1.69489723854529e-06
ENSG00000118785	SPP1	6696	secreted phosphoprotein 1 [Source:HGNC Symbol;Acc:HGNC:11255]	-0.950771740476195	0.0100995718901428
ENSG00000118939	UCHL3	7347	ubiquitin C-terminal hydrolase L3 [Source:HGNC Symbol;Acc:HGNC:12515]	0.763557169047618	0.000449441475664148
ENSG00000118985	ELL2	22936	elongation factor for RNA polymerase II 2 [Source:HGNC Symbol;Acc:HGNC:17064]	1.1123684047619	0.000145542080558622
ENSG00000119013	NDUFB3	4709	NADH:ubiquinone oxidoreductase subunit B3 [Source:HGNC Symbol;Acc:HGNC:7698]	0.71864792857143	3.63219550695306e-06
ENSG00000264343	NOTCH2NLA	388677	notch 2 N-terminal like A [Source:HGNC Symbol;Acc:HGNC:31862]	0.760759709523806	0.00741113771989488
ENSG00000119514	GALNT12	79695	polypeptide N-acetylgalactosaminyltransferase 12 [Source:HGNC Symbol;Acc:HGNC:19877]	-0.760559476190478	0.000288580976069963
ENSG00000119632	IFI27L2	83982	interferon alpha inducible protein 27 like 2 [Source:HGNC Symbol;Acc:HGNC:19753]	0.745336452380956	0.000653041000844448
ENSG00000119686	FLVCR2	55640	feline leukemia virus subgroup C cellular receptor family member 2 [Source:HGNC Symbol;Acc:HGNC:20105]	0.853192352380946	0.000334383238455712
ENSG00000157445	CACNA2D3	55799	calcium voltage-gated channel auxiliary subunit alpha2delta 3 [Source:HGNC Symbol;Acc:HGNC:15460]	-1.66343617783991	3.20114901020082e-09
ENSG00000119699	TGFB3	7043	transforming growth factor beta 3 [Source:HGNC Symbol;Acc:HGNC:11769]	-0.726474440476194	0.000373402737678971
ENSG00000119705	SLIRP	81892	SRA stem-loop interacting RNA binding protein [Source:HGNC Symbol;Acc:HGNC:20495]	0.690899309523804	3.71916400900105e-05
ENSG00000119714	GPR68	8111	G protein-coupled receptor 68 [Source:HGNC Symbol;Acc:HGNC:4519]	-0.71194025714286	0.00224152076038521
ENSG00000164045	CDC25A	993	cell division cycle 25A [Source:HGNC Symbol;Acc:HGNC:1725]	1.50366551904762	0.000525254086858428
ENSG00000266028	SRGAP2	23380	SLIT-ROBO Rho GTPase activating protein 2 [Source:HGNC Symbol;Acc:HGNC:19751]	0.618294166666663	0.00339842470836544
ENSG00000164047	CAMP	820	cathelicidin antimicrobial peptide [Source:HGNC Symbol;Acc:HGNC:1472]	0.881718404761905	0.0047913353119584
ENSG00000119915	ELOVL3	83401	ELOVL fatty acid elongase 3 [Source:HGNC Symbol;Acc:HGNC:18047]	0.90466305952381	0.000291950089824966
ENSG00000119917	IFIT3	3437	interferon induced protein with tetratricopeptide repeats 3 [Source:HGNC Symbol;Acc:HGNC:5411]	1.33563204761905	0.000465100991282239
ENSG00000119922	IFIT2	3433	interferon induced protein with tetratricopeptide repeats 2 [Source:HGNC Symbol;Acc:HGNC:5409]	0.830300095238096	0.0340149083807856
ENSG00000266338	NBPF15	284565	NBPF member 15 [Source:HGNC Symbol;Acc:HGNC:28791]	-0.602320357142858	9.2429994996601e-05
ENSG00000120057	SFRP5	6425	secreted frizzled related protein 5 [Source:HGNC Symbol;Acc:HGNC:10779]	-0.906374226190472	8.05472811098833e-05
ENSG00000120217	CD274	29126	CD274 molecule [Source:HGNC Symbol;Acc:HGNC:17635]	1.43984029999999	0.000156116305690867
ENSG00000120306	CYSTM1	84418	cysteine rich transmembrane module containing 1 [Source:HGNC Symbol;Acc:HGNC:30239]	0.647470904761915	0.00426115577516222
ENSG00000120318	ARAP3	64411	ArfGAP with RhoGAP domain	ankyrin repeat and PH domain 3 [Source:HGNC Symbol;Acc:HGNC:24097]	-0.654229452380953	0.00142143720574663
ENSG00000120458	MSANTD2	79684	Myb/SANT DNA binding domain containing 2 [Source:HGNC Symbol;Acc:HGNC:26266]	-0.621655476190474	1.28359967648968e-05
ENSG00000120539	MASTL	84930	microtubule associated serine/threonine kinase like [Source:HGNC Symbol;Acc:HGNC:19042]	0.662750195238093	0.000656588132345129
ENSG00000034053	APBA2	321	amyloid beta precursor protein binding family A member 2 [Source:HGNC Symbol;Acc:HGNC:579]	-0.924772047619054	3.37432776653754e-07
ENSG00000120675	DNAJC15	29103	DnaJ heat shock protein family (Hsp40) member C15 [Source:HGNC Symbol;Acc:HGNC:20325]	0.827454928571424	1.66113071104358e-06
ENSG00000120725	SIL1	64374	SIL1 nucleotide exchange factor [Source:HGNC Symbol;Acc:HGNC:24624]	0.82924414285714	7.27460109847695e-05
ENSG00000004468	CD38	952	CD38 molecule [Source:HGNC Symbol;Acc:HGNC:1667]	1.2499669047619	8.32208088538382e-05
ENSG00000120915	EPHX2	2053	epoxide hydrolase 2 [Source:HGNC Symbol;Acc:HGNC:3402]	-0.957251476190484	9.57944255208369e-06
ENSG00000164087	POC1A	25886	POC1 centriolar protein A [Source:HGNC Symbol;Acc:HGNC:24488]	0.95100976666666	0.000895369457981107
ENSG00000121152	NCAPH	23397	non-SMC condensin I complex subunit H [Source:HGNC Symbol;Acc:HGNC:1112]	1.17992437380953	0.00168186775712693
ENSG00000157456	CCNB2	9133	cyclin B2 [Source:HGNC Symbol;Acc:HGNC:1580]	1.83984973745481	0.000159685413269025
ENSG00000121211	MND1	84057	meiotic nuclear divisions 1 [Source:HGNC Symbol;Acc:HGNC:24839]	0.94856701904762	0.00104378185411059
ENSG00000121236	TRIM6	117854	tripartite motif containing 6 [Source:HGNC Symbol;Acc:HGNC:16277]	1.03678285714285	0.0035318007173052
ENSG00000121380	BCL2L14	79370	BCL2 like 14 [Source:HGNC Symbol;Acc:HGNC:16657]	1.24115379761905	0.000145542080558622
ENSG00000035115	SH3YL1	26751	SH3 and SYLF domain containing 1 [Source:HGNC Symbol;Acc:HGNC:29546]	-0.770224476190482	5.99943425538226e-08
ENSG00000121413	ZSCAN18	65982	zinc finger and SCAN domain containing 18 [Source:HGNC Symbol;Acc:HGNC:21037]	-0.82493576190477	1.13395578364484e-06
ENSG00000121594	CD80	941	CD80 molecule [Source:HGNC Symbol;Acc:HGNC:1700]	0.636356159523808	0.00388986558910003
ENSG00000121621	KIF18A	81930	kinesin family member 18A [Source:HGNC Symbol;Acc:HGNC:29441]	0.918126019047618	0.00162628529972147
ENSG00000121691	CAT	847	catalase [Source:HGNC Symbol;Acc:HGNC:1516]	-0.686530642857146	2.73144873718843e-05
ENSG00000035499	DEPDC1B	55789	DEP domain containing 1B [Source:HGNC Symbol;Acc:HGNC:24902]	0.675547152380955	0.0258203752630285
ENSG00000121797	CCRL2	9034	C-C motif chemokine receptor like 2 [Source:HGNC Symbol;Acc:HGNC:1612]	1.28897581904762	4.41650550923288e-05
ENSG00000035664	DAPK2	23604	death associated protein kinase 2 [Source:HGNC Symbol;Acc:HGNC:2675]	-0.652063261904763	0.00349069499504427
ENSG00000121858	TNFSF10	8743	TNF superfamily member 10 [Source:HGNC Symbol;Acc:HGNC:11925]	0.962169309523818	0.000671080926366303
ENSG00000121900	TMEM54	113452	transmembrane protein 54 [Source:HGNC Symbol;Acc:HGNC:24143]	0.788676442857143	0.00118463654587683
ENSG00000270882	HIST2H4A	8370	histone cluster 2 H4 family member a [Source:HGNC Symbol;Acc:HGNC:4794]	0.794111778571427	0.000735005604841493
ENSG00000035720	STAP1	26228	signal transducing adaptor family member 1 [Source:HGNC Symbol;Acc:HGNC:24133]	0.722727649999996	0.011337353837908
ENSG00000271447	MMP28	79148	matrix metallopeptidase 28 [Source:HGNC Symbol;Acc:HGNC:14366]	-1.07138763095239	6.75509248364513e-05
ENSG00000271605	MILR1	284021	mast cell immunoglobulin like receptor 1 [Source:HGNC Symbol;Acc:HGNC:27570]	0.685432738095232	0.00256821451366454
ENSG00000122378	PRXL2A	84293	peroxiredoxin like 2A [Source:HGNC Symbol;Acc:HGNC:28651]	-0.789613461904766	5.73802048928608e-05
ENSG00000122483	CCDC18	343099	coiled-coil domain containing 18 [Source:HGNC Symbol;Acc:HGNC:30370]	0.667651147619047	0.000543136540651899
ENSG00000122547	EEPD1	80820	endonuclease/exonuclease/phosphatase family domain containing 1 [Source:HGNC Symbol;Acc:HGNC:22223]	-0.623150119047617	0.000339083797835516
ENSG00000122643	NT5C3A	51251	5'-nucleotidase	cytosolic IIIA [Source:HGNC Symbol;Acc:HGNC:17820]	0.852765190476191	0.000124813517416113
ENSG00000272196	HIST2H2AA4	723790	histone cluster 2 H2A family member a4 [Source:HGNC Symbol;Acc:HGNC:29668]	0.632142457142857	4.17528622438245e-06
ENSG00000122733	PHF24	23349	PHD finger protein 24 [Source:HGNC Symbol;Acc:HGNC:29180]	-1.73123150952381	6.58611936012098e-05
ENSG00000122952	ZWINT	11130	ZW10 interacting kinetochore protein [Source:HGNC Symbol;Acc:HGNC:13195]	1.12754305	0.0100338090526681
ENSG00000122966	CIT	11113	citron rho-interacting serine/threonine kinase [Source:HGNC Symbol;Acc:HGNC:1985]	1.02161172142857	0.000806972527621355
ENSG00000070756	PABPC1	26986	poly(A) binding protein cytoplasmic 1 [Source:HGNC Symbol;Acc:HGNC:8554]	-0.607191666666672	3.81303648763441e-08
ENSG00000123104	ITPR2	3709	inositol 1	4	5-trisphosphate receptor type 2 [Source:HGNC Symbol;Acc:HGNC:6181]	0.691070880952379	0.000127004145491176
ENSG00000123131	PRDX4	10549	peroxiredoxin 4 [Source:HGNC Symbol;Acc:HGNC:17169]	1.15745786904762	0.00147895685677326
ENSG00000164136	IL15	3600	interleukin 15 [Source:HGNC Symbol;Acc:HGNC:5977]	0.859273304761906	0.000154616479723384
ENSG00000037241	RPL26L1	51121	ribosomal protein L26 like 1 [Source:HGNC Symbol;Acc:HGNC:17050]	0.722224333333324	0.00533868490477141
ENSG00000037280	FLT4	2324	fms related tyrosine kinase 4 [Source:HGNC Symbol;Acc:HGNC:3767]	-0.79648241190476	0.00271570509123648
ENSG00000123352	SPATS2	65244	spermatogenesis associated serine rich 2 [Source:HGNC Symbol;Acc:HGNC:18650]	0.922283016666663	0.0132310268639784
ENSG00000123353	ORMDL2	29095	ORMDL sphingolipid biosynthesis regulator 2 [Source:HGNC Symbol;Acc:HGNC:16037]	0.64792923809523	4.06183499899895e-07
ENSG00000273604	EPOP	100170841	elongin BC and polycomb repressive complex 2 associated protein [Source:HGNC Symbol;Acc:HGNC:34493]	0.690383314285719	0.0367343584694977
ENSG00000273703	HIST1H2BM	8342	histone cluster 1 H2B family member m [Source:HGNC Symbol;Acc:HGNC:4750]	2.5674746	3.02722406671312e-05
ENSG00000273802	HIST1H2BG	8339	histone cluster 1 H2B family member g [Source:HGNC Symbol;Acc:HGNC:4746]	1.20384122619048	6.16684752598683e-09
ENSG00000123453	SARDH	1757	sarcosine dehydrogenase [Source:HGNC Symbol;Acc:HGNC:10536]	-0.960557359523811	0.000238509599487833
ENSG00000123473	STIL	6491	STIL centriolar assembly protein [Source:HGNC Symbol;Acc:HGNC:10879]	1.28602720714286	1.19737272448668e-06
ENSG00000123485	HJURP	55355	Holliday junction recognition protein [Source:HGNC Symbol;Acc:HGNC:25444]	1.50216675714286	0.000801592408239763
ENSG00000273983	HIST1H3G	8355	histone cluster 1 H3 family member g [Source:HGNC Symbol;Acc:HGNC:4772]	1.86591481190476	0.00117423881648419
ENSG00000123610	TNFAIP6	7130	TNF alpha induced protein 6 [Source:HGNC Symbol;Acc:HGNC:11898]	0.817232261904755	0.0139878614530366
ENSG00000274290	HIST1H2BE	8344	histone cluster 1 H2B family member e [Source:HGNC Symbol;Acc:HGNC:4753]	1.43913561904761	1.24089152770544e-07
ENSG00000123689	G0S2	50486	G0/G1 switch 2 [Source:HGNC Symbol;Acc:HGNC:30229]	1.00345940238094	0.000536541746239531
ENSG00000123975	CKS2	1164	CDC28 protein kinase regulatory subunit 2 [Source:HGNC Symbol;Acc:HGNC:2000]	0.837043207142846	0.0108790431219858
ENSG00000123989	CHPF	79586	chondroitin polymerizing factor [Source:HGNC Symbol;Acc:HGNC:24291]	0.983263642857143	0.0211898657088847
ENSG00000274618	HIST1H4F	8361	histone cluster 1 H4 family member f [Source:HGNC Symbol;Acc:HGNC:4783]	1.26405603333333	6.44350740757124e-05
ENSG00000274641	HIST1H2BO	8348	histone cluster 1 H2B family member o [Source:HGNC Symbol;Acc:HGNC:4758]	1.7582272	1.49724549605703e-07
ENSG00000124006	OBSL1	23363	obscurin like 1 [Source:HGNC Symbol;Acc:HGNC:29092]	-0.646156666666667	0.000442673122927737
ENSG00000124102	PI3	5266	peptidase inhibitor 3 [Source:HGNC Symbol;Acc:HGNC:8947]	-1.37039623809524	0.0101473998041519
ENSG00000274997	HIST1H2AH	85235	histone cluster 1 H2A family member h [Source:HGNC Symbol;Acc:HGNC:13671]	1.48347576904762	3.81303648763441e-08
ENSG00000124181	PLCG1	5335	phospholipase C gamma 1 [Source:HGNC Symbol;Acc:HGNC:9065]	-0.760019285714282	5.44699886472864e-08
ENSG00000275126	HIST1H4L	8368	histone cluster 1 H4 family member l [Source:HGNC Symbol;Acc:HGNC:4791]	1.04878558095238	7.63833355267338e-07
ENSG00000275221	HIST1H2AK	8330	histone cluster 1 H2A family member k [Source:HGNC Symbol;Acc:HGNC:4726]	0.61796859761905	0.00808969740328998
ENSG00000275342	PRAG1	157285	PEAK1 related	kinase-activating pseudokinase 1 [Source:HGNC Symbol;Acc:HGNC:25438]	-0.868486071428581	1.8147628349856e-10
ENSG00000275379	HIST1H3I	8354	histone cluster 1 H3 family member i [Source:HGNC Symbol;Acc:HGNC:4771]	1.80620552857143	2.65507005013545e-06
ENSG00000275395	FCGBP	8857	Fc fragment of IgG binding protein [Source:HGNC Symbol;Acc:HGNC:13572]	-1.45285347619048	1.31083764769262e-10
ENSG00000124243	BCAS4	55653	breast carcinoma amplified sequence 4 [Source:HGNC Symbol;Acc:HGNC:14367]	-0.661030000000002	0.000106266383298684
ENSG00000124256	ZBP1	81030	Z-DNA binding protein 1 [Source:HGNC Symbol;Acc:HGNC:16176]	1.22588399999999	4.93329854168282e-06
ENSG00000275713	HIST1H2BH	8345	histone cluster 1 H2B family member h [Source:HGNC Symbol;Acc:HGNC:4755]	1.38756365	1.69489723854529e-06
ENSG00000275714	HIST1H3A	8350	histone cluster 1 H3 family member a [Source:HGNC Symbol;Acc:HGNC:4766]	0.77733436190476	0.000525254086858428
ENSG00000275832	ARHGAP23	57636	Rho GTPase activating protein 23 [Source:HGNC Symbol;Acc:HGNC:29293]	0.992347773809525	0.000299410544243034
ENSG00000038945	MSR1	4481	macrophage scavenger receptor 1 [Source:HGNC Symbol;Acc:HGNC:7376]	0.742197559523797	0.0218740502365661
ENSG00000276043	UHRF1	29128	ubiquitin like with PHD and ring finger domains 1 [Source:HGNC Symbol;Acc:HGNC:12556]	0.781151328571426	0.0174942387022587
ENSG00000276180	HIST1H4I	8294	histone cluster 1 H4 family member i [Source:HGNC Symbol;Acc:HGNC:4793]	0.843097792857144	0.000119941191570255
ENSG00000124575	HIST1H1D	3007	histone cluster 1 H1 family member d [Source:HGNC Symbol;Acc:HGNC:4717]	1.3337292547619	0.000201898789244603
ENSG00000276368	HIST1H2AJ	8331	histone cluster 1 H2A family member j [Source:HGNC Symbol;Acc:HGNC:4727]	2.12507544047619	0.000103585194647243
ENSG00000276410	HIST1H2BB	3018	histone cluster 1 H2B family member b [Source:HGNC Symbol;Acc:HGNC:4751]	0.80681144047619	0.000241924855446586
ENSG00000124635	HIST1H2BJ	8970	histone cluster 1 H2B family member j [Source:HGNC Symbol;Acc:HGNC:4761]	0.869672802380951	1.85009148380001e-05
ENSG00000124657	OR2B6	26212	olfactory receptor family 2 subfamily B member 6 [Source:HGNC Symbol;Acc:HGNC:8241]	1.00189344523809	1.13116510176262e-05
ENSG00000124721	DNAH8	1769	dynein axonemal heavy chain 8 [Source:HGNC Symbol;Acc:HGNC:2952]	0.598745228571428	0.00228445011508966
ENSG00000124762	CDKN1A	1026	cyclin dependent kinase inhibitor 1A [Source:HGNC Symbol;Acc:HGNC:1784]	1.12215616666667	3.51417566141863e-06
ENSG00000124785	NRN1	51299	neuritin 1 [Source:HGNC Symbol;Acc:HGNC:17972]	0.788301807142854	0.0255755005884614
ENSG00000276903	HIST1H2AL	8332	histone cluster 1 H2A family member l [Source:HGNC Symbol;Acc:HGNC:4730]	2.36798720238095	3.02644849561827e-05
ENSG00000276966	HIST1H4E	8367	histone cluster 1 H4 family member e [Source:HGNC Symbol;Acc:HGNC:4790]	1.28612332857143	4.53885758605459e-07
ENSG00000277075	HIST1H2AE	3012	histone cluster 1 H2A family member e [Source:HGNC Symbol;Acc:HGNC:4724]	1.25926568571428	2.95355375428181e-06
ENSG00000277157	HIST1H4D	8360	histone cluster 1 H4 family member d [Source:HGNC Symbol;Acc:HGNC:4782]	1.50214093333333	2.47332303033076e-08
ENSG00000277224	HIST1H2BF	8343	histone cluster 1 H2B family member f [Source:HGNC Symbol;Acc:HGNC:4752]	1.79327466904762	2.94842521819219e-08
ENSG00000125148	MT2A	4502	metallothionein 2A [Source:HGNC Symbol;Acc:HGNC:7406]	1.78108376190476	4.70456981611021e-06
ENSG00000125319	C17orf53	78995	chromosome 17 open reading frame 53 [Source:HGNC Symbol;Acc:HGNC:28460]	0.954952111904765	0.00861023681240333
ENSG00000277632	CCL3	6348	C-C motif chemokine ligand 3 [Source:HGNC Symbol;Acc:HGNC:10627]	0.644872254761907	0.00768357536088193
ENSG00000125430	HS3ST3B1	9953	heparan sulfate-glucosamine 3-sulfotransferase 3B1 [Source:HGNC Symbol;Acc:HGNC:5198]	-0.692462640476194	7.72156658138047e-05
ENSG00000277775	HIST1H3F	8968	histone cluster 1 H3 family member f [Source:HGNC Symbol;Acc:HGNC:4773]	2.47150481666667	0.000240235256071244
ENSG00000164284	GRPEL2	134266	GrpE like 2	mitochondrial [Source:HGNC Symbol;Acc:HGNC:21060]	-0.601329409523812	0.00156132132141597
ENSG00000125454	SLC25A19	60386	solute carrier family 25 member 19 [Source:HGNC Symbol;Acc:HGNC:14409]	0.660008721428568	0.000265833358320213
ENSG00000278463	HIST1H2AB	8335	histone cluster 1 H2A family member b [Source:HGNC Symbol;Acc:HGNC:4734]	0.687984945238095	3.06666887593826e-05
ENSG00000125726	CD70	970	CD70 molecule [Source:NCBI gene;Acc:970]	0.986701323809524	0.00357803299765268
ENSG00000278588	HIST1H2BI	8346	histone cluster 1 H2B family member i [Source:HGNC Symbol;Acc:HGNC:4756]	1.95604209523809	0.000415881915654125
ENSG00000278637	HIST1H4A	8359	histone cluster 1 H4 family member a [Source:HGNC Symbol;Acc:HGNC:4781]	0.604215645238096	0.00164787459993092
ENSG00000278705	HIST1H4B	8366	histone cluster 1 H4 family member b [Source:HGNC Symbol;Acc:HGNC:4789]	0.839951692857134	0.00372395163440276
ENSG00000125780	TGM3	7053	transglutaminase 3 [Source:HGNC Symbol;Acc:HGNC:11779]	-1.39865801190476	5.66343136639847e-05
ENSG00000125844	RRBP1	6238	ribosome binding protein 1 [Source:HGNC Symbol;Acc:HGNC:10448]	0.770757857142852	2.44809335282597e-05
ENSG00000041357	PSMA4	5685	proteasome subunit alpha 4 [Source:HGNC Symbol;Acc:HGNC:9533]	0.845620500000003	4.0676857698941e-07
ENSG00000125900	SIRPD	128646	signal regulatory protein delta [Source:HGNC Symbol;Acc:HGNC:16248]	0.736602430952379	0.00421317544752776
ENSG00000125971	DYNLRB1	83658	dynein light chain roadblock-type 1 [Source:HGNC Symbol;Acc:HGNC:15468]	0.603679976190469	0.000360477354624826
ENSG00000126217	MCF2L	23263	MCF.2 cell line derived transforming sequence like [Source:HGNC Symbol;Acc:HGNC:14576]	-0.950269764285714	1.12198666347443e-05
ENSG00000126251	GPR42	2866	G protein-coupled receptor 42 (gene/pseudogene) [Source:HGNC Symbol;Acc:HGNC:4500]	0.602594600000001	0.00421750725523618
ENSG00000126262	FFAR2	2867	free fatty acid receptor 2 [Source:HGNC Symbol;Acc:HGNC:4501]	0.66514566666666	0.0116593120836154
ENSG00000126351	THRA	7067	thyroid hormone receptor alpha [Source:HGNC Symbol;Acc:HGNC:11796]	-0.851003547619049	3.26467555545196e-10
ENSG00000126353	CCR7	1236	C-C motif chemokine receptor 7 [Source:HGNC Symbol;Acc:HGNC:1608]	-0.772446714285701	5.42195245998391e-05
ENSG00000126458	RRAS	6237	RAS related [Source:HGNC Symbol;Acc:HGNC:10447]	0.788022166666673	0.000237599830457146
ENSG00000126603	GLIS2	84662	GLIS family zinc finger 2 [Source:HGNC Symbol;Acc:HGNC:29450]	-1.2076739047619	2.73144873718843e-05
ENSG00000126709	IFI6	2537	interferon alpha inducible protein 6 [Source:HGNC Symbol;Acc:HGNC:4054]	1.80577485714284	3.67940073734588e-07
ENSG00000126787	DLGAP5	9787	DLG associated protein 5 [Source:HGNC Symbol;Acc:HGNC:16864]	1.5787714047619	0.00049410771648452
ENSG00000126822	PLEKHG3	26030	pleckstrin homology and RhoGEF domain containing G3 [Source:HGNC Symbol;Acc:HGNC:20364]	-0.890673404761925	2.76522943595348e-06
ENSG00000127152	BCL11B	64919	BAF chromatin remodeling complex subunit BCL11B [Source:HGNC Symbol;Acc:HGNC:13222]	-0.69589788095238	6.33647352649067e-05
ENSG00000127334	DYRK2	8445	dual specificity tyrosine phosphorylation regulated kinase 2 [Source:HGNC Symbol;Acc:HGNC:3093]	-0.745122357142856	2.07589461557843e-05
ENSG00000042832	TG	7038	thyroglobulin [Source:HGNC Symbol;Acc:HGNC:11764]	0.761977385714284	0.00899918462018164
ENSG00000127423	AUNIP	79000	aurora kinase A and ninein interacting protein [Source:HGNC Symbol;Acc:HGNC:28363]	0.593318754761905	0.00895901361273486
ENSG00000164398	ACSL6	23305	acyl-CoA synthetase long chain family member 6 [Source:HGNC Symbol;Acc:HGNC:16496]	-0.756075769047621	0.000407964557311599
ENSG00000127564	PKMYT1	9088	protein kinase	membrane associated tyrosine/threonine 1 [Source:HGNC Symbol;Acc:HGNC:29650]	1.65877220476191	3.77349973449638e-05
ENSG00000127922	SEM1	7979	SEM1 26S proteasome complex subunit [Source:HGNC Symbol;Acc:HGNC:10845]	0.672243909523797	0.0122728842107678
ENSG00000164405	UQCRQ	27089	ubiquinol-cytochrome c reductase complex III subunit VII [Source:HGNC Symbol;Acc:HGNC:29594]	0.641891452380953	0.00166137604284933
ENSG00000127952	STYXL1	51657	serine/threonine/tyrosine interacting like 1 [Source:HGNC Symbol;Acc:HGNC:18165]	0.74480649999999	2.28024577878077e-07
ENSG00000128165	ADM2	79924	adrenomedullin 2 [Source:HGNC Symbol;Acc:HGNC:28898]	0.849725669047618	0.00110159548492688
ENSG00000128203	ASPHD2	57168	aspartate beta-hydroxylase domain containing 2 [Source:HGNC Symbol;Acc:HGNC:30437]	0.612785285714287	7.77204947479827e-05
ENSG00000128228	SDF2L1	23753	stromal cell derived factor 2 like 1 [Source:HGNC Symbol;Acc:HGNC:10676]	0.831223714285706	0.0170413220837387
ENSG00000128266	GNAZ	2781	G protein subunit alpha z [Source:HGNC Symbol;Acc:HGNC:4395]	-0.661877730952384	0.0228857615836639
ENSG00000128335	APOL2	23780	apolipoprotein L2 [Source:HGNC Symbol;Acc:HGNC:619]	0.594757857142858	0.000513762717476829
ENSG00000164430	CGAS	115004	cyclic GMP-AMP synthase [Source:HGNC Symbol;Acc:HGNC:21367]	0.600496142857136	4.77530422116874e-05
ENSG00000128394	APOBEC3F	200316	apolipoprotein B mRNA editing enzyme catalytic subunit 3F [Source:HGNC Symbol;Acc:HGNC:17356]	0.798380309523816	1.79781889639662e-05
ENSG00000284690	CD300H	100130520	CD300H molecule (gene/pseudogene) [Source:HGNC Symbol;Acc:HGNC:52292]	0.601775042857136	0.0230300434776559
ENSG00000128512	DOCK4	9732	dedicator of cytokinesis 4 [Source:HGNC Symbol;Acc:HGNC:19192]	1.00230770714286	0.00582525139348279
ENSG00000128536	CDHR3	222256	cadherin related family member 3 [Source:HGNC Symbol;Acc:HGNC:26308]	-0.615855019047627	0.00655285857698153
ENSG00000164440	TXLNB	167838	taxilin beta [Source:HGNC Symbol;Acc:HGNC:21617]	0.606596202380953	0.014674501131328
ENSG00000044459	CNTLN	54875	centlein [Source:HGNC Symbol;Acc:HGNC:23432]	0.799617202380947	3.33058006370573e-06
ENSG00000044574	HSPA5	3309	heat shock protein family A (Hsp70) member 5 [Source:HGNC Symbol;Acc:HGNC:5238]	0.603403190476195	0.00408092066543804
ENSG00000128918	ALDH1A2	8854	aldehyde dehydrogenase 1 family member A2 [Source:HGNC Symbol;Acc:HGNC:15472]	0.682683659523803	0.038619794028382
ENSG00000128965	CHAC1	79094	ChaC glutathione specific gamma-glutamylcyclotransferase 1 [Source:HGNC Symbol;Acc:HGNC:28680]	1.94993281666667	0.00749095725622112
ENSG00000129173	E2F8	79733	E2F transcription factor 8 [Source:HGNC Symbol;Acc:HGNC:24727]	1.06683960952381	0.00518181247933004
ENSG00000129244	ATP1B2	482	ATPase Na+/K+ transporting subunit beta 2 [Source:HGNC Symbol;Acc:HGNC:805]	1.08080687380953	1.75495580529669e-05
ENSG00000129255	MPDU1	9526	mannose-P-dolichol utilization defect 1 [Source:HGNC Symbol;Acc:HGNC:7207]	0.641852880952381	2.47195638723408e-05
ENSG00000157570	TSPAN18	90139	tetraspanin 18 [Source:HGNC Symbol;Acc:HGNC:20660]	-0.800906365757944	3.43861180060868e-06
ENSG00000129467	ADCY4	196883	adenylate cyclase 4 [Source:HGNC Symbol;Acc:HGNC:235]	0.594816285714291	0.00152103597518304
ENSG00000129538	RNASE1	6035	ribonuclease A family member 1	pancreatic [Source:HGNC Symbol;Acc:HGNC:10044]	2.08372250714286	7.63833355267338e-07
ENSG00000129562	DAD1	1603	defender against cell death 1 [Source:HGNC Symbol;Acc:HGNC:2664]	0.624560880952387	2.40386088575751e-05
ENSG00000129667	RHBDF2	79651	rhomboid 5 homolog 2 [Source:HGNC Symbol;Acc:HGNC:20788]	0.620560047619039	0.000189327059182689
ENSG00000129682	FGF13	2258	fibroblast growth factor 13 [Source:HGNC Symbol;Acc:HGNC:3670]	1.29763169285714	8.86070895659397e-05
ENSG00000129810	SGO1	151648	shugoshin 1 [Source:HGNC Symbol;Acc:HGNC:25088]	1.01304352380952	0.000196472308024048
ENSG00000164509	IL31RA	133396	interleukin 31 receptor A [Source:HGNC Symbol;Acc:HGNC:18969]	0.811902411904758	0.0151714836888567
ENSG00000130164	LDLR	3949	low density lipoprotein receptor [Source:HGNC Symbol;Acc:HGNC:6547]	0.690133261904757	3.10920724755199e-06
ENSG00000130202	NECTIN2	5819	nectin cell adhesion molecule 2 [Source:HGNC Symbol;Acc:HGNC:9707]	0.808041714285709	0.027911816728658
ENSG00000047579	DTNBP1	84062	dystrobrevin binding protein 1 [Source:HGNC Symbol;Acc:HGNC:17328]	0.597691119047623	0.00085345906076357
ENSG00000047597	XK	7504	X-linked Kx blood group [Source:HGNC Symbol;Acc:HGNC:12811]	0.676392307142855	0.0360294521062589
ENSG00000130303	BST2	684	bone marrow stromal cell antigen 2 [Source:HGNC Symbol;Acc:HGNC:1119]	1.02539052380953	1.45089068552102e-06
ENSG00000047634	SCML1	6322	Scm polycomb group protein like 1 [Source:HGNC Symbol;Acc:HGNC:10580]	-1.01017185238096	7.09976195026762e-05
ENSG00000130487	KLHDC7B	113730	kelch domain containing 7B [Source:HGNC Symbol;Acc:HGNC:25145]	0.807875928571423	0.000182559516826726
ENSG00000130558	OLFM1	10439	olfactomedin 1 [Source:HGNC Symbol;Acc:HGNC:17187]	-1.58014332142857	0.000281813840798604
ENSG00000130584	ZBTB46	140685	zinc finger and BTB domain containing 46 [Source:HGNC Symbol;Acc:HGNC:16094]	-0.842626447619045	0.000496611097527608
ENSG00000130589	HELZ2	85441	helicase with zinc finger 2 [Source:HGNC Symbol;Acc:HGNC:30021]	0.663298476190475	0.00686343536438429
ENSG00000130768	SMPDL3B	27293	sphingomyelin phosphodiesterase acid like 3B [Source:HGNC Symbol;Acc:HGNC:21416]	0.852038316666667	0.000421421804707798
ENSG00000130956	HABP4	22927	hyaluronan binding protein 4 [Source:HGNC Symbol;Acc:HGNC:17062]	-0.649057214285717	2.22498480512623e-05
ENSG00000131037	EPS8L1	54869	EPS8 like 1 [Source:HGNC Symbol;Acc:HGNC:21295]	0.671036364285712	0.00522287860261568
ENSG00000164611	PTTG1	9232	PTTG1 regulator of sister chromatid separation	securin [Source:HGNC Symbol;Acc:HGNC:9690]	1.29094129285714	0.00208139335766347
ENSG00000131142	CCL25	6370	C-C motif chemokine ligand 25 [Source:HGNC Symbol;Acc:HGNC:10624]	0.799075159523809	4.60970952069506e-05
ENSG00000048462	TNFRSF17	608	TNF receptor superfamily member 17 [Source:HGNC Symbol;Acc:HGNC:11913]	1.65999111190476	0.0019534065915488
ENSG00000131153	GINS2	51659	GINS complex subunit 2 [Source:HGNC Symbol;Acc:HGNC:24575]	1.55755955952381	0.000327357233714354
ENSG00000131174	COX7B	1349	cytochrome c oxidase subunit 7B [Source:HGNC Symbol;Acc:HGNC:2291]	0.779779404761896	0.000229317828333263
ENSG00000131203	IDO1	3620	indoleamine 2	3-dioxygenase 1 [Source:HGNC Symbol;Acc:HGNC:6059]	1.36490218095238	0.00366022315343666
ENSG00000131355	ADGRE3	84658	adhesion G protein-coupled receptor E3 [Source:HGNC Symbol;Acc:HGNC:23647]	-1.05322638095238	4.10623951652292e-05
ENSG00000131370	SH3BP5	9467	SH3 domain binding protein 5 [Source:HGNC Symbol;Acc:HGNC:10827]	-0.629587523809517	2.9315001355961e-06
ENSG00000131400	NAPSA	9476	napsin A aspartic peptidase [Source:HGNC Symbol;Acc:HGNC:13395]	0.648985457142857	0.00861461289618958
ENSG00000131462	TUBG1	7283	tubulin gamma 1 [Source:HGNC Symbol;Acc:HGNC:12417]	0.755137523809521	0.00766076009780239
ENSG00000131471	AOC3	8639	amine oxidase copper containing 3 [Source:HGNC Symbol;Acc:HGNC:550]	-0.660973619047621	0.00831655600496125
ENSG00000131480	AOC2	314	amine oxidase copper containing 2 [Source:HGNC Symbol;Acc:HGNC:549]	-0.592118142857148	0.0204473517314822
ENSG00000131634	TMEM204	79652	transmembrane protein 204 [Source:HGNC Symbol;Acc:HGNC:14158]	-1.05075752380953	1.50666018390193e-06
ENSG00000131747	TOP2A	7153	DNA topoisomerase II alpha [Source:HGNC Symbol;Acc:HGNC:11989]	1.31915397857142	0.000159197092892621
ENSG00000157601	MX1	4599	MX dynamin like GTPase 1 [Source:HGNC Symbol;Acc:HGNC:7532]	1.40364283774767	0.000217147404030995
ENSG00000132170	PPARG	5468	peroxisome proliferator activated receptor gamma [Source:HGNC Symbol;Acc:HGNC:9236]	0.844440495238092	0.000272638000845418
ENSG00000132259	CNGA4	1262	cyclic nucleotide gated channel alpha 4 [Source:HGNC Symbol;Acc:HGNC:2152]	0.609911557142861	0.0242071781743503
ENSG00000132274	TRIM22	10346	tripartite motif containing 22 [Source:HGNC Symbol;Acc:HGNC:16379]	0.673565523809506	0.0101736156533048
ENSG00000164683	HEY1	23462	hes related family bHLH transcription factor with YRPW motif 1 [Source:HGNC Symbol;Acc:HGNC:4880]	-0.917377547619052	4.37573769622152e-05
ENSG00000132432	SEC61G	23480	Sec61 translocon gamma subunit [Source:HGNC Symbol;Acc:HGNC:18277]	0.597475895238093	0.0380412160750625
ENSG00000049249	TNFRSF9	3604	TNF receptor superfamily member 9 [Source:HGNC Symbol;Acc:HGNC:11924]	-0.686769976190474	0.00247755775846572
ENSG00000132464	ENAM	10117	enamelin [Source:HGNC Symbol;Acc:HGNC:3344]	1.49496843571429	0.0225047419678714
ENSG00000132465	JCHAIN	3512	joining chain of multimeric IgA and IgM [Source:HGNC Symbol;Acc:HGNC:5713]	1.72774783333333	0.00276930473115357
ENSG00000132470	ITGB4	3691	integrin subunit beta 4 [Source:HGNC Symbol;Acc:HGNC:6158]	-0.854714428571425	0.0128288012846164
ENSG00000164687	FABP5	2171	fatty acid binding protein 5 [Source:HGNC Symbol;Acc:HGNC:3560]	1.13863901428572	0.00129695426399384
ENSG00000132530	XAF1	54739	XIAP associated factor 1 [Source:HGNC Symbol;Acc:HGNC:30932]	1.38579838095238	2.69060946264341e-06
ENSG00000132549	VPS13B	157680	vacuolar protein sorting 13 homolog B [Source:HGNC Symbol;Acc:HGNC:2183]	0.650324928571434	0.00123536117630826
ENSG00000132669	RIN2	54453	Ras and Rab interactor 2 [Source:HGNC Symbol;Acc:HGNC:18750]	0.809059247619052	0.0118720325920094
ENSG00000132932	ATP8A2	51761	ATPase phospholipid transporting 8A2 [Source:HGNC Symbol;Acc:HGNC:13533]	-0.690408876190477	0.00424749896179118
ENSG00000132963	POMP	51371	proteasome maturation protein [Source:HGNC Symbol;Acc:HGNC:20330]	0.909736499999996	1.15711665007346e-08
ENSG00000133048	CHI3L1	1116	chitinase 3 like 1 [Source:HGNC Symbol;Acc:HGNC:1932]	-1.07084228571429	0.00289844662719948
ENSG00000133063	CHIT1	1118	chitinase 1 [Source:HGNC Symbol;Acc:HGNC:1936]	1.04652662857143	0.000861837876808982
ENSG00000133067	LGR6	59352	leucine rich repeat containing G protein-coupled receptor 6 [Source:HGNC Symbol;Acc:HGNC:19719]	-0.723728759523812	0.00564343290458067
ENSG00000133101	CCNA1	8900	cyclin A1 [Source:HGNC Symbol;Acc:HGNC:1577]	1.31827513333333	8.3374616845832e-06
ENSG00000133106	EPSTI1	94240	epithelial stromal interaction 1 [Source:HGNC Symbol;Acc:HGNC:16465]	1.60795402380953	6.57452873618586e-08
ENSG00000133134	BEX2	84707	brain expressed X-linked 2 [Source:HGNC Symbol;Acc:HGNC:30933]	-0.697402114285719	0.00133080093303516
ENSG00000164741	DLC1	10395	DLC1 Rho GTPase activating protein [Source:HGNC Symbol;Acc:HGNC:2897]	0.732474473809523	0.000663183602910502
ENSG00000133216	EPHB2	2048	EPH receptor B2 [Source:HGNC Symbol;Acc:HGNC:3393]	1.11561069761904	0.000408817549662272
ENSG00000133328	PLAAT2	54979	phospholipase A and acyltransferase 2 [Source:HGNC Symbol;Acc:HGNC:17824]	1.79158595952381	0.00719451736687809
ENSG00000133639	BTG1	694	BTG anti-proliferation factor 1 [Source:HGNC Symbol;Acc:HGNC:1130]	-0.760235309523813	9.14385374784705e-08
ENSG00000133687	TMTC1	83857	transmembrane and tetratricopeptide repeat containing 1 [Source:HGNC Symbol;Acc:HGNC:24099]	1.57484240714285	0.000187728173024659
ENSG00000133739	LRRCC1	85444	leucine rich repeat and coiled-coil centrosomal protein 1 [Source:HGNC Symbol;Acc:HGNC:29373]	0.711103216666663	0.00289844662719948
ENSG00000133872	SARAF	51669	store-operated calcium entry associated regulatory factor [Source:HGNC Symbol;Acc:HGNC:28789]	-0.646779071428561	1.23914069418653e-08
ENSG00000133985	TTC9	23508	tetratricopeptide repeat domain 9 [Source:HGNC Symbol;Acc:HGNC:20267]	-0.632441809523819	1.7015260320745e-05
ENSG00000134057	CCNB1	891	cyclin B1 [Source:HGNC Symbol;Acc:HGNC:1579]	1.32255143095238	0.00120584600555278
ENSG00000134285	FKBP11	51303	FKBP prolyl isomerase 11 [Source:HGNC Symbol;Acc:HGNC:18624]	0.725275904761903	0.00346852258092157
ENSG00000134321	RSAD2	91543	radical S-adenosyl methionine domain containing 2 [Source:HGNC Symbol;Acc:HGNC:30908]	1.67466995238096	0.000204304270963874
ENSG00000134326	CMPK2	129607	cytidine/uridine monophosphate kinase 2 [Source:HGNC Symbol;Acc:HGNC:27015]	1.2934108095238	0.00121474205002252
ENSG00000051180	RAD51	5888	RAD51 recombinase [Source:HGNC Symbol;Acc:HGNC:9817]	0.978843028571433	0.0115941331467047
ENSG00000051341	POLQ	10721	DNA polymerase theta [Source:HGNC Symbol;Acc:HGNC:9186]	1.38582137380952	9.10009815276995e-05
ENSG00000134470	IL15RA	3601	interleukin 15 receptor subunit alpha [Source:HGNC Symbol;Acc:HGNC:5978]	0.796948142857136	7.59331151306945e-08
ENSG00000134531	EMP1	2012	epithelial membrane protein 1 [Source:HGNC Symbol;Acc:HGNC:3333]	0.624887340476192	0.0129897047677754
ENSG00000134571	MYBPC3	4607	myosin binding protein C	cardiac [Source:HGNC Symbol;Acc:HGNC:7551]	0.720002690476189	0.00107071421182037
ENSG00000134574	DDB2	1643	damage specific DNA binding protein 2 [Source:HGNC Symbol;Acc:HGNC:2718]	0.616076309523805	1.54669172873845e-05
ENSG00000134575	ACP2	53	acid phosphatase 2	lysosomal [Source:HGNC Symbol;Acc:HGNC:123]	0.709395595238087	1.77362840414116e-05
ENSG00000134602	STK26	51765	serine/threonine kinase 26 [Source:HGNC Symbol;Acc:HGNC:18174]	-0.58899335714286	0.0015672129326433
ENSG00000134765	DSC1	1823	desmocollin 1 [Source:HGNC Symbol;Acc:HGNC:3035]	-0.726986888095238	0.000570892168204429
ENSG00000164825	DEFB1	1672	defensin beta 1 [Source:HGNC Symbol;Acc:HGNC:2766]	1.72898677857143	0.00930542990359234
ENSG00000134802	SLC43A3	29015	solute carrier family 43 member 3 [Source:HGNC Symbol;Acc:HGNC:17466]	0.622225309523811	9.35850190951549e-06
ENSG00000134809	TIMM10	26519	translocase of inner mitochondrial membrane 10 [Source:HGNC Symbol;Acc:HGNC:11814]	1.6558195	3.38657017337141e-08
ENSG00000134825	TMEM258	746	transmembrane protein 258 [Source:HGNC Symbol;Acc:HGNC:1164]	0.715404547619048	0.00891195969962002
ENSG00000134827	TCN1	6947	transcobalamin 1 [Source:HGNC Symbol;Acc:HGNC:11652]	1.18597682619048	0.000165130569539841
ENSG00000134851	TMEM165	55858	transmembrane protein 165 [Source:HGNC Symbol;Acc:HGNC:30760]	0.864070238095241	3.27966727802056e-06
ENSG00000134897	BIVM	54841	basic	immunoglobulin-like variable motif containing [Source:HGNC Symbol;Acc:HGNC:16034]	-0.600607497619047	0.00284131003268334
ENSG00000134954	ETS1	2113	ETS proto-oncogene 1	transcription factor [Source:HGNC Symbol;Acc:HGNC:3488]	-0.693946523809529	8.93925901144592e-06
ENSG00000135047	CTSL	1514	cathepsin L [Source:HGNC Symbol;Acc:HGNC:2537]	1.12156645	2.86859912649137e-05
ENSG00000164849	GPR146	115330	G protein-coupled receptor 146 [Source:HGNC Symbol;Acc:HGNC:21718]	-0.610139595238103	0.0289027968142923
ENSG00000135069	PSAT1	29968	phosphoserine aminotransferase 1 [Source:HGNC Symbol;Acc:HGNC:19129]	0.759264945238092	0.0326872823626021
ENSG00000135083	CCNJL	79616	cyclin J like [Source:HGNC Symbol;Acc:HGNC:25876]	-1.00150397619048	0.000150097102388572
ENSG00000135114	OASL	8638	2'-5'-oligoadenylate synthetase like [Source:HGNC Symbol;Acc:HGNC:8090]	1.42393492857142	0.000229284337012667
ENSG00000135127	BICDL1	92558	BICD family like cargo adaptor 1 [Source:HGNC Symbol;Acc:HGNC:28095]	-0.656897500000005	2.40587719147119e-06
ENSG00000135211	TMEM60	85025	transmembrane protein 60 [Source:HGNC Symbol;Acc:HGNC:21754]	0.609709176190472	0.00250882489637369
ENSG00000135315	CEP162	22832	centrosomal protein 162 [Source:HGNC Symbol;Acc:HGNC:21107]	0.652338552380952	0.000341536446643628
ENSG00000135318	NT5E	4907	5'-nucleotidase ecto [Source:HGNC Symbol;Acc:HGNC:8021]	-1.06074711428572	2.22079006709752e-06
ENSG00000135424	ITGA7	3679	integrin subunit alpha 7 [Source:HGNC Symbol;Acc:HGNC:6143]	0.994557647619045	0.000365366103010605
ENSG00000135441	BLOC1S1	2647	biogenesis of lysosomal organelles complex 1 subunit 1 [Source:HGNC Symbol;Acc:HGNC:4200]	0.685950142857143	0.000244672451962076
ENSG00000135451	TROAP	10024	trophinin associated protein [Source:HGNC Symbol;Acc:HGNC:12327]	1.66169153809523	8.86714504228605e-05
ENSG00000135476	ESPL1	9700	extra spindle pole bodies like 1	separase [Source:HGNC Symbol;Acc:HGNC:16856]	1.25302450238095	0.0034877108471394
ENSG00000135525	MAP7	9053	microtubule associated protein 7 [Source:HGNC Symbol;Acc:HGNC:6869]	-0.700464385714289	0.00807684865938269
ENSG00000135862	LAMC1	3915	laminin subunit gamma 1 [Source:HGNC Symbol;Acc:HGNC:6492]	1.01764241428572	0.00404857592613067
ENSG00000135899	SP110	3431	SP110 nuclear body protein [Source:HGNC Symbol;Acc:HGNC:5401]	0.743393666666661	6.02756254210916e-05
ENSG00000135929	CYP27A1	1593	cytochrome P450 family 27 subfamily A member 1 [Source:HGNC Symbol;Acc:HGNC:2605]	-1.25495411904763	2.08994541537691e-05
ENSG00000135960	EDAR	10913	ectodysplasin A receptor [Source:HGNC Symbol;Acc:HGNC:2895]	-1.16878874047619	1.07933185491719e-06
ENSG00000136002	ARHGEF4	50649	Rho guanine nucleotide exchange factor 4 [Source:HGNC Symbol;Acc:HGNC:684]	-0.875262935714282	3.27704845447735e-05
ENSG00000136010	ALDH1L2	160428	aldehyde dehydrogenase 1 family member L2 [Source:HGNC Symbol;Acc:HGNC:26777]	2.17086017857143	0.00704463985115157
ENSG00000136048	DRAM1	55332	DNA damage regulated autophagy modulator 1 [Source:HGNC Symbol;Acc:HGNC:25645]	0.612986833333332	0.000820673675086592
ENSG00000054179	ENTPD2	954	ectonucleoside triphosphate diphosphohydrolase 2 [Source:HGNC Symbol;Acc:HGNC:3364]	-2.05794620714286	4.52989463701945e-09
ENSG00000136111	TBC1D4	9882	TBC1 domain family member 4 [Source:HGNC Symbol;Acc:HGNC:19165]	-0.829947904761902	2.45136152718034e-06
ENSG00000136147	PHF11	51131	PHD finger protein 11 [Source:HGNC Symbol;Acc:HGNC:17024]	0.593573666666666	0.000428119927903056
ENSG00000136153	LMO7	4008	LIM domain 7 [Source:HGNC Symbol;Acc:HGNC:6646]	-0.944003766666665	2.65146771547912e-06
ENSG00000136231	IGF2BP3	10643	insulin like growth factor 2 mRNA binding protein 3 [Source:HGNC Symbol;Acc:HGNC:28868]	0.965382904761903	5.49328216237162e-06
ENSG00000136367	ZFHX2	85446	zinc finger homeobox 2 [Source:HGNC Symbol;Acc:HGNC:20152]	0.800982157142859	2.72995650330808e-05
ENSG00000136383	ALPK3	57538	alpha kinase 3 [Source:HGNC Symbol;Acc:HGNC:17574]	0.759973921428568	0.00279722357692395
ENSG00000136449	MYCBPAP	84073	MYCBP associated protein [Source:HGNC Symbol;Acc:HGNC:19677]	0.799788807142854	0.00094031319227536
ENSG00000054523	KIF1B	23095	kinesin family member 1B [Source:HGNC Symbol;Acc:HGNC:16636]	0.634879523809522	0.00582795280602517
ENSG00000136492	BRIP1	83990	BRCA1 interacting protein C-terminal helicase 1 [Source:HGNC Symbol;Acc:HGNC:20473]	0.826970695238097	0.0031967262095874
ENSG00000136514	RTP4	64108	receptor transporter protein 4 [Source:HGNC Symbol;Acc:HGNC:23992]	1.39418602380952	1.28359967648968e-05
ENSG00000136522	MRPL47	57129	mitochondrial ribosomal protein L47 [Source:HGNC Symbol;Acc:HGNC:16652]	0.669146338095237	0.00214989546550932
ENSG00000136603	SKIL	6498	SKI like proto-oncogene [Source:HGNC Symbol;Acc:HGNC:10897]	0.785375907142852	5.64311405717126e-05
ENSG00000136689	IL1RN	3557	interleukin 1 receptor antagonist [Source:HGNC Symbol;Acc:HGNC:6000]	0.900485261904757	0.00672618995368819
ENSG00000136732	GYPC	2995	glycophorin C (Gerbich blood group) [Source:HGNC Symbol;Acc:HGNC:4704]	-0.651936857142864	0.0245861031610289
ENSG00000136770	DNAJC1	64215	DnaJ heat shock protein family (Hsp40) member C1 [Source:HGNC Symbol;Acc:HGNC:20090]	0.786045714285709	1.02603766538983e-06
ENSG00000136810	TXN	7295	thioredoxin [Source:HGNC Symbol;Acc:HGNC:12435]	0.687532761904759	4.03509962784444e-07
ENSG00000136854	STXBP1	6812	syntaxin binding protein 1 [Source:HGNC Symbol;Acc:HGNC:11444]	-0.699346599999998	0.00149741170990458
ENSG00000136874	STX17	55014	syntaxin 17 [Source:HGNC Symbol;Acc:HGNC:11432]	0.670174054761908	0.000236901795588743
ENSG00000136929	HEMGN	55363	hemogen [Source:HGNC Symbol;Acc:HGNC:17509]	0.845510714285714	0.0098802850429251
ENSG00000136982	DSCC1	79075	DNA replication and sister chromatid cohesion 1 [Source:HGNC Symbol;Acc:HGNC:24453]	0.933125283333332	0.00295054467869831
ENSG00000136997	MYC	4609	MYC proto-oncogene	bHLH transcription factor [Source:HGNC Symbol;Acc:HGNC:7553]	-0.677868499999999	1.06879577941216e-08
ENSG00000136999	CCN3	4856	cellular communication network factor 3 [Source:HGNC Symbol;Acc:HGNC:7885]	-1.85544681666667	3.14333217211246e-08
ENSG00000137070	IL11RA	3590	interleukin 11 receptor subunit alpha [Source:HGNC Symbol;Acc:HGNC:5967]	-0.605108309523809	3.75130298610665e-07
ENSG00000157693	TMEM268	203197	transmembrane protein 268 [Source:HGNC Symbol;Acc:HGNC:24513]	0.629912986867067	0.004943235107979
ENSG00000055118	KCNH2	3757	potassium voltage-gated channel subfamily H member 2 [Source:HGNC Symbol;Acc:HGNC:6251]	-0.619943952380961	0.00391998500438284
ENSG00000137265	IRF4	3662	interferon regulatory factor 4 [Source:HGNC Symbol;Acc:HGNC:6119]	0.786980357142854	0.0230676313113127
ENSG00000137441	FGFBP2	83888	fibroblast growth factor binding protein 2 [Source:HGNC Symbol;Acc:HGNC:29451]	-0.675272285714296	0.0205254224750884
ENSG00000055332	EIF2AK2	5610	eukaryotic translation initiation factor 2 alpha kinase 2 [Source:HGNC Symbol;Acc:HGNC:9437]	0.980766571428575	0.000160125807375101
ENSG00000055609	KMT2C	58508	lysine methyltransferase 2C [Source:HGNC Symbol;Acc:HGNC:13726]	0.743578857142868	0.00373075365369866
ENSG00000137563	GGH	8836	gamma-glutamyl hydrolase [Source:HGNC Symbol;Acc:HGNC:4248]	1.20291155714286	0.0153239306053214
ENSG00000137628	DDX60	55601	DExD/H-box helicase 60 [Source:HGNC Symbol;Acc:HGNC:25942]	0.91663702380953	0.0008784872916531
ENSG00000165029	ABCA1	19	ATP binding cassette subfamily A member 1 [Source:HGNC Symbol;Acc:HGNC:29]	1.28791269047619	0.000376442662595132
ENSG00000137752	CASP1	834	caspase 1 [Source:HGNC Symbol;Acc:HGNC:1499]	0.626572333333332	0.000296937090042397
ENSG00000137757	CASP5	838	caspase 5 [Source:HGNC Symbol;Acc:HGNC:1506]	1.53046657142857	5.02325565463796e-05
ENSG00000137767	SQOR	58472	sulfide quinone oxidoreductase [Source:HGNC Symbol;Acc:HGNC:20390]	0.824501119047612	1.29630548123906e-07
ENSG00000137804	NUSAP1	51203	nucleolar and spindle associated protein 1 [Source:HGNC Symbol;Acc:HGNC:18538]	1.16406942380952	0.000214735921595167
ENSG00000137807	AC027237.1	9493	kinesin family member 23 [Source:NCBI gene;Acc:9493]	0.975225890476192	0.00026567053071907
ENSG00000137812	KNL1	57082	kinetochore scaffold 1 [Source:HGNC Symbol;Acc:HGNC:24054]	0.984611064285716	6.58059451573939e-05
ENSG00000137869	CYP19A1	1588	cytochrome P450 family 19 subfamily A member 1 [Source:HGNC Symbol;Acc:HGNC:2594]	0.615382738095238	0.00109831255734148
ENSG00000137959	IFI44L	10964	interferon induced protein 44 like [Source:HGNC Symbol;Acc:HGNC:17817]	1.8222049047619	1.96166196319679e-05
ENSG00000137965	IFI44	10561	interferon induced protein 44 [Source:HGNC Symbol;Acc:HGNC:16938]	1.38359804761905	6.58611936012098e-05
ENSG00000056558	TRAF1	7185	TNF receptor associated factor 1 [Source:HGNC Symbol;Acc:HGNC:12031]	-0.676256571428572	1.31083764769262e-10
ENSG00000138119	MYOF	26509	myoferlin [Source:HGNC Symbol;Acc:HGNC:3656]	1.20854321428572	5.16043534843932e-06
ENSG00000138160	KIF11	3832	kinesin family member 11 [Source:HGNC Symbol;Acc:HGNC:6388]	1.42501369285714	0.000570999235048802
ENSG00000138166	DUSP5	1847	dual specificity phosphatase 5 [Source:HGNC Symbol;Acc:HGNC:3071]	1.27644766666666	8.71386110195854e-05
ENSG00000138180	CEP55	55165	centrosomal protein 55 [Source:HGNC Symbol;Acc:HGNC:1161]	1.21022441190476	0.00233461888984533
ENSG00000138182	KIF20B	9585	kinesin family member 20B [Source:HGNC Symbol;Acc:HGNC:7212]	0.734336590476186	0.00312147714771944
ENSG00000138346	DNA2	1763	DNA replication helicase/nuclease 2 [Source:HGNC Symbol;Acc:HGNC:2939]	0.708904859523813	0.00132035056808647
ENSG00000138495	COX17	10063	cytochrome c oxidase copper chaperone COX17 [Source:HGNC Symbol;Acc:HGNC:2264]	0.786974526190475	0.000182298499493047
ENSG00000138496	PARP9	83666	poly(ADP-ribose) polymerase family member 9 [Source:HGNC Symbol;Acc:HGNC:24118]	0.837341976190483	0.000350697617417924
ENSG00000138615	CILP	8483	cartilage intermediate layer protein [Source:HGNC Symbol;Acc:HGNC:1980]	-0.599438919047626	0.00373530819824423
ENSG00000138617	PARP16	54956	poly(ADP-ribose) polymerase family member 16 [Source:HGNC Symbol;Acc:HGNC:26040]	-0.672318785714292	2.1822867501019e-05
ENSG00000138642	HERC6	55008	HECT and RLD domain containing E3 ubiquitin protein ligase family member 6 [Source:HGNC Symbol;Acc:HGNC:26072]	1.13324916666667	0.000415462763398006
ENSG00000138646	HERC5	51191	HECT and RLD domain containing E3 ubiquitin protein ligase 5 [Source:HGNC Symbol;Acc:HGNC:24368]	1.26249885714285	0.000647541416474018
ENSG00000138660	AP1AR	55435	adaptor related protein complex 1 associated regulatory protein [Source:HGNC Symbol;Acc:HGNC:28808]	-0.607015642857148	0.0198894188214193
ENSG00000138688	KIAA1109	84162	KIAA1109 [Source:HGNC Symbol;Acc:HGNC:26953]	0.652238690476189	0.0149760012536436
ENSG00000138709	LARP1B	55132	La ribonucleoprotein domain family member 1B [Source:HGNC Symbol;Acc:HGNC:24704]	0.694067795238091	0.00094031319227536
ENSG00000138760	SCARB2	950	scavenger receptor class B member 2 [Source:HGNC Symbol;Acc:HGNC:1665]	1.06284897619046	3.63965065781757e-09
ENSG00000057657	PRDM1	639	PR/SET domain 1 [Source:HGNC Symbol;Acc:HGNC:9346]	0.661133380952389	2.52252809144215e-05
ENSG00000138772	ANXA3	306	annexin A3 [Source:HGNC Symbol;Acc:HGNC:541]	0.811012452380954	0.0032401327700722
ENSG00000138778	CENPE	1062	centromere protein E [Source:HGNC Symbol;Acc:HGNC:1856]	1.2086002547619	0.000501385778296574
ENSG00000138795	LEF1	51176	lymphoid enhancer binding factor 1 [Source:HGNC Symbol;Acc:HGNC:6551]	-0.97131261904762	2.38965738489844e-06
ENSG00000165138	ANKS6	203286	ankyrin repeat and sterile alpha motif domain containing 6 [Source:HGNC Symbol;Acc:HGNC:26724]	-0.616616928571434	2.38965738489844e-06
ENSG00000139132	FGD4	121512	FYVE	RhoGEF and PH domain containing 4 [Source:HGNC Symbol;Acc:HGNC:19125]	0.623005738095232	0.0107682846579582
ENSG00000139180	NDUFA9	4704	NADH:ubiquinone oxidoreductase subunit A9 [Source:HGNC Symbol;Acc:HGNC:7693]	0.630309469047619	9.21176693326831e-06
ENSG00000139187	KLRG1	10219	killer cell lectin like receptor G1 [Source:HGNC Symbol;Acc:HGNC:6380]	-0.592387523809528	0.00350019091775132
ENSG00000139197	PEX5	5830	peroxisomal biogenesis factor 5 [Source:HGNC Symbol;Acc:HGNC:9719]	-0.604012119047619	3.72840839315225e-07
ENSG00000139266	MARCH9	92979	membrane associated ring-CH-type finger 9 [Source:HGNC Symbol;Acc:HGNC:25139]	-0.649569166666668	2.89582744221079e-07
ENSG00000139410	SDSL	113675	serine dehydratase like [Source:HGNC Symbol;Acc:HGNC:30404]	1.00966971666667	0.00062635393446363
ENSG00000139567	ACVRL1	94	activin A receptor like type 1 [Source:HGNC Symbol;Acc:HGNC:175]	0.882517152380951	0.000384322828159813
ENSG00000139572	GPR84	53831	G protein-coupled receptor 84 [Source:HGNC Symbol;Acc:HGNC:4535]	1.61209309047619	6.53340509944283e-07
ENSG00000139618	BRCA2	675	BRCA2 DNA repair associated [Source:HGNC Symbol;Acc:HGNC:1101]	1.1768217952381	1.76769801284825e-06
ENSG00000058453	CROCC	9696	ciliary rootlet coiled-coil	rootletin [Source:HGNC Symbol;Acc:HGNC:21299]	-0.713230428571439	3.81303648763441e-08
ENSG00000139675	HNRNPA1L2	144983	heterogeneous nuclear ribonucleoprotein A1 like 2 [Source:HGNC Symbol;Acc:HGNC:27067]	-0.642066885714289	0.000201203594455545
ENSG00000139714	MORN3	283385	MORN repeat containing 3 [Source:HGNC Symbol;Acc:HGNC:29807]	-0.855084269047618	6.34317666850168e-06
ENSG00000139734	DIAPH3	81624	diaphanous related formin 3 [Source:HGNC Symbol;Acc:HGNC:15480]	0.952876364285715	0.00430374400145733
ENSG00000165185	KIAA1958	158405	KIAA1958 [Source:HGNC Symbol;Acc:HGNC:23427]	1.20945421904762	0.000102871948628549
ENSG00000139908	TSSK4	283629	testis specific serine kinase 4 [Source:HGNC Symbol;Acc:HGNC:19825]	0.728824121428574	1.32314110182919e-05
ENSG00000139970	RTN1	6252	reticulon 1 [Source:HGNC Symbol;Acc:HGNC:10467]	-1.32666097619048	1.56319487613271e-05
ENSG00000140022	STON2	85439	stonin 2 [Source:HGNC Symbol;Acc:HGNC:30652]	0.872439314285716	0.000837817447785212
ENSG00000140092	FBLN5	10516	fibulin 5 [Source:HGNC Symbol;Acc:HGNC:3602]	-0.674229709523809	0.00212204806657076
ENSG00000140105	WARS	7453	tryptophanyl-tRNA synthetase [Source:HGNC Symbol;Acc:HGNC:12729]	0.991079857142863	4.63690617366557e-07
ENSG00000140287	HDC	3067	histidine decarboxylase [Source:HGNC Symbol;Acc:HGNC:4855]	-0.817647490476194	0.0257515237931558
ENSG00000071539	TRIP13	9319	thyroid hormone receptor interactor 13 [Source:HGNC Symbol;Acc:HGNC:12307]	1.22692497142857	0.00416376062348751
ENSG00000140379	BCL2A1	597	BCL2 related protein A1 [Source:HGNC Symbol;Acc:HGNC:991]	0.672964238095233	0.00103582434250169
ENSG00000140386	SCAPER	49855	S-phase cyclin A associated protein in the ER [Source:HGNC Symbol;Acc:HGNC:13081]	0.619135428571424	1.13395578364484e-06
ENSG00000140396	NCOA2	10499	nuclear receptor coactivator 2 [Source:HGNC Symbol;Acc:HGNC:7669]	0.642238428571426	0.00914641763424044
ENSG00000140450	ARRDC4	91947	arrestin domain containing 4 [Source:HGNC Symbol;Acc:HGNC:28087]	-0.63586012857143	0.0188089751286285
ENSG00000140451	PIF1	80119	PIF1 5'-to-3' DNA helicase [Source:HGNC Symbol;Acc:HGNC:26220]	0.918160530952381	0.0125163966970868
ENSG00000140464	PML	5371	promyelocytic leukemia [Source:HGNC Symbol;Acc:HGNC:9113]	1.02457997619046	3.21989495510603e-05
ENSG00000059378	PARP12	64761	poly(ADP-ribose) polymerase family member 12 [Source:HGNC Symbol;Acc:HGNC:21919]	0.815863119047615	0.00174195675971523
ENSG00000140525	FANCI	55215	FA complementation group I [Source:HGNC Symbol;Acc:HGNC:25568]	0.64103872142857	0.0233657181602379
ENSG00000140534	TICRR	90381	TOPBP1 interacting checkpoint and replication regulator [Source:HGNC Symbol;Acc:HGNC:28704]	1.67431895476191	2.46334591410546e-05
ENSG00000165238	WNK2	65268	WNK lysine deficient protein kinase 2 [Source:HGNC Symbol;Acc:HGNC:14542]	-0.683903033333337	0.000887229577394965
ENSG00000059915	PSD	5662	pleckstrin and Sec7 domain containing [Source:HGNC Symbol;Acc:HGNC:9507]	-0.758726376190479	7.73446223279209e-05
ENSG00000141040	ZNF287	57336	zinc finger protein 287 [Source:HGNC Symbol;Acc:HGNC:13502]	-0.736694914285712	0.000487525889958938
ENSG00000141096	DPEP3	64180	dipeptidase 3 [Source:HGNC Symbol;Acc:HGNC:23029]	-0.939149333333329	0.000103585194647243
ENSG00000141574	SECTM1	6398	secreted and transmembrane 1 [Source:HGNC Symbol;Acc:HGNC:10707]	0.654609785714271	0.00602224764323466
ENSG00000141664	ZCCHC2	54877	zinc finger CCHC-type containing 2 [Source:HGNC Symbol;Acc:HGNC:22916]	0.727561785714281	0.00788812748007217
ENSG00000165304	MELK	9833	maternal embryonic leucine zipper kinase [Source:HGNC Symbol;Acc:HGNC:16870]	1.41436347857143	8.60964486932668e-05
ENSG00000060656	PTPRU	10076	protein tyrosine phosphatase receptor type U [Source:HGNC Symbol;Acc:HGNC:9683]	1.04099070714286	0.000590320496618631
ENSG00000141837	CACNA1A	773	calcium voltage-gated channel subunit alpha1 A [Source:HGNC Symbol;Acc:HGNC:1388]	0.794866321428572	0.0203723853177829
ENSG00000165312	OTUD1	220213	OTU deubiquitinase 1 [Source:HGNC Symbol;Acc:HGNC:27346]	-0.716848285714283	0.00134325220126276
ENSG00000142089	IFITM3	10410	interferon induced transmembrane protein 3 [Source:HGNC Symbol;Acc:HGNC:5414]	1.8473163095238	3.78427979569011e-07
ENSG00000142173	COL6A2	1292	collagen type VI alpha 2 chain [Source:HGNC Symbol;Acc:HGNC:2212]	-1.03385928571429	4.37757546489245e-06
ENSG00000142235	LMTK3	114783	lemur tyrosine kinase 3 [Source:HGNC Symbol;Acc:HGNC:19295]	-0.804033071428572	2.0120789708417e-06
ENSG00000142303	ADAMTS10	81794	ADAM metallopeptidase with thrombospondin type 1 motif 10 [Source:HGNC Symbol;Acc:HGNC:13201]	-1.32470992857143	1.47993114145647e-07
ENSG00000142583	SLC2A5	6518	solute carrier family 2 member 5 [Source:HGNC Symbol;Acc:HGNC:11010]	0.904778811904761	0.0371149107760958
ENSG00000142684	ZNF593	51042	zinc finger protein 593 [Source:HGNC Symbol;Acc:HGNC:30943]	0.664107595238093	0.0135177553473925
ENSG00000142731	PLK4	10733	polo like kinase 4 [Source:HGNC Symbol;Acc:HGNC:11397]	0.838501409523806	0.00605484394527185
ENSG00000061656	SPAG4	6676	sperm associated antigen 4 [Source:HGNC Symbol;Acc:HGNC:11214]	1.09050303809523	0.0233769825322529
ENSG00000142794	NBPF3	84224	NBPF member 3 [Source:HGNC Symbol;Acc:HGNC:25076]	-0.651660780952382	0.00208245803919445
ENSG00000142920	AZIN2	113451	antizyme inhibitor 2 [Source:HGNC Symbol;Acc:HGNC:29957]	-0.888580271428574	0.00040136808296354
ENSG00000142945	KIF2C	11004	kinesin family member 2C [Source:HGNC Symbol;Acc:HGNC:6393]	1.58003993571429	0.000109772109560714
ENSG00000143167	GPA33	10223	glycoprotein A33 [Source:HGNC Symbol;Acc:HGNC:4445]	-0.627140276190477	0.000410200451587353
ENSG00000165409	TSHR	7253	thyroid stimulating hormone receptor [Source:HGNC Symbol;Acc:HGNC:12373]	1.61055490952381	0.0437249204687983
ENSG00000143228	NUF2	83540	NUF2 component of NDC80 kinetochore complex [Source:HGNC Symbol;Acc:HGNC:14621]	0.830323371428566	0.0250423318975873
ENSG00000143333	RGS16	6004	regulator of G protein signaling 16 [Source:HGNC Symbol;Acc:HGNC:9997]	0.922444616666665	0.0153150209980854
ENSG00000143344	RGL1	23179	ral guanine nucleotide dissociation stimulator like 1 [Source:HGNC Symbol;Acc:HGNC:30281]	0.990771528571427	0.00172324587156863
ENSG00000143452	HORMAD1	84072	HORMA domain containing 1 [Source:HGNC Symbol;Acc:HGNC:25245]	0.832813095238094	0.0160831891842643
ENSG00000143457	GOLPH3L	55204	golgi phosphoprotein 3 like [Source:HGNC Symbol;Acc:HGNC:24882]	0.630544547619047	1.72220206041389e-05
ENSG00000143476	DTL	51514	denticleless E3 ubiquitin protein ligase homolog [Source:HGNC Symbol;Acc:HGNC:30288]	1.61345765476191	5.66661173555832e-05
ENSG00000143502	SUSD4	55061	sushi domain containing 4 [Source:HGNC Symbol;Acc:HGNC:25470]	-0.854093347619052	0.000975535812470701
ENSG00000143546	S100A8	6279	S100 calcium binding protein A8 [Source:HGNC Symbol;Acc:HGNC:10498]	1.05654723809523	1.26295164656064e-07
ENSG00000143603	KCNN3	3782	potassium calcium-activated channel subfamily N member 3 [Source:HGNC Symbol;Acc:HGNC:6292]	1.88705679285715	0.000407964557311599
ENSG00000143771	CNIH4	29097	cornichon family AMPA receptor auxiliary protein 4 [Source:HGNC Symbol;Acc:HGNC:25013]	0.670229976190479	8.16345229173534e-07
ENSG00000143776	CDC42BPA	8476	CDC42 binding protein kinase alpha [Source:HGNC Symbol;Acc:HGNC:1737]	0.612133302380951	0.00857879828363375
ENSG00000165475	CRYL1	51084	crystallin lambda 1 [Source:HGNC Symbol;Acc:HGNC:18246]	-0.641860142857148	9.53270895731028e-06
ENSG00000143801	PSEN2	5664	presenilin 2 [Source:HGNC Symbol;Acc:HGNC:9509]	0.599781107142855	0.0025885781507055
ENSG00000143842	SOX13	9580	SRY-box 13 [Source:HGNC Symbol;Acc:HGNC:11192]	-0.622177407142862	0.000455856058926298
ENSG00000143869	GDF7	151449	growth differentiation factor 7 [Source:HGNC Symbol;Acc:HGNC:4222]	-0.854801080952384	0.00115475108611061
ENSG00000143891	GALM	130589	galactose mutarotase [Source:HGNC Symbol;Acc:HGNC:24063]	1.15523885714285	3.75543938393756e-05
ENSG00000063046	EIF4B	1975	eukaryotic translation initiation factor 4B [Source:HGNC Symbol;Acc:HGNC:3285]	-0.653907333333342	3.42394233976653e-06
ENSG00000165480	SKA3	221150	spindle and kinetochore associated complex subunit 3 [Source:HGNC Symbol;Acc:HGNC:20262]	1.44293838571428	1.56707775344844e-05
ENSG00000143977	SNRPG	6637	small nuclear ribonucleoprotein polypeptide G [Source:HGNC Symbol;Acc:HGNC:11163]	0.636449523809523	0.0068681990021623
ENSG00000157827	FMNL2	114793	formin like 2 [Source:HGNC Symbol;Acc:HGNC:18267]	0.970723695120586	0.00366627213897942
ENSG00000165490	DDIAS	220042	DNA damage induced apoptosis suppressor [Source:HGNC Symbol;Acc:HGNC:26351]	0.821302088095237	0.000757660567840895
ENSG00000144045	DQX1	165545	DEAQ-box RNA dependent ATPase 1 [Source:HGNC Symbol;Acc:HGNC:20410]	0.749544273809519	0.0008784872916531
ENSG00000144214	LYG1	129530	lysozyme g1 [Source:HGNC Symbol;Acc:HGNC:27014]	0.644546707142855	6.02756254210916e-05
ENSG00000144290	SLC4A10	57282	solute carrier family 4 member 10 [Source:HGNC Symbol;Acc:HGNC:13811]	-0.615887433333329	0.024278385431794
ENSG00000063241	ISOC2	79763	isochorismatase domain containing 2 [Source:HGNC Symbol;Acc:HGNC:26278]	0.682273071428567	0.00486826397768359
ENSG00000144426	NBEAL1	65065	neurobeachin like 1 [Source:HGNC Symbol;Acc:HGNC:20681]	0.889298688095238	0.000133597318535919
ENSG00000144476	ACKR3	57007	atypical chemokine receptor 3 [Source:HGNC Symbol;Acc:HGNC:23692]	-0.751376888095247	2.39973976407462e-07
ENSG00000005189	REXO5	81691	RNA exonuclease 5 [Source:HGNC Symbol;Acc:HGNC:24661]	0.769118704761905	0.00240759623867615
ENSG00000165507	DEPP1	11067	DEPP1 autophagy regulator [Source:HGNC Symbol;Acc:HGNC:23355]	0.777127940476187	0.007802822440684
ENSG00000144712	CAND2	23066	cullin associated and neddylation dissociated 2 (putative) [Source:HGNC Symbol;Acc:HGNC:30689]	-0.642808528571432	0.00921973214228592
ENSG00000144749	LRIG1	26018	leucine rich repeats and immunoglobulin like domains 1 [Source:HGNC Symbol;Acc:HGNC:17360]	-0.631663840476193	0.000185499719300027
ENSG00000144843	ADPRH	141	ADP-ribosylarginine hydrolase [Source:HGNC Symbol;Acc:HGNC:269]	0.659235854761901	0.004673193087526
ENSG00000144893	MED12L	116931	mediator complex subunit 12 like [Source:HGNC Symbol;Acc:HGNC:16050]	0.620110433333335	0.0354576529173269
ENSG00000145016	RUBCN	9711	rubicon autophagy regulator [Source:HGNC Symbol;Acc:HGNC:28991]	0.777968261904757	1.84675638144453e-05
ENSG00000145050	MANF	7873	mesencephalic astrocyte derived neurotrophic factor [Source:HGNC Symbol;Acc:HGNC:15461]	0.787769547619051	0.0128685669347802
ENSG00000145088	EAF2	55840	ELL associated factor 2 [Source:HGNC Symbol;Acc:HGNC:23115]	1.24957847857143	0.00021884153872768
ENSG00000145194	ECE2	9718	endothelin converting enzyme 2 [Source:HGNC Symbol;Acc:HGNC:13275]	0.738648545238089	0.0014450237004748
ENSG00000145287	PLAC8	51316	placenta associated 8 [Source:HGNC Symbol;Acc:HGNC:19254]	1.15343735714285	2.45956039998217e-09
ENSG00000145365	TIFA	92610	TRAF interacting protein with forkhead associated domain [Source:HGNC Symbol;Acc:HGNC:19075]	0.810788571428567	0.000131468749044801
ENSG00000145386	CCNA2	890	cyclin A2 [Source:HGNC Symbol;Acc:HGNC:1578]	1.16284314285714	0.00252601667728148
ENSG00000145555	MYO10	4651	myosin X [Source:HGNC Symbol;Acc:HGNC:7593]	1.30947209047619	2.81638785127954e-05
ENSG00000145685	LHFPL2	10184	LHFPL tetraspan subfamily member 2 [Source:HGNC Symbol;Acc:HGNC:6588]	0.959389690476183	4.3339968707517e-05
ENSG00000145687	SSBP2	23635	single stranded DNA binding protein 2 [Source:HGNC Symbol;Acc:HGNC:15831]	-0.651282166666666	0.000746906099308697
ENSG00000145850	TIMD4	91937	T cell immunoglobulin and mucin domain containing 4 [Source:HGNC Symbol;Acc:HGNC:25132]	1.13427011190476	0.0172819130009389
ENSG00000145911	N4BP3	23138	NEDD4 binding protein 3 [Source:HGNC Symbol;Acc:HGNC:29852]	-0.971944347619047	3.0630838467732e-06
ENSG00000146021	KLHL3	26249	kelch like family member 3 [Source:HGNC Symbol;Acc:HGNC:6354]	-0.917849966666671	4.33948695292505e-08
ENSG00000146054	TRIM7	81786	tripartite motif containing 7 [Source:HGNC Symbol;Acc:HGNC:16278]	0.645140852380955	0.000916269714871799
ENSG00000146083	RNF44	22838	ring finger protein 44 [Source:HGNC Symbol;Acc:HGNC:19180]	-0.605710452380949	8.78957173577824e-05
ENSG00000064393	HIPK2	28996	homeodomain interacting protein kinase 2 [Source:HGNC Symbol;Acc:HGNC:14402]	0.681317642857145	0.000125719707996466
ENSG00000146247	PHIP	55023	pleckstrin homology domain interacting protein [Source:HGNC Symbol;Acc:HGNC:15673]	0.826291023809521	7.40516920783117e-06
ENSG00000165629	ATP5F1C	509	ATP synthase F1 subunit gamma [Source:HGNC Symbol;Acc:HGNC:833]	0.635251357142849	0.000302346195860526
ENSG00000146425	DYNLT1	6993	dynein light chain Tctex-type 1 [Source:HGNC Symbol;Acc:HGNC:11697]	0.720640047619046	0.000134932785537192
ENSG00000146453	PNLDC1	154197	PARN like	ribonuclease domain containing 1 [Source:HGNC Symbol;Acc:HGNC:21185]	0.649576847619048	0.000495885333737174
ENSG00000146670	CDCA5	113130	cell division cycle associated 5 [Source:HGNC Symbol;Acc:HGNC:14626]	1.60259182380952	0.000380728613776597
ENSG00000146700	SSC4D	136853	scavenger receptor cysteine rich family member with 4 domains [Source:HGNC Symbol;Acc:HGNC:14461]	0.685925640476198	0.00132214125183086
ENSG00000156508	EEF1A1	1915	eukaryotic translation elongation factor 1 alpha 1 [Source:HGNC Symbol;Acc:HGNC:3189]	-0.763218081260547	4.65598232015893e-07
ENSG00000146858	ZC3HAV1L	92092	zinc finger CCCH-type containing	antiviral 1 like [Source:HGNC Symbol;Acc:HGNC:22423]	0.62980096904762	5.77029173470422e-06
ENSG00000146859	TMEM140	55281	transmembrane protein 140 [Source:HGNC Symbol;Acc:HGNC:21870]	0.776336476190473	0.00273499396434611
ENSG00000147036	LANCL3	347404	LanC like 3 [Source:HGNC Symbol;Acc:HGNC:24767]	0.615053328571426	0.00923046052134813
ENSG00000147202	DIAPH2	1730	diaphanous related formin 2 [Source:HGNC Symbol;Acc:HGNC:2877]	0.631739666666663	0.000253318304176626
ENSG00000147576	ADHFE1	137872	alcohol dehydrogenase iron containing 1 [Source:HGNC Symbol;Acc:HGNC:16354]	-0.613009321428573	9.44360420902637e-05
ENSG00000165682	CLEC1B	51266	C-type lectin domain family 1 member B [Source:HGNC Symbol;Acc:HGNC:24356]	0.707754066666659	0.00812811357635524
ENSG00000147889	CDKN2A	1029	cyclin dependent kinase inhibitor 2A [Source:HGNC Symbol;Acc:HGNC:1787]	1.05365350714285	0.00337772626774455
ENSG00000148175	STOM	2040	stomatin [Source:HGNC Symbol;Acc:HGNC:3383]	0.66386840476191	9.14142049787333e-06
ENSG00000148346	LCN2	3934	lipocalin 2 [Source:HGNC Symbol;Acc:HGNC:6526]	0.963059976190477	0.0169597996563581
ENSG00000148450	MSRB2	22921	methionine sulfoxide reductase B2 [Source:HGNC Symbol;Acc:HGNC:17061]	0.702653333333332	2.42709864124636e-06
ENSG00000148600	CDHR1	92211	cadherin related family member 1 [Source:HGNC Symbol;Acc:HGNC:14550]	-0.728297354761908	0.00789208951864979
ENSG00000148737	TCF7L2	6934	transcription factor 7 like 2 [Source:HGNC Symbol;Acc:HGNC:11641]	0.852919142857141	0.00438357684571506
ENSG00000148773	MKI67	4288	marker of proliferation Ki-67 [Source:HGNC Symbol;Acc:HGNC:7107]	1.83000105238095	1.37553613160569e-05
ENSG00000148834	GSTO1	9446	glutathione S-transferase omega 1 [Source:HGNC Symbol;Acc:HGNC:13312]	0.63112504761904	1.88384826915353e-06
ENSG00000148848	ADAM12	8038	ADAM metallopeptidase domain 12 [Source:HGNC Symbol;Acc:HGNC:190]	-0.603754780952382	0.0141226822711055
ENSG00000148926	ADM	133	adrenomedullin [Source:HGNC Symbol;Acc:HGNC:259]	0.729244428571437	0.00145729160004055
ENSG00000071967	CYBRD1	79901	cytochrome b reductase 1 [Source:HGNC Symbol;Acc:HGNC:20797]	-0.815215595238096	0.00304842736796608
ENSG00000149131	SERPING1	710	serpin family G member 1 [Source:HGNC Symbol;Acc:HGNC:1228]	2.08798371428571	1.29630548123906e-07
ENSG00000149260	CAPN5	726	calpain 5 [Source:HGNC Symbol;Acc:HGNC:1482]	-0.95898678571429	3.22130056627879e-05
ENSG00000149418	ST14	6768	suppression of tumorigenicity 14 [Source:HGNC Symbol;Acc:HGNC:11344]	0.587939357142858	0.00261768835196839
ENSG00000065328	MCM10	55388	minichromosome maintenance 10 replication initiation factor [Source:HGNC Symbol;Acc:HGNC:18043]	1.79529076666667	2.50367736390927e-06
ENSG00000149527	PLCH2	9651	phospholipase C eta 2 [Source:HGNC Symbol;Acc:HGNC:29037]	-0.924171809523813	5.80000613682055e-07
ENSG00000149554	CHEK1	1111	checkpoint kinase 1 [Source:HGNC Symbol;Acc:HGNC:1925]	1.22390672380952	0.00210385287627799
ENSG00000149582	TMEM25	84866	transmembrane protein 25 [Source:HGNC Symbol;Acc:HGNC:25890]	-0.823968819047618	1.91391630469342e-05
ENSG00000165795	NDRG2	57447	NDRG family member 2 [Source:HGNC Symbol;Acc:HGNC:14460]	-1.07581385714286	3.75039394118697e-10
ENSG00000150337	FCGR1A	2209	Fc fragment of IgG receptor Ia [Source:HGNC Symbol;Acc:HGNC:3613]	1.51907461904762	1.9464039524771e-07
ENSG00000150347	ARID5B	84159	AT-rich interaction domain 5B [Source:HGNC Symbol;Acc:HGNC:17362]	0.608532380952374	2.01099572121295e-06
ENSG00000065518	NDUFB4	4710	NADH:ubiquinone oxidoreductase subunit B4 [Source:HGNC Symbol;Acc:HGNC:7699]	0.611296976190472	0.000238509599487833
ENSG00000150687	PRSS23	11098	serine protease 23 [Source:HGNC Symbol;Acc:HGNC:14370]	-0.648955892857142	0.0379241219109267
ENSG00000150779	TIMM8B	26521	translocase of inner mitochondrial membrane 8 homolog B [Source:HGNC Symbol;Acc:HGNC:11818]	0.688033185714286	0.00109505908646593
ENSG00000150961	SEC24D	9871	SEC24 homolog D	COPII coat complex component [Source:HGNC Symbol;Acc:HGNC:10706]	0.680575428571423	2.20543201110485e-05
ENSG00000065618	COL17A1	1308	collagen type XVII alpha 1 chain [Source:HGNC Symbol;Acc:HGNC:2194]	0.668132123809526	0.047752429762397
ENSG00000151364	KCTD14	65987	potassium channel tetramerization domain containing 14 [Source:HGNC Symbol;Acc:HGNC:23295]	2.53616955	2.28024577878077e-07
ENSG00000165821	SALL2	6297	spalt like transcription factor 2 [Source:HGNC Symbol;Acc:HGNC:10526]	-0.907866578571431	9.45943279191756e-05
ENSG00000065717	TLE2	7089	TLE family member 2	transcriptional corepressor [Source:HGNC Symbol;Acc:HGNC:11838]	-0.855980071428576	1.52446947820591e-05
ENSG00000151650	VENTX	27287	VENT homeobox [Source:HGNC Symbol;Acc:HGNC:13639]	-0.731582309523807	0.000620347825193141
ENSG00000151692	RNF144A	9781	ring finger protein 144A [Source:HGNC Symbol;Acc:HGNC:20457]	-0.593338000000003	0.00448883673179273
ENSG00000151725	CENPU	79682	centromere protein U [Source:HGNC Symbol;Acc:HGNC:21348]	0.778610916666665	0.0179251026824737
ENSG00000005381	MPO	4353	myeloperoxidase [Source:HGNC Symbol;Acc:HGNC:7218]	1.13819833809524	0.00100357612101412
ENSG00000065911	MTHFD2	10797	methylenetetrahydrofolate dehydrogenase (NADP+ dependent) 2	methenyltetrahydrofolate cyclohydrolase [Source:HGNC Symbol;Acc:HGNC:7434]	0.813105071428575	3.68887290226492e-06
ENSG00000152253	SPC25	57405	SPC25 component of NDC80 kinetochore complex [Source:HGNC Symbol;Acc:HGNC:24031]	1.37012309285715	0.000310486255676651
ENSG00000165891	E2F7	144455	E2F transcription factor 7 [Source:HGNC Symbol;Acc:HGNC:23820]	0.815849645238095	0.00133363935188347
ENSG00000152284	TCF7L1	83439	transcription factor 7 like 1 [Source:HGNC Symbol;Acc:HGNC:11640]	0.612905271428573	0.0353746456804917
ENSG00000152380	FAM151B	167555	family with sequence similarity 151 member B [Source:HGNC Symbol;Acc:HGNC:33716]	0.742582533333332	0.000916004936239407
ENSG00000165895	ARHGAP42	143872	Rho GTPase activating protein 42 [Source:HGNC Symbol;Acc:HGNC:26545]	1.10211851190476	9.65123319856707e-05
ENSG00000152465	NMT2	9397	N-myristoyltransferase 2 [Source:HGNC Symbol;Acc:HGNC:7858]	-0.676422928571426	2.26782211590739e-05
ENSG00000152475	ZNF837	116412	zinc finger protein 837 [Source:HGNC Symbol;Acc:HGNC:25164]	-0.630572847619051	0.00399943982912378
ENSG00000152495	CAMK4	814	calcium/calmodulin dependent protein kinase IV [Source:HGNC Symbol;Acc:HGNC:1464]	-0.875610880952381	1.95989601932142e-05
ENSG00000152518	ZFP36L2	678	ZFP36 ring finger protein like 2 [Source:HGNC Symbol;Acc:HGNC:1108]	-0.67480573809525	0.000504903794825761
ENSG00000165905	LARGE2	120071	LARGE xylosyl- and glucuronyltransferase 2 [Source:HGNC Symbol;Acc:HGNC:16522]	-0.650794785714286	4.18988075352875e-05
ENSG00000152689	RASGRP3	25780	RAS guanyl releasing protein 3 [Source:HGNC Symbol;Acc:HGNC:14545]	0.753510880952383	0.00292961300013135
ENSG00000152766	ANKRD22	118932	ankyrin repeat domain 22 [Source:HGNC Symbol;Acc:HGNC:28321]	2.10878360476191	1.23914069418653e-08
ENSG00000152778	IFIT5	24138	interferon induced protein with tetratricopeptide repeats 5 [Source:HGNC Symbol;Acc:HGNC:13328]	0.816632500000006	0.00173632372678244
ENSG00000152818	UTRN	7402	utrophin [Source:HGNC Symbol;Acc:HGNC:12635]	0.849562785714296	0.000440969205533635
ENSG00000152894	PTPRK	5796	protein tyrosine phosphatase receptor type K [Source:HGNC Symbol;Acc:HGNC:9674]	-0.718063064285712	0.000756020789298705
ENSG00000153066	TXNDC11	51061	thioredoxin domain containing 11 [Source:HGNC Symbol;Acc:HGNC:28030]	0.751382952380954	0.0104864517585692
ENSG00000153093	ACOXL	55289	acyl-CoA oxidase like [Source:HGNC Symbol;Acc:HGNC:25621]	0.763016954761898	0.0123781172344365
ENSG00000165929	TC2N	123036	tandem C2 domains	nuclear [Source:HGNC Symbol;Acc:HGNC:19859]	-0.827369023809528	4.41650550923288e-05
ENSG00000153283	CD96	10225	CD96 molecule [Source:HGNC Symbol;Acc:HGNC:16892]	-0.7394620952381	2.34395520106171e-06
ENSG00000066279	ASPM	259266	abnormal spindle microtubule assembly [Source:HGNC Symbol;Acc:HGNC:19048]	1.35205051190476	0.000185538082861493
ENSG00000165943	MOAP1	64112	modulator of apoptosis 1 [Source:HGNC Symbol;Acc:HGNC:16658]	-0.71958516666667	5.89887230453569e-11
ENSG00000153563	CD8A	925	CD8a molecule [Source:HGNC Symbol;Acc:HGNC:1706]	-0.668716666666665	0.00107914874825765
ENSG00000165948	IFI27L1	122509	interferon alpha inducible protein 27 like 1 [Source:HGNC Symbol;Acc:HGNC:19754]	0.888766821428566	0.0236851891692217
ENSG00000165949	IFI27	3429	interferon alpha inducible protein 27 [Source:HGNC Symbol;Acc:HGNC:5397]	3.21985428571428	1.33699786449126e-06
ENSG00000153823	PID1	55022	phosphotyrosine interaction domain containing 1 [Source:HGNC Symbol;Acc:HGNC:26084]	-1.53167733095239	2.44770955010859e-06
ENSG00000154025	SLC5A10	125206	solute carrier family 5 member 10 [Source:HGNC Symbol;Acc:HGNC:23155]	-0.65885890714286	0.00199178272306729
ENSG00000154027	AK5	26289	adenylate kinase 5 [Source:HGNC Symbol;Acc:HGNC:365]	-1.07120466428572	0.000269312214380245
ENSG00000154099	DNAAF1	123872	dynein axonemal assembly factor 1 [Source:HGNC Symbol;Acc:HGNC:30539]	1.37402837142857	0.0250449863527416
ENSG00000154102	C16orf74	404550	chromosome 16 open reading frame 74 [Source:HGNC Symbol;Acc:HGNC:23362]	-0.68109774047619	0.000776941131128239
ENSG00000154127	UBASH3B	84959	ubiquitin associated and SH3 domain containing B [Source:HGNC Symbol;Acc:HGNC:29884]	0.633954904761898	2.51349286443214e-06
ENSG00000154134	ROBO3	64221	roundabout guidance receptor 3 [Source:HGNC Symbol;Acc:HGNC:13433]	-0.784163952380954	2.55633924339642e-05
ENSG00000154188	ANGPT1	284	angiopoietin 1 [Source:HGNC Symbol;Acc:HGNC:484]	-0.606641428571425	0.0115292321928915
ENSG00000154265	ABCA5	23461	ATP binding cassette subfamily A member 5 [Source:HGNC Symbol;Acc:HGNC:35]	-0.613975519047623	0.00114317122611404
ENSG00000154277	UCHL1	7345	ubiquitin C-terminal hydrolase L1 [Source:HGNC Symbol;Acc:HGNC:12513]	2.28977481666667	0.000653041000844448
ENSG00000154358	OBSCN	84033	obscurin	cytoskeletal calmodulin and titin-interacting RhoGEF [Source:HGNC Symbol;Acc:HGNC:15719]	-0.734562666666671	6.7003102040281e-06
ENSG00000072071	ADGRL1	22859	adhesion G protein-coupled receptor L1 [Source:HGNC Symbol;Acc:HGNC:20973]	-0.72586307142857	3.0308267051818e-06
ENSG00000154451	GBP5	115362	guanylate binding protein 5 [Source:HGNC Symbol;Acc:HGNC:19895]	1.03913485714286	0.00103656188002498
ENSG00000154589	LY96	23643	lymphocyte antigen 96 [Source:HGNC Symbol;Acc:HGNC:17156]	0.769758309523807	0.000145542080558622
ENSG00000154736	ADAMTS5	11096	ADAM metallopeptidase with thrombospondin type 1 motif 5 [Source:HGNC Symbol;Acc:HGNC:221]	-0.654153221428573	4.74382623692259e-05
ENSG00000154764	WNT7A	7476	Wnt family member 7A [Source:HGNC Symbol;Acc:HGNC:12786]	-0.726028045238094	0.00252169915137109
ENSG00000154839	SKA1	220134	spindle and kinetochore associated complex subunit 1 [Source:HGNC Symbol;Acc:HGNC:28109]	1.32241250000001	0.00161213026749776
ENSG00000154917	RAB6B	51560	RAB6B	member RAS oncogene family [Source:HGNC Symbol;Acc:HGNC:14902]	-0.646443140476191	0.0214526093120488
ENSG00000166016	ABTB2	25841	ankyrin repeat and BTB domain containing 2 [Source:HGNC Symbol;Acc:HGNC:23842]	0.631449100000001	0.0124461031816867
ENSG00000155265	GOLGA7B	401647	golgin A7 family member B [Source:HGNC Symbol;Acc:HGNC:31668]	-0.672188428571436	4.39545818366099e-05
ENSG00000155363	MOV10	4343	Mov10 RISC complex RNA helicase [Source:HGNC Symbol;Acc:HGNC:7200]	1.11946673809524	1.05716548307921e-05
ENSG00000155629	PIK3AP1	118788	phosphoinositide-3-kinase adaptor protein 1 [Source:HGNC Symbol;Acc:HGNC:30034]	0.593016904761901	0.0170094393990067
ENSG00000155660	PDIA4	9601	protein disulfide isomerase family A member 4 [Source:HGNC Symbol;Acc:HGNC:30167]	0.686004928571421	0.0272643072413124
ENSG00000155749	FLACC1	130540	flagellum associated containing coiled-coil domains 1 [Source:HGNC Symbol;Acc:HGNC:14439]	0.593378547619047	0.0229743929770388
ENSG00000155966	AFF2	2334	AF4/FMR2 family member 2 [Source:HGNC Symbol;Acc:HGNC:3776]	0.608877404761902	0.0112810286525794
ENSG00000067066	SP100	6672	SP100 nuclear antigen [Source:HGNC Symbol;Acc:HGNC:11206]	0.780875571428576	1.89399532110955e-06
ENSG00000156113	KCNMA1	3778	potassium calcium-activated channel subfamily M alpha 1 [Source:HGNC Symbol;Acc:HGNC:6284]	1.41373252380952	0.00262188530403043
ENSG00000156127	BATF	10538	basic leucine zipper ATF-like transcription factor [Source:HGNC Symbol;Acc:HGNC:958]	0.591424928571422	0.000337877167366326
ENSG00000166123	GPT2	84706	glutamic--pyruvic transaminase 2 [Source:HGNC Symbol;Acc:HGNC:18062]	0.992062083333328	0.000361990732178951
ENSG00000072121	ZFYVE26	23503	zinc finger FYVE-type containing 26 [Source:HGNC Symbol;Acc:HGNC:20761]	0.721163452380951	1.06103815775555e-05
ENSG00000157933	SKI	6497	SKI proto-oncogene [Source:HGNC Symbol;Acc:HGNC:10896]	-0.739265130123783	4.2074637225208e-07
ENSG00000157978	LDLRAP1	26119	low density lipoprotein receptor adaptor protein 1 [Source:HGNC Symbol;Acc:HGNC:18640]	-0.619981814926749	2.2143172039228e-05
ENSG00000157985	AGAP1	116987	ArfGAP with GTPase domain	ankyrin repeat and PH domain 1 [Source:HGNC Symbol;Acc:HGNC:16922]	-0.620836883455421	0.0192247491820734
ENSG00000072163	LIMS2	55679	LIM zinc finger domain containing 2 [Source:HGNC Symbol;Acc:HGNC:16084]	-0.644669761904765	0.00253184321731574
ENSG00000166278	C2	717	complement C2 [Source:HGNC Symbol;Acc:HGNC:1248]	1.71771370238095	2.94842521819219e-08
ENSG00000166313	APBB1	322	amyloid beta precursor protein binding family B member 1 [Source:HGNC Symbol;Acc:HGNC:581]	-1.00412878571428	1.07677712913976e-08
ENSG00000072195	SPEG	10290	striated muscle enriched protein kinase [Source:HGNC Symbol;Acc:HGNC:16901]	-0.922269280952383	1.41295468279691e-05
ENSG00000166341	DCHS1	8642	dachsous cadherin-related 1 [Source:HGNC Symbol;Acc:HGNC:13681]	-0.960887428571432	2.38457305019312e-06
ENSG00000156510	HKDC1	80201	hexokinase domain containing 1 [Source:HGNC Symbol;Acc:HGNC:23302]	-0.76452428827681	0.00313359700232056
ENSG00000166394	CYB5R2	51700	cytochrome b5 reductase 2 [Source:HGNC Symbol;Acc:HGNC:24376]	0.66708377142857	0.00808451821895826
ENSG00000166428	PLD4	122618	phospholipase D family member 4 [Source:HGNC Symbol;Acc:HGNC:23792]	-0.772431785714295	0.000391748188082503
ENSG00000166451	CENPN	55839	centromere protein N [Source:HGNC Symbol;Acc:HGNC:30873]	0.821115635714284	0.0054484254537026
ENSG00000166527	CLEC4D	338339	C-type lectin domain family 4 member D [Source:HGNC Symbol;Acc:HGNC:14554]	0.748360980952382	0.0020143448545751
ENSG00000166562	SEC11C	90701	SEC11 homolog C	signal peptidase complex subunit [Source:HGNC Symbol;Acc:HGNC:23400]	0.966814952380957	0.0117511471290009
ENSG00000166598	HSP90B1	7184	heat shock protein 90 beta family member 1 [Source:HGNC Symbol;Acc:HGNC:12028]	1.0249892142857	0.00488270057052873
ENSG00000166707	ZCCHC18	644353	zinc finger CCHC-type containing 18 [Source:HGNC Symbol;Acc:HGNC:32459]	-0.749505792857146	0.000259405989250462
ENSG00000166794	PPIB	5479	peptidylprolyl isomerase B [Source:HGNC Symbol;Acc:HGNC:9255]	0.753138095238093	0.00581918063455241
ENSG00000166803	PCLAF	9768	PCNA clamp associated factor [Source:HGNC Symbol;Acc:HGNC:28961]	0.782358290476187	0.00468482262313841
ENSG00000072571	HMMR	3161	hyaluronan mediated motility receptor [Source:HGNC Symbol;Acc:HGNC:5012]	1.12240986904762	0.006282963250347
ENSG00000166851	PLK1	5347	polo like kinase 1 [Source:HGNC Symbol;Acc:HGNC:9077]	1.14034174047618	0.00254585044701099
ENSG00000166886	NAB2	4665	NGFI-A binding protein 2 [Source:HGNC Symbol;Acc:HGNC:7627]	-0.617192928571429	1.62383895473263e-09
ENSG00000158104	HPD	3242	4-hydroxyphenylpyruvate dioxygenase [Source:HGNC Symbol;Acc:HGNC:5147]	1.2816245028509	5.41504577642463e-07
ENSG00000166920	C15orf48	84419	chromosome 15 open reading frame 48 [Source:HGNC Symbol;Acc:HGNC:29898]	0.73549706904762	0.013464680422048
ENSG00000166965	RCCD1	91433	RCC1 domain containing 1 [Source:HGNC Symbol;Acc:HGNC:30457]	0.64575089285715	0.0013417669210756
ENSG00000167037	SGSM1	129049	small G protein signaling modulator 1 [Source:HGNC Symbol;Acc:HGNC:29410]	-0.606247080952384	0.00584073508730295
ENSG00000167083	GNGT2	2793	G protein subunit gamma transducin 2 [Source:HGNC Symbol;Acc:HGNC:4412]	0.614420690476191	0.00100817644679191
ENSG00000167088	SNRPD1	6632	small nuclear ribonucleoprotein D1 polypeptide [Source:HGNC Symbol;Acc:HGNC:11158]	0.648844616666668	0.0288174380653457
ENSG00000167094	TTC16	158248	tetratricopeptide repeat domain 16 [Source:HGNC Symbol;Acc:HGNC:26536]	-0.656546571428574	0.00063572549392157
ENSG00000167105	TMEM92	162461	transmembrane protein 92 [Source:HGNC Symbol;Acc:HGNC:26579]	1.13696932142857	2.2919571895792e-05
ENSG00000167106	FAM102A	399665	family with sequence similarity 102 member A [Source:HGNC Symbol;Acc:HGNC:31419]	-1.01278009523809	5.19452634016157e-10
ENSG00000167123	CERCAM	51148	cerebral endothelial cell adhesion molecule [Source:HGNC Symbol;Acc:HGNC:23723]	0.713046304761903	0.0255755005884614
ENSG00000167261	DPEP2	64174	dipeptidase 2 [Source:HGNC Symbol;Acc:HGNC:23028]	-0.673143571428584	0.000326091621874521
ENSG00000167371	PRRT2	112476	proline rich transmembrane protein 2 [Source:HGNC Symbol;Acc:HGNC:30500]	-0.591510842857137	0.00285312675474987
ENSG00000167483	FAM129C	199786	family with sequence similarity 129 member C [Source:HGNC Symbol;Acc:HGNC:24130]	-0.640086261904766	9.83305103076529e-05
ENSG00000167513	CDT1	81620	chromatin licensing and DNA replication factor 1 [Source:HGNC Symbol;Acc:HGNC:24576]	1.64026100714285	0.000334276499635092
ENSG00000167600	CYP2S1	29785	cytochrome P450 family 2 subfamily S member 1 [Source:HGNC Symbol;Acc:HGNC:15654]	-0.678895026190478	0.00240236612007111
ENSG00000167601	AXL	558	AXL receptor tyrosine kinase [Source:HGNC Symbol;Acc:HGNC:905]	1.27033175	0.0032185791669607
ENSG00000167642	SPINT2	10653	serine peptidase inhibitor	Kunitz type 2 [Source:HGNC Symbol;Acc:HGNC:11247]	-0.591458214285725	1.517975162197e-06
ENSG00000167658	EEF2	1938	eukaryotic translation elongation factor 2 [Source:HGNC Symbol;Acc:HGNC:3214]	-0.62483390476191	1.69323340869413e-05
ENSG00000167664	TMIGD2	126259	transmembrane and immunoglobulin domain containing 2 [Source:HGNC Symbol;Acc:HGNC:28324]	-0.67889647619047	0.00203815267789615
ENSG00000167748	KLK1	3816	kallikrein 1 [Source:HGNC Symbol;Acc:HGNC:6357]	0.722905947619042	0.0113026680925904
ENSG00000167785	ZNF558	148156	zinc finger protein 558 [Source:HGNC Symbol;Acc:HGNC:26422]	-0.628531666666671	0.000887229577394965
ENSG00000073150	PANX2	56666	pannexin 2 [Source:HGNC Symbol;Acc:HGNC:8600]	-0.983293928571431	2.38910880725168e-06
ENSG00000167900	TK1	7083	thymidine kinase 1 [Source:HGNC Symbol;Acc:HGNC:11830]	1.39469099761905	0.00642148073656291
ENSG00000167968	DNASE1L2	1775	deoxyribonuclease 1 like 2 [Source:HGNC Symbol;Acc:HGNC:2958]	0.699153511904761	3.96403599390515e-06
ENSG00000167984	NLRC3	197358	NLR family CARD domain containing 3 [Source:HGNC Symbol;Acc:HGNC:29889]	-0.712142309523818	2.5509438153594e-06
ENSG00000167987	VPS37C	55048	VPS37C subunit of ESCRT-I [Source:HGNC Symbol;Acc:HGNC:26097]	-0.639794500000001	9.00758375483422e-05
ENSG00000167992	VWCE	220001	von Willebrand factor C and EGF domains [Source:HGNC Symbol;Acc:HGNC:26487]	-0.969429030952387	0.00777605095857915
ENSG00000168003	SLC3A2	6520	solute carrier family 3 member 2 [Source:HGNC Symbol;Acc:HGNC:11026]	0.860491261904766	1.94117666107239e-05
ENSG00000168026	TTC21A	199223	tetratricopeptide repeat domain 21A [Source:HGNC Symbol;Acc:HGNC:30761]	0.687064857142854	0.0435103697708596
ENSG00000158373	HIST1H2BD	3017	histone cluster 1 H2B family member d [Source:HGNC Symbol;Acc:HGNC:4747]	1.44177122290558	1.62383895473263e-09
ENSG00000168056	LTBP3	4054	latent transforming growth factor beta binding protein 3 [Source:HGNC Symbol;Acc:HGNC:6716]	-0.936613357142862	3.99352537582959e-09
ENSG00000168062	BATF2	116071	basic leucine zipper ATF-like transcription factor 2 [Source:HGNC Symbol;Acc:HGNC:25163]	1.64496726190475	6.07653372425815e-06
ENSG00000158402	CDC25C	995	cell division cycle 25C [Source:HGNC Symbol;Acc:HGNC:1727]	0.983124242718227	0.00405519167501759
ENSG00000168078	PBK	55872	PDZ binding kinase [Source:HGNC Symbol;Acc:HGNC:18282]	0.864300035714282	0.00184682205364181
ENSG00000158406	HIST1H4H	8365	histone cluster 1 H4 family member h [Source:HGNC Symbol;Acc:HGNC:4788]	1.3197367006535	8.05062076619665e-10
ENSG00000168229	PTGDR	5729	prostaglandin D2 receptor [Source:HGNC Symbol;Acc:HGNC:9591]	-1.09774634761905	3.83686145251157e-06
ENSG00000168268	NT5DC2	64943	5'-nucleotidase domain containing 2 [Source:HGNC Symbol;Acc:HGNC:25717]	1.15540557142857	0.010451578953388
ENSG00000168283	BMI1	648	BMI1 proto-oncogene	polycomb ring finger [Source:HGNC Symbol;Acc:HGNC:1066]	-0.672694538095236	0.00598724801265959
ENSG00000168298	HIST1H1E	3008	histone cluster 1 H1 family member e [Source:HGNC Symbol;Acc:HGNC:4718]	1.77216157619047	8.13918504783776e-08
ENSG00000067840	PDZD4	57595	PDZ domain containing 4 [Source:HGNC Symbol;Acc:HGNC:21167]	-1.12037812012349	1.54861109057282e-08
ENSG00000168394	TAP1	6890	transporter 1	ATP binding cassette subfamily B member [Source:HGNC Symbol;Acc:HGNC:43]	0.716420952380943	0.000130557933022228
ENSG00000073737	DHRS9	10170	dehydrogenase/reductase 9 [Source:HGNC Symbol;Acc:HGNC:16888]	0.76727583333334	0.00313995661508455
ENSG00000168646	AXIN2	8313	axin 2 [Source:HGNC Symbol;Acc:HGNC:904]	-1.01149814523809	0.000311832435329045
ENSG00000168658	VWA3B	200403	von Willebrand factor A domain containing 3B [Source:HGNC Symbol;Acc:HGNC:28385]	0.68527960238095	0.00949791672429697
ENSG00000168661	ZNF30	90075	zinc finger protein 30 [Source:HGNC Symbol;Acc:HGNC:13090]	-0.661769261904762	0.0019235409875249
ENSG00000168685	IL7R	3575	interleukin 7 receptor [Source:HGNC Symbol;Acc:HGNC:6024]	-0.615161904761916	0.000597072085713834
ENSG00000168701	TMEM208	29100	transmembrane protein 208 [Source:HGNC Symbol;Acc:HGNC:25015]	0.594938785714286	0.00227474357557626
ENSG00000168758	SEMA4C	54910	semaphorin 4C [Source:HGNC Symbol;Acc:HGNC:10731]	-0.977242761904762	1.31083764769262e-10
ENSG00000168769	TET2	54790	tet methylcytosine dioxygenase 2 [Source:HGNC Symbol;Acc:HGNC:25941]	0.614875214285712	0.0331699060835054
ENSG00000168779	SHOX2	6474	short stature homeobox 2 [Source:HGNC Symbol;Acc:HGNC:10854]	0.669624090476192	0.010451578953388
ENSG00000158481	CD1C	911	CD1c molecule [Source:HGNC Symbol;Acc:HGNC:1636]	-1.37194187130966	6.16684752598683e-09
ENSG00000168894	RNF181	51255	ring finger protein 181 [Source:HGNC Symbol;Acc:HGNC:28037]	0.637997380952378	7.5023282229132e-06
ENSG00000168899	VAMP5	10791	vesicle associated membrane protein 5 [Source:HGNC Symbol;Acc:HGNC:12646]	1.28366085714285	2.11317026780949e-08
ENSG00000168913	ENHO	375704	energy homeostasis associated [Source:HGNC Symbol;Acc:HGNC:24838]	-0.726017964285715	0.00780017404386318
ENSG00000158488	CD1E	913	CD1e molecule [Source:HGNC Symbol;Acc:HGNC:1638]	-0.959406199367683	3.81561216178173e-06
ENSG00000168961	LGALS9	3965	galectin 9 [Source:HGNC Symbol;Acc:HGNC:6570]	0.741638785714283	0.00275574563778181
ENSG00000168970	JMJD7-PLA2G4B	8681	JMJD7-PLA2G4B readthrough [Source:HGNC Symbol;Acc:HGNC:34449]	-0.659935428571437	9.0832192525805e-07
ENSG00000169136	ATF5	22809	activating transcription factor 5 [Source:HGNC Symbol;Acc:HGNC:790]	0.80640085714286	0.000359555552241985
ENSG00000169245	CXCL10	3627	C-X-C motif chemokine ligand 10 [Source:HGNC Symbol;Acc:HGNC:10637]	1.7009318	0.00128842568671464
ENSG00000169258	GPRIN1	114787	G protein regulated inducer of neurite outgrowth 1 [Source:HGNC Symbol;Acc:HGNC:24835]	0.875810371428573	9.65284963512856e-05
ENSG00000169385	RNASE2	6036	ribonuclease A family member 2 [Source:HGNC Symbol;Acc:HGNC:10045]	1.74020938095238	1.23914069418653e-08
ENSG00000169397	RNASE3	6037	ribonuclease A family member 3 [Source:HGNC Symbol;Acc:HGNC:10046]	1.12898090238095	0.00364980606649578
ENSG00000169429	CXCL8	3576	C-X-C motif chemokine ligand 8 [Source:HGNC Symbol;Acc:HGNC:6025]	-1.37379951904762	7.92775537939851e-07
ENSG00000169432	SCN9A	6335	sodium voltage-gated channel alpha subunit 9 [Source:HGNC Symbol;Acc:HGNC:10597]	0.724401461904758	0.0121168980658514
ENSG00000169439	SDC2	6383	syndecan 2 [Source:HGNC Symbol;Acc:HGNC:10659]	-0.722678823809527	0.00431267865020474
ENSG00000074410	CA12	771	carbonic anhydrase 12 [Source:HGNC Symbol;Acc:HGNC:1371]	1.13665771190476	3.65957865819534e-05
ENSG00000169504	CLIC4	25932	chloride intracellular channel 4 [Source:HGNC Symbol;Acc:HGNC:13518]	0.697775211904759	5.28920113855292e-05
ENSG00000169508	GPR183	1880	G protein-coupled receptor 183 [Source:HGNC Symbol;Acc:HGNC:3128]	-0.658421666666671	0.000954901557638059
ENSG00000169607	CKAP2L	150468	cytoskeleton associated protein 2 like [Source:HGNC Symbol;Acc:HGNC:26877]	0.889873459523812	0.00399943982912378
ENSG00000169679	BUB1	699	BUB1 mitotic checkpoint serine/threonine kinase [Source:HGNC Symbol;Acc:HGNC:1148]	1.78453635476191	0.000334017834503725
ENSG00000169715	MT1E	4493	metallothionein 1E [Source:HGNC Symbol;Acc:HGNC:7397]	1.55026517380953	4.73899931719107e-07
ENSG00000156587	UBE2L6	9246	ubiquitin conjugating enzyme E2 L6 [Source:HGNC Symbol;Acc:HGNC:12490]	0.992270457372204	2.02861354239683e-05
ENSG00000169884	WNT10B	7480	Wnt family member 10B [Source:HGNC Symbol;Acc:HGNC:12775]	-1.02365939761904	4.03509962784444e-07
ENSG00000169992	NLGN2	57555	neuroligin 2 [Source:HGNC Symbol;Acc:HGNC:14290]	-0.743656438095243	8.76678174653963e-05
ENSG00000158714	SLAMF8	56833	SLAM family member 8 [Source:HGNC Symbol;Acc:HGNC:21391]	0.616344195477659	0.0323570103175835
ENSG00000170074	FAM153A	285596	family with sequence similarity 153 member A [Source:HGNC Symbol;Acc:HGNC:29940]	-1.20571621904763	2.12538483764344e-05
ENSG00000158715	SLC45A3	85414	solute carrier family 45 member 3 [Source:HGNC Symbol;Acc:HGNC:8642]	-0.617388183666096	0.00287109385431275
ENSG00000170122	FOXD4	2298	forkhead box D4 [Source:HGNC Symbol;Acc:HGNC:3805]	0.610422109523808	0.00256204404490176
ENSG00000170180	GYPA	2993	glycophorin A (MNS blood group) [Source:HGNC Symbol;Acc:HGNC:4702]	0.923624961904761	0.00312147714771944
ENSG00000074842	MYDGF	56005	myeloid derived growth factor [Source:HGNC Symbol;Acc:HGNC:16948]	0.736387928571418	0.0255010078281065
ENSG00000170312	CDK1	983	cyclin dependent kinase 1 [Source:HGNC Symbol;Acc:HGNC:1722]	1.27998494523809	0.00237972025612808
ENSG00000170439	METTL7B	196410	methyltransferase like 7B [Source:HGNC Symbol;Acc:HGNC:28276]	2.4098140452381	1.82647997681095e-08
ENSG00000170456	DENND5B	160518	DENN domain containing 5B [Source:HGNC Symbol;Acc:HGNC:28338]	0.832820223809518	0.0288577251390563
ENSG00000170476	MZB1	51237	marginal zone B and B1 cell specific protein [Source:HGNC Symbol;Acc:HGNC:30125]	1.85699123809523	0.00347310637813952
ENSG00000170482	SLC23A1	9963	solute carrier family 23 member 1 [Source:HGNC Symbol;Acc:HGNC:10974]	0.890508976190477	0.00267484107938655
ENSG00000170485	NPAS2	4862	neuronal PAS domain protein 2 [Source:HGNC Symbol;Acc:HGNC:7895]	-0.802418330952381	0.000419426932702566
ENSG00000170486	KRT72	140807	keratin 72 [Source:HGNC Symbol;Acc:HGNC:28932]	-0.978935228571437	0.00511092570685914
ENSG00000170581	STAT2	6773	signal transducer and activator of transcription 2 [Source:HGNC Symbol;Acc:HGNC:11363]	0.803703595238103	0.000343328046150667
ENSG00000170627	GTSF1	121355	gametocyte specific factor 1 [Source:HGNC Symbol;Acc:HGNC:26565]	0.702665690476193	0.0112372633824363
ENSG00000075151	EIF4G3	8672	eukaryotic translation initiation factor 4 gamma 3 [Source:HGNC Symbol;Acc:HGNC:3298]	0.769137142857145	4.93540950007342e-05
ENSG00000170819	BFSP2	8419	beaded filament structural protein 2 [Source:HGNC Symbol;Acc:HGNC:1041]	1.02398414285714	0.0421579851528183
ENSG00000075218	GTSE1	51512	G2 and S-phase expressed 1 [Source:HGNC Symbol;Acc:HGNC:13698]	1.30040893571428	0.00068025182078535
ENSG00000170860	LSM3	27258	LSM3 homolog	U6 small nuclear RNA and mRNA degradation associated [Source:HGNC Symbol;Acc:HGNC:17874]	0.610606023809524	0.00353170358089552
ENSG00000068024	HDAC4	9759	histone deacetylase 4 [Source:HGNC Symbol;Acc:HGNC:14063]	0.58498806884884	0.00312147714771944
ENSG00000075239	ACAT1	38	acetyl-CoA acetyltransferase 1 [Source:HGNC Symbol;Acc:HGNC:93]	0.614415330952383	0.0298112713322525
ENSG00000170962	PDGFD	80310	platelet derived growth factor D [Source:HGNC Symbol;Acc:HGNC:30620]	-0.608502226190481	0.0136579759787142
ENSG00000170989	S1PR1	1901	sphingosine-1-phosphate receptor 1 [Source:HGNC Symbol;Acc:HGNC:3165]	-0.784085904761914	2.39128848071749e-08
ENSG00000171033	PKIA	5569	cAMP-dependent protein kinase inhibitor alpha [Source:HGNC Symbol;Acc:HGNC:9017]	-0.631852773809527	0.000238509599487833
ENSG00000171130	ATP6V0E2	155066	ATPase H+ transporting V0 subunit e2 [Source:HGNC Symbol;Acc:HGNC:21723]	-0.74664530952381	2.40587719147119e-06
ENSG00000171132	PRKCE	5581	protein kinase C epsilon [Source:HGNC Symbol;Acc:HGNC:9401]	0.769950919047618	0.00676082931162246
ENSG00000171155	C1GALT1C1	29071	C1GALT1 specific chaperone 1 [Source:HGNC Symbol;Acc:HGNC:24338]	0.658498949999997	0.0022930176898009
ENSG00000158869	FCER1G	2207	Fc fragment of IgE receptor Ig [Source:HGNC Symbol;Acc:HGNC:3611]	0.984335870601427	5.71431856586541e-06
ENSG00000171219	CDC42BPG	55561	CDC42 binding protein kinase gamma [Source:HGNC Symbol;Acc:HGNC:29829]	-0.749340633333343	1.69609335721307e-05
ENSG00000171241	SHCBP1	79801	SHC binding and spindle associated 1 [Source:HGNC Symbol;Acc:HGNC:29547]	1.31698178809524	0.0025997015337993
ENSG00000171291	ZNF439	90594	zinc finger protein 439 [Source:HGNC Symbol;Acc:HGNC:20873]	-0.598346447619043	0.0104864517585692
ENSG00000171320	ESCO2	157570	establishment of sister chromatid cohesion N-acetyltransferase 2 [Source:HGNC Symbol;Acc:HGNC:27230]	0.820258823809524	0.00249643838355802
ENSG00000005513	SOX8	30812	SRY-box 8 [Source:HGNC Symbol;Acc:HGNC:11203]	-0.715872587970758	0.000693636818146406
ENSG00000171476	HOPX	84525	HOP homeobox [Source:HGNC Symbol;Acc:HGNC:24961]	-0.802453285714282	8.02881100538204e-05
ENSG00000075420	FNDC3B	64778	fibronectin type III domain containing 3B [Source:HGNC Symbol;Acc:HGNC:24670]	1.04934626190476	2.59727431955863e-07
ENSG00000158966	CACHD1	57685	cache domain containing 1 [Source:HGNC Symbol;Acc:HGNC:29314]	-0.71700065072822	0.00236622086083889
ENSG00000171596	NMUR1	10316	neuromedin U receptor 1 [Source:HGNC Symbol;Acc:HGNC:4518]	-0.873890500000003	4.40246042761582e-05
ENSG00000171631	P2RY6	5031	pyrimidinergic receptor P2Y6 [Source:HGNC Symbol;Acc:HGNC:8543]	1.72098715476191	2.69060946264341e-06
ENSG00000171680	PLEKHG5	57449	pleckstrin homology and RhoGEF domain containing G5 [Source:HGNC Symbol;Acc:HGNC:29105]	-1.21100712142858	4.20117242183631e-06
ENSG00000171729	TMEM51	55092	transmembrane protein 51 [Source:HGNC Symbol;Acc:HGNC:25488]	0.787101426190473	0.00283905161582578
ENSG00000171786	NHLH1	4807	nescient helix-loop-helix 1 [Source:HGNC Symbol;Acc:HGNC:7817]	1.00481545714286	8.51526824651491e-07
ENSG00000171798	KNDC1	85442	kinase non-catalytic C-lobe domain containing 1 [Source:HGNC Symbol;Acc:HGNC:29374]	-0.814257416666672	0.0171732408376754
ENSG00000171817	ZNF540	163255	zinc finger protein 540 [Source:HGNC Symbol;Acc:HGNC:25331]	-0.753871349999999	0.000513747500268299
ENSG00000171847	FAM90A1	55138	family with sequence similarity 90 member A1 [Source:HGNC Symbol;Acc:HGNC:25526]	0.596313202380951	0.00952779934908054
ENSG00000171848	RRM2	6241	ribonucleotide reductase regulatory subunit M2 [Source:HGNC Symbol;Acc:HGNC:10452]	2.12402601666666	7.04496669131083e-05
ENSG00000171860	C3AR1	719	complement C3a receptor 1 [Source:HGNC Symbol;Acc:HGNC:1319]	0.912528357142858	0.000215818828563468
ENSG00000171867	PRNP	5621	prion protein [Source:HGNC Symbol;Acc:HGNC:9449]	-0.601773238095236	0.000118671238656025
ENSG00000171943	SRGAP2C	653464	SLIT-ROBO Rho GTPase activating protein 2C [Source:HGNC Symbol;Acc:HGNC:30584]	0.587162207142853	0.024243350554815
ENSG00000075702	WDR62	284403	WD repeat domain 62 [Source:HGNC Symbol;Acc:HGNC:24502]	1.11968452380953	0.00214876863632026
ENSG00000171992	SYNPO	11346	synaptopodin [Source:HGNC Symbol;Acc:HGNC:30672]	-0.918090309523812	5.86767639877004e-07
ENSG00000172005	MAL	4118	mal	T cell differentiation protein [Source:HGNC Symbol;Acc:HGNC:6817]	-0.904351976190476	4.5925355885557e-05
ENSG00000172116	CD8B	926	CD8b molecule [Source:HGNC Symbol;Acc:HGNC:1707]	-0.679919880952385	0.00260749604007568
ENSG00000172159	FRMD3	257019	FERM domain containing 3 [Source:HGNC Symbol;Acc:HGNC:24125]	1.3175088	4.42916101784474e-06
ENSG00000172172	MRPL13	28998	mitochondrial ribosomal protein L13 [Source:HGNC Symbol;Acc:HGNC:14278]	0.732577221428572	0.00421993437125004
ENSG00000172183	ISG20	3669	interferon stimulated exonuclease gene 20 [Source:HGNC Symbol;Acc:HGNC:6130]	0.851868619047622	0.000139381397628206
ENSG00000068079	IFI35	3430	interferon induced protein 35 [Source:HGNC Symbol;Acc:HGNC:5399]	1.3618377806106	2.40346169832917e-07
ENSG00000172367	PDZD3	79849	PDZ domain containing 3 [Source:HGNC Symbol;Acc:HGNC:19891]	-0.884436097619052	0.0454949378568755
ENSG00000172403	SYNPO2	171024	synaptopodin 2 [Source:HGNC Symbol;Acc:HGNC:17732]	0.671431335714283	0.000811275589287715
ENSG00000172426	RSPH9	221421	radial spoke head 9 homolog [Source:HGNC Symbol;Acc:HGNC:21057]	0.921921716666668	0.000601902665655874
ENSG00000159189	C1QC	714	complement C1q C chain [Source:HGNC Symbol;Acc:HGNC:1245]	2.97103330514751	5.89887230453569e-11
ENSG00000172493	AFF1	4299	AF4/FMR2 family member 1 [Source:HGNC Symbol;Acc:HGNC:7135]	0.928477071428569	0.00016854125268013
ENSG00000172508	CARNS1	57571	carnosine synthase 1 [Source:HGNC Symbol;Acc:HGNC:29268]	-0.955467452380951	8.12268084453109e-08
ENSG00000172889	EGFL7	51162	EGF like domain multiple 7 [Source:HGNC Symbol;Acc:HGNC:20594]	0.77800690952381	0.00865115746103784
ENSG00000172985	SH3RF3	344558	SH3 domain containing ring finger 3 [Source:HGNC Symbol;Acc:HGNC:24699]	-0.846034940476189	0.000570027620127807
ENSG00000076382	SPAG5	10615	sperm associated antigen 5 [Source:HGNC Symbol;Acc:HGNC:13452]	1.01908953333333	0.00705356306792308
ENSG00000173114	LRRN3	54674	leucine rich repeat neuronal 3 [Source:HGNC Symbol;Acc:HGNC:17200]	-1.10554886428572	0.00130978948748611
ENSG00000173163	COMMD1	150684	copper metabolism domain containing 1 [Source:HGNC Symbol;Acc:HGNC:23024]	0.657580880952384	0.00112537187163947
ENSG00000173193	PARP14	54625	poly(ADP-ribose) polymerase family member 14 [Source:HGNC Symbol;Acc:HGNC:29232]	0.925587619047622	0.000202917112496754
ENSG00000173200	PARP15	165631	poly(ADP-ribose) polymerase family member 15 [Source:HGNC Symbol;Acc:HGNC:26876]	-0.847072928571432	7.17314003359416e-07
ENSG00000173207	CKS1B	1163	CDC28 protein kinase regulatory subunit 1B [Source:HGNC Symbol;Acc:HGNC:19083]	0.728359226190475	0.00728851825270379
ENSG00000173212	MAB21L3	126868	mab-21 like 3 [Source:HGNC Symbol;Acc:HGNC:26787]	0.727098864285715	0.00489048426676321
ENSG00000173221	GLRX	2745	glutaredoxin [Source:HGNC Symbol;Acc:HGNC:4330]	0.73061357142856	2.63025003041767e-05
ENSG00000173334	TRIB1	10221	tribbles pseudokinase 1 [Source:HGNC Symbol;Acc:HGNC:16891]	0.64755152380952	0.000525458455638616
ENSG00000173349	SFT2D3	84826	SFT2 domain containing 3 [Source:HGNC Symbol;Acc:HGNC:28767]	-0.693424976190476	7.11086260493797e-09
ENSG00000173369	C1QB	713	complement C1q B chain [Source:HGNC Symbol;Acc:HGNC:1242]	2.54662111904761	5.59551052857046e-10
ENSG00000173372	C1QA	712	complement C1q A chain [Source:HGNC Symbol;Acc:HGNC:1241]	2.0353449047619	4.51170951310517e-08
ENSG00000159259	CHAF1B	8208	chromatin assembly factor 1 subunit B [Source:HGNC Symbol;Acc:HGNC:1911]	0.616345487795334	0.0142233541968473
ENSG00000068137	PLEKHH3	79990	pleckstrin homology	MyTH4 and FERM domain containing H3 [Source:HGNC Symbol;Acc:HGNC:26105]	0.695023377785695	0.0075882858512233
ENSG00000173578	XCR1	2829	X-C motif chemokine receptor 1 [Source:HGNC Symbol;Acc:HGNC:1625]	0.759689566666668	0.0195031498226255
ENSG00000173762	CD7	924	CD7 molecule [Source:HGNC Symbol;Acc:HGNC:1695]	-0.674547333333335	0.00065487803968543
ENSG00000173786	CNP	1267	2'	3'-cyclic nucleotide 3' phosphodiesterase [Source:HGNC Symbol;Acc:HGNC:2158]	0.746576738095243	0.000215071401278633
ENSG00000173821	AC124319.1	57674	ring finger protein 213 [Source:NCBI gene;Acc:57674]	1.08234547619048	9.57944255208369e-06
ENSG00000173825	TIGD3	220359	tigger transposable element derived 3 [Source:HGNC Symbol;Acc:HGNC:18334]	-1.36224685714286	9.93890544176323e-08
ENSG00000173868	PHOSPHO1	162466	phosphoethanolamine/phosphocholine phosphatase [Source:HGNC Symbol;Acc:HGNC:16815]	-1.13055664285715	0.00174537356662672
ENSG00000173917	HOXB2	3212	homeobox B2 [Source:HGNC Symbol;Acc:HGNC:5113]	-0.742030076190479	7.27460109847695e-05
ENSG00000174021	GNG5	2787	G protein subunit gamma 5 [Source:HGNC Symbol;Acc:HGNC:4408]	0.720074238095242	6.89660884878989e-08
ENSG00000174080	CTSF	8722	cathepsin F [Source:HGNC Symbol;Acc:HGNC:2531]	-0.965226595238097	8.94409379016479e-07
ENSG00000174132	FAM174A	345757	family with sequence similarity 174 member A [Source:HGNC Symbol;Acc:HGNC:24943]	-0.817998071428576	2.0735671097852e-06
ENSG00000174292	TNK1	8711	tyrosine kinase non receptor 1 [Source:HGNC Symbol;Acc:HGNC:11940]	-0.666330261904767	0.00110562030086935
ENSG00000174307	PHLDA3	23612	pleckstrin homology like domain family A member 3 [Source:HGNC Symbol;Acc:HGNC:8934]	0.963892992857138	0.000337877167366326
ENSG00000174326	SLC16A11	162515	solute carrier family 16 member 11 [Source:HGNC Symbol;Acc:HGNC:23093]	-0.939446545238096	1.24524623538464e-05
ENSG00000174371	EXO1	9156	exonuclease 1 [Source:HGNC Symbol;Acc:HGNC:3511]	1.28511643571429	0.00149391322265798
ENSG00000077152	UBE2T	29089	ubiquitin conjugating enzyme E2 T [Source:HGNC Symbol;Acc:HGNC:25009]	0.869038007142853	0.0174043802336869
ENSG00000174469	CNTNAP2	26047	contactin associated protein like 2 [Source:HGNC Symbol;Acc:HGNC:13830]	-0.980118171428573	0.00110359549133032
ENSG00000174500	GCSAM	257144	germinal center associated signaling and motility [Source:HGNC Symbol;Acc:HGNC:20253]	-0.626963619047626	0.000103240761546234
ENSG00000174669	SLC29A2	3177	solute carrier family 29 member 2 [Source:HGNC Symbol;Acc:HGNC:11004]	-0.786798142857142	8.42066780182585e-06
ENSG00000174791	RIN1	9610	Ras and Rab interactor 1 [Source:HGNC Symbol;Acc:HGNC:18749]	0.639760952380946	0.001004297375308
ENSG00000174807	CD248	57124	CD248 molecule [Source:HGNC Symbol;Acc:HGNC:18219]	-1.04685900000001	2.80093529565228e-05
ENSG00000159433	STARD9	57519	StAR related lipid transfer domain containing 9 [Source:HGNC Symbol;Acc:HGNC:19162]	-0.737511916603834	2.32643934795684e-05
ENSG00000159445	THEM4	117145	thioesterase superfamily member 4 [Source:HGNC Symbol;Acc:HGNC:17947]	-0.718290335148245	4.44541959586861e-06
ENSG00000175063	UBE2C	11065	ubiquitin conjugating enzyme E2 C [Source:HGNC Symbol;Acc:HGNC:15937]	1.08966025714285	0.00129439045345458
ENSG00000175130	MARCKSL1	65108	MARCKS like 1 [Source:HGNC Symbol;Acc:HGNC:7142]	-0.607367285714281	3.43861180060868e-06
ENSG00000175265	GOLGA8A	23015	golgin A8 family member A [Source:HGNC Symbol;Acc:HGNC:31972]	-0.727263452380962	0.000281468666633335
ENSG00000159556	ISL2	64843	ISL LIM homeobox 2 [Source:HGNC Symbol;Acc:HGNC:18524]	-0.765893663020716	0.00131529075830784
ENSG00000175414	ARL10	285598	ADP ribosylation factor like GTPase 10 [Source:HGNC Symbol;Acc:HGNC:22042]	-0.615895623809521	1.2862019028869e-05
ENSG00000175505	CLCF1	23529	cardiotrophin like cytokine factor 1 [Source:HGNC Symbol;Acc:HGNC:17412]	-0.638733323809527	1.8721470560671e-06
ENSG00000159588	CCDC17	149483	coiled-coil domain containing 17 [Source:HGNC Symbol;Acc:HGNC:26574]	0.669870325756916	0.00295605357912757
ENSG00000175518	UBQLNL	143630	ubiquilin like [Source:HGNC Symbol;Acc:HGNC:28294]	0.937926459523808	0.00430374400145733
ENSG00000175544	CABP4	57010	calcium binding protein 4 [Source:HGNC Symbol;Acc:HGNC:1386]	-0.601271033333333	0.0139187823466617
ENSG00000175592	FOSL1	8061	FOS like 1	AP-1 transcription factor subunit [Source:HGNC Symbol;Acc:HGNC:13718]	1.21052665952381	7.45508089730254e-06
ENSG00000175595	ERCC4	2072	ERCC excision repair 4	endonuclease catalytic subunit [Source:HGNC Symbol;Acc:HGNC:3436]	0.649100792857142	0.00115475108611061
ENSG00000175643	RMI2	116028	RecQ mediated genome instability 2 [Source:HGNC Symbol;Acc:HGNC:28349]	1.66110014285715	1.05304129485217e-06
ENSG00000175707	KDF1	126695	keratinocyte differentiation factor 1 [Source:HGNC Symbol;Acc:HGNC:26624]	-0.84197798333333	2.89115964702453e-05
ENSG00000175894	TSPEAR	54084	thrombospondin type laminin G domain and EAR repeats [Source:HGNC Symbol;Acc:HGNC:1268]	-1.2910357	7.56114268070632e-06
ENSG00000176076	KCNE5	23630	potassium voltage-gated channel subfamily E regulatory subunit 5 [Source:HGNC Symbol;Acc:HGNC:6241]	0.626020057142857	0.00414274869969356
ENSG00000176083	ZNF683	257101	zinc finger protein 683 [Source:HGNC Symbol;Acc:HGNC:28495]	-0.689224928571424	0.0282922181929372
ENSG00000176208	ATAD5	79915	ATPase family AAA domain containing 5 [Source:HGNC Symbol;Acc:HGNC:25752]	0.685064066666671	0.0220591731051115
ENSG00000078053	AMPH	273	amphiphysin [Source:HGNC Symbol;Acc:HGNC:471]	0.595724440476189	0.020508820836921
ENSG00000176261	ZBTB8OS	339487	zinc finger and BTB domain containing 8 opposite strand [Source:HGNC Symbol;Acc:HGNC:24094]	0.609317619047612	1.49724549605703e-07
ENSG00000176293	ZNF135	7694	zinc finger protein 135 [Source:HGNC Symbol;Acc:HGNC:12919]	-0.905219885714288	3.25481595945911e-05
ENSG00000176340	COX8A	1351	cytochrome c oxidase subunit 8A [Source:HGNC Symbol;Acc:HGNC:2294]	0.629742880952385	0.000136403551762441
ENSG00000078081	LAMP3	27074	lysosomal associated membrane protein 3 [Source:HGNC Symbol;Acc:HGNC:14582]	1.50983799047619	0.000874890173653889
ENSG00000078098	FAP	2191	fibroblast activation protein alpha [Source:HGNC Symbol;Acc:HGNC:3590]	1.57045753095238	4.28826233338355e-06
ENSG00000176595	KBTBD11	9920	kelch repeat and BTB domain containing 11 [Source:HGNC Symbol;Acc:HGNC:29104]	-0.71440745238095	2.29928539882899e-05
ENSG00000156738	MS4A1	931	membrane spanning 4-domains A1 [Source:HGNC Symbol;Acc:HGNC:7315]	-0.755681931510434	0.000229317828333263
ENSG00000176749	CDK5R1	8851	cyclin dependent kinase 5 regulatory subunit 1 [Source:HGNC Symbol;Acc:HGNC:1775]	-0.957831728571435	8.18013527241841e-05
ENSG00000176809	LRRC37A3	374819	leucine rich repeat containing 37 member A3 [Source:HGNC Symbol;Acc:HGNC:32427]	0.79170849761905	8.93667312775648e-07
ENSG00000176890	TYMS	7298	thymidylate synthetase [Source:HGNC Symbol;Acc:HGNC:12441]	1.51112102142857	0.00149374727209461
ENSG00000176928	GCNT4	51301	glucosaminyl (N-acetyl) transferase 4 [Source:HGNC Symbol;Acc:HGNC:17973]	-0.902048799999998	0.000513747500268299
ENSG00000177045	SIX5	147912	SIX homeobox 5 [Source:HGNC Symbol;Acc:HGNC:10891]	0.831388073809522	0.0140038855159089
ENSG00000159871	LYPD5	284348	LY6/PLAUR domain containing 5 [Source:HGNC Symbol;Acc:HGNC:26397]	0.604903760562353	0.00421317544752776
ENSG00000177294	FBXO39	162517	F-box protein 39 [Source:HGNC Symbol;Acc:HGNC:28565]	2.11724737380952	4.07396877207034e-09
ENSG00000177301	KCNA2	3737	potassium voltage-gated channel subfamily A member 2 [Source:HGNC Symbol;Acc:HGNC:6220]	0.841944126190477	0.00530430382309738
ENSG00000177303	CASKIN2	57513	CASK interacting protein 2 [Source:HGNC Symbol;Acc:HGNC:18200]	0.612364971428566	0.000961950774083333
ENSG00000177324	BEND2	139105	BEN domain containing 2 [Source:HGNC Symbol;Acc:HGNC:28509]	-0.787837928571429	0.00563899555066648
ENSG00000078589	P2RY10	27334	P2Y receptor family member 10 [Source:HGNC Symbol;Acc:HGNC:19906]	-0.654070476190471	0.0002516523428758
ENSG00000177383	MAGEF1	64110	MAGE family member F1 [Source:HGNC Symbol;Acc:HGNC:29639]	-0.60370338333334	0.00246229464612586
ENSG00000177409	SAMD9L	219285	sterile alpha motif domain containing 9 like [Source:HGNC Symbol;Acc:HGNC:1349]	1.18134980952381	3.43990406593521e-06
ENSG00000078596	ITM2A	9452	integral membrane protein 2A [Source:HGNC Symbol;Acc:HGNC:6173]	-0.652132761904763	0.000443542728798758
ENSG00000177556	ATOX1	475	antioxidant 1 copper chaperone [Source:HGNC Symbol;Acc:HGNC:798]	0.943159404761898	2.02607177176085e-07
ENSG00000177602	HASPIN	83903	histone H3 associated protein kinase [Source:HGNC Symbol;Acc:HGNC:19682]	0.962018457142858	0.0215486978519372
ENSG00000177628	GBA	2629	glucosylceramidase beta [Source:HGNC Symbol;Acc:HGNC:4177]	0.676914547619051	6.71339930663567e-07
ENSG00000078804	TP53INP2	58476	tumor protein p53 inducible nuclear protein 2 [Source:HGNC Symbol;Acc:HGNC:16104]	-0.820200904761906	3.41172993015513e-06
ENSG00000177807	KCNJ10	3766	potassium voltage-gated channel subfamily J member 10 [Source:HGNC Symbol;Acc:HGNC:6256]	0.681695040476192	0.0132960427618581
ENSG00000177943	MAMDC4	158056	MAM domain containing 4 [Source:HGNC Symbol;Acc:HGNC:24083]	0.620594261904763	4.72025477687719e-05
ENSG00000177989	ODF3B	440836	outer dense fiber of sperm tails 3B [Source:HGNC Symbol;Acc:HGNC:34388]	1.04067788095239	4.36360796263329e-06
ENSG00000078900	TP73	7161	tumor protein p73 [Source:HGNC Symbol;Acc:HGNC:12003]	1.40244547619047	0.0285361439826404
ENSG00000178038	ALS2CL	259173	ALS2 C-terminal like [Source:HGNC Symbol;Acc:HGNC:20605]	-1.07448404761905	8.23681677384154e-09
ENSG00000178075	GRAMD1C	54762	GRAM domain containing 1C [Source:HGNC Symbol;Acc:HGNC:25252]	-1.42507112142857	6.62296690560842e-05
ENSG00000178175	ZNF366	167465	zinc finger protein 366 [Source:HGNC Symbol;Acc:HGNC:18316]	0.71258859285714	0.0363003699374845
ENSG00000178404	CEP295NL	100653515	CEP295 N-terminal like [Source:HGNC Symbol;Acc:HGNC:44659]	1.0983393452381	0.00130037119084835
ENSG00000178445	GLDC	2731	glycine decarboxylase [Source:HGNC Symbol;Acc:HGNC:4313]	1.16496245238095	0.0121840544252384
ENSG00000079215	SLC1A3	6507	solute carrier family 1 member 3 [Source:HGNC Symbol;Acc:HGNC:10941]	0.886262740476187	0.00197189903726756
ENSG00000178685	PARP10	84875	poly(ADP-ribose) polymerase family member 10 [Source:HGNC Symbol;Acc:HGNC:25895]	0.760323476190468	0.00037477233677822
ENSG00000079263	SP140	11262	SP140 nuclear body protein [Source:HGNC Symbol;Acc:HGNC:17133]	1.01821304761905	5.64257088860846e-07
ENSG00000178726	THBD	7056	thrombomodulin [Source:HGNC Symbol;Acc:HGNC:11784]	-0.727261071428574	0.0145718978180897
ENSG00000160111	CPAMD8	27151	C3 and PZP like alpha-2-macroglobulin domain containing 8 [Source:HGNC Symbol;Acc:HGNC:23228]	-0.669196010234977	0.000103585194647243
ENSG00000178809	TRIM73	375593	tripartite motif containing 73 [Source:HGNC Symbol;Acc:HGNC:18162]	-0.717425123809524	0.000496001405184401
ENSG00000178947	SMIM10L2A	399668	small integral membrane protein 10 like 2A [Source:HGNC Symbol;Acc:HGNC:34499]	-1.06327792142858	1.82028908677697e-06
ENSG00000178999	AURKB	9212	aurora kinase B [Source:HGNC Symbol;Acc:HGNC:11390]	1.31844330238095	0.00068296612909269
ENSG00000179044	EXOC3L1	283849	exocyst complex component 3 like 1 [Source:HGNC Symbol;Acc:HGNC:27540]	1.4802968547619	0.000570999235048802
ENSG00000179057	IGSF22	283284	immunoglobulin superfamily member 22 [Source:HGNC Symbol;Acc:HGNC:26750]	-0.741432845238098	0.000330029997020703
ENSG00000079385	CEACAM1	634	carcinoembryonic antigen related cell adhesion molecule 1 [Source:HGNC Symbol;Acc:HGNC:1814]	1.21215535714286	0.000157228997287151
ENSG00000079393	DUSP13	51207	dual specificity phosphatase 13 [Source:HGNC Symbol;Acc:HGNC:19681]	1.19763897380952	8.42552593231334e-05
ENSG00000179218	CALR	811	calreticulin [Source:HGNC Symbol;Acc:HGNC:1455]	0.674817166666665	0.00152103597518304
ENSG00000179331	RAB39A	54734	RAB39A	member RAS oncogene family [Source:HGNC Symbol;Acc:HGNC:16521]	0.808898073809524	0.00107988853196061
ENSG00000179348	GATA2	2624	GATA binding protein 2 [Source:HGNC Symbol;Acc:HGNC:4171]	-0.646912952380957	0.0266557236238135
ENSG00000068489	PRR11	55771	proline rich 11 [Source:HGNC Symbol;Acc:HGNC:25619]	0.807474919292046	1.22843978825593e-05
ENSG00000179456	ZBTB18	10472	zinc finger and BTB domain containing 18 [Source:HGNC Symbol;Acc:HGNC:13030]	-0.650941285714284	0.00321466795913538
ENSG00000179476	C14orf28	122525	chromosome 14 open reading frame 28 [Source:HGNC Symbol;Acc:HGNC:19834]	-0.592529328571429	0.000641031521988297
ENSG00000179542	SLITRK4	139065	SLIT and NTRK like family member 4 [Source:HGNC Symbol;Acc:HGNC:23502]	0.595584183333331	0.0133569294997166
ENSG00000160185	UBASH3A	53347	ubiquitin associated and SH3 domain containing A [Source:HGNC Symbol;Acc:HGNC:12462]	-0.594363667933351	6.14267830417252e-05
ENSG00000179639	FCER1A	2205	Fc fragment of IgE receptor Ia [Source:HGNC Symbol;Acc:HGNC:3609]	-1.61703373809524	7.51048664296861e-06
ENSG00000179761	PIPOX	51268	pipecolic acid and sarcosine oxidase [Source:HGNC Symbol;Acc:HGNC:17804]	0.607899892857146	0.000727330498318849
ENSG00000160191	PDE9A	5152	phosphodiesterase 9A [Source:HGNC Symbol;Acc:HGNC:8795]	-0.749909824455081	0.00709860262671969
ENSG00000179855	GIPC3	126326	GIPC PDZ domain containing family member 3 [Source:HGNC Symbol;Acc:HGNC:18183]	-0.670380502380953	0.00490574362702044
ENSG00000179869	ABCA13	154664	ATP binding cassette subfamily A member 13 [Source:HGNC Symbol;Acc:HGNC:14638]	1.04925908571428	0.00113813750984342
ENSG00000156453	PCDH1	5097	protocadherin 1 [Source:HGNC Symbol;Acc:HGNC:8655]	-0.697157571184574	0.000468207369454602
ENSG00000180061	TMEM150B	284417	transmembrane protein 150B [Source:HGNC Symbol;Acc:HGNC:34415]	1.05301742857142	8.70210178933932e-07
ENSG00000180423	HARBI1	283254	harbinger transposase derived 1 [Source:HGNC Symbol;Acc:HGNC:26522]	0.634135992857138	3.97080454043847e-05
ENSG00000180535	BHLHA15	168620	basic helix-loop-helix family member a15 [Source:HGNC Symbol;Acc:HGNC:22265]	1.28519021190476	0.0196611687502462
ENSG00000180596	HIST1H2BC	8347	histone cluster 1 H2B family member c [Source:HGNC Symbol;Acc:HGNC:4757]	0.968751333333332	1.23914069418653e-08
ENSG00000180758	GPR157	80045	G protein-coupled receptor 157 [Source:HGNC Symbol;Acc:HGNC:23687]	-0.633883152380953	0.00151455031497148
ENSG00000180879	SSR4	6748	signal sequence receptor subunit 4 [Source:HGNC Symbol;Acc:HGNC:11326]	0.621706785714286	0.0231508517550122
ENSG00000160221	GATD3A	8209	glutamine amidotransferase like class 1 domain containing 3A [Source:HGNC Symbol;Acc:HGNC:1273]	0.987583712885609	0.049835975983528
ENSG00000080546	SESN1	27244	sestrin 1 [Source:HGNC Symbol;Acc:HGNC:21595]	-0.687268690476191	1.44863105465787e-06
ENSG00000181036	FCRL6	343413	Fc receptor like 6 [Source:HGNC Symbol;Acc:HGNC:31910]	-0.710496857142862	0.00385795145358145
ENSG00000181045	SLC26A11	284129	solute carrier family 26 member 11 [Source:HGNC Symbol;Acc:HGNC:14471]	-0.815220571428577	6.15867478122528e-07
ENSG00000181381	DDX60L	91351	DExD/H-box 60 like [Source:HGNC Symbol;Acc:HGNC:26429]	0.891307119047621	0.00118356058317536
ENSG00000181585	TMIE	259236	transmembrane inner ear [Source:HGNC Symbol;Acc:HGNC:30800]	-0.611857209523812	0.000655736128986257
ENSG00000181588	MEX3D	399664	mex-3 RNA binding family member D [Source:HGNC Symbol;Acc:HGNC:16734]	-0.667471421428576	0.000716544895020453
ENSG00000181616	OR52H1	390067	olfactory receptor family 52 subfamily H member 1 [Source:HGNC Symbol;Acc:HGNC:15218]	0.607331704761904	0.00994228165221194
ENSG00000181649	PHLDA2	7262	pleckstrin homology like domain family A member 2 [Source:HGNC Symbol;Acc:HGNC:12385]	0.838302947619045	5.12913914004356e-05
ENSG00000181652	ATG9B	285973	autophagy related 9B [Source:HGNC Symbol;Acc:HGNC:21899]	-0.728158833333332	0.000119173904506546
ENSG00000181722	ZBTB20	26137	zinc finger and BTB domain containing 20 [Source:HGNC Symbol;Acc:HGNC:13503]	0.728712942857134	0.00632872060244304
ENSG00000181754	AMIGO1	57463	adhesion molecule with Ig like domain 1 [Source:HGNC Symbol;Acc:HGNC:20824]	-0.943301904761906	3.72840839315225e-07
ENSG00000181894	ZNF329	79673	zinc finger protein 329 [Source:HGNC Symbol;Acc:HGNC:14209]	-0.598278309523813	0.00010374982784381
ENSG00000181963	OR52K2	119774	olfactory receptor family 52 subfamily K member 2 [Source:HGNC Symbol;Acc:HGNC:15223]	1.55309105714286	0.000259405989250462
ENSG00000080986	NDC80	10403	NDC80 kinetochore complex component [Source:HGNC Symbol;Acc:HGNC:16909]	0.990048426190478	0.000164720943994678
ENSG00000182117	NOP10	55505	NOP10 ribonucleoprotein [Source:HGNC Symbol;Acc:HGNC:14378]	0.61493461904762	1.3145364276854e-06
ENSG00000182158	CREB3L2	64764	cAMP responsive element binding protein 3 like 2 [Source:HGNC Symbol;Acc:HGNC:23720]	0.848045428571428	3.66557827795467e-07
ENSG00000182185	RAD51B	5890	RAD51 paralog B [Source:HGNC Symbol;Acc:HGNC:9822]	0.798302976190472	6.09356966233687e-05
ENSG00000182230	FAM153B	202134	family with sequence similarity 153 member B [Source:HGNC Symbol;Acc:HGNC:27323]	-0.769255183333334	0.0125886068132477
ENSG00000182272	B4GALNT4	338707	beta-1	4-N-acetyl-galactosaminyltransferase 4 [Source:HGNC Symbol;Acc:HGNC:26315]	-0.714262264285713	0.00599342083312643
ENSG00000182287	AP1S2	8905	adaptor related protein complex 1 subunit sigma 2 [Source:HGNC Symbol;Acc:HGNC:560]	-0.595452285714295	0.0010360650736761
ENSG00000081059	TCF7	6932	transcription factor 7 [Source:HGNC Symbol;Acc:HGNC:11639]	-1.04333483333334	5.66526364693908e-08
ENSG00000156869	FRRS1	391059	ferric chelate reductase 1 [Source:HGNC Symbol;Acc:HGNC:27622]	0.649929717481235	0.0183419708531547
ENSG00000182481	KPNA2	3838	karyopherin subunit alpha 2 [Source:HGNC Symbol;Acc:HGNC:6395]	0.814846119047616	0.00171477649525692
ENSG00000182557	SPNS3	201305	sphingolipid transporter 3 (putative) [Source:HGNC Symbol;Acc:HGNC:28433]	-0.973989666666672	0.00251008998380656
ENSG00000081181	ARG2	384	arginase 2 [Source:HGNC Symbol;Acc:HGNC:664]	0.641502216666666	0.00462443273465067
ENSG00000182580	EPHB3	2049	EPH receptor B3 [Source:HGNC Symbol;Acc:HGNC:3394]	-0.941189697619049	3.52199201865696e-05
ENSG00000182809	CRIP2	1397	cysteine rich protein 2 [Source:HGNC Symbol;Acc:HGNC:2361]	-1.01031885714286	7.45077235725225e-05
ENSG00000182866	LCK	3932	LCK proto-oncogene	Src family tyrosine kinase [Source:HGNC Symbol;Acc:HGNC:6524]	-0.632054999999996	0.000119941191570255
ENSG00000183010	PYCR1	5831	pyrroline-5-carboxylate reductase 1 [Source:HGNC Symbol;Acc:HGNC:9721]	1.15176055	0.010451578953388
ENSG00000183018	AC118754.1	124976	sphingolipid transporter 2 [Source:NCBI gene;Acc:124976]	-0.676685104761912	0.00322227232896741
ENSG00000183019	MCEMP1	199675	mast cell expressed membrane protein 1 [Source:HGNC Symbol;Acc:HGNC:27291]	1.22609992857142	5.36858564519181e-05
ENSG00000160446	ZDHHC12	84885	zinc finger DHHC-type containing 12 [Source:HGNC Symbol;Acc:HGNC:19159]	0.62494319025935	2.50337907479549e-05
ENSG00000183049	CAMK1D	57118	calcium/calmodulin dependent protein kinase ID [Source:HGNC Symbol;Acc:HGNC:19341]	-0.655301666666666	0.00134787649643981
ENSG00000183087	GAS6	2621	growth arrest specific 6 [Source:HGNC Symbol;Acc:HGNC:4168]	1.37017607142857	9.83393112389558e-07
ENSG00000183091	NEB	4703	nebulin [Source:HGNC Symbol;Acc:HGNC:7720]	0.635909340476189	0.0252356917904993
ENSG00000183134	PTGDR2	11251	prostaglandin D2 receptor 2 [Source:HGNC Symbol;Acc:HGNC:4502]	-1.04613835714286	0.000453652905717572
ENSG00000183137	CEP57L1	285753	centrosomal protein 57 like 1 [Source:HGNC Symbol;Acc:HGNC:21561]	0.617671840476191	0.00148927761989029
ENSG00000183160	TMEM119	338773	transmembrane protein 119 [Source:HGNC Symbol;Acc:HGNC:27884]	0.758765066666667	0.0132453561615032
ENSG00000183347	GBP6	163351	guanylate binding protein family member 6 [Source:HGNC Symbol;Acc:HGNC:25395]	0.975884885714278	0.00404042442176452
ENSG00000183486	MX2	4600	MX dynamin like GTPase 2 [Source:HGNC Symbol;Acc:HGNC:7533]	0.610149142857139	0.0244300575897845
ENSG00000183508	TENT5C	54855	terminal nucleotidyltransferase 5C [Source:HGNC Symbol;Acc:HGNC:24712]	0.972193833333327	0.000981754491580822
ENSG00000183570	PCBP3	54039	poly(rC) binding protein 3 [Source:HGNC Symbol;Acc:HGNC:8651]	-0.659592254761906	0.00120517545340805
ENSG00000183598	HIST2H3D	653604	histone cluster 2 H3 family member d [Source:HGNC Symbol;Acc:HGNC:25311]	1.03675007380952	1.24439445278967e-05
ENSG00000183621	ZNF438	220929	zinc finger protein 438 [Source:HGNC Symbol;Acc:HGNC:21029]	0.679843785714279	0.00220619544088968
ENSG00000183625	CCR3	1232	C-C motif chemokine receptor 3 [Source:HGNC Symbol;Acc:HGNC:1604]	-1.00734311904762	0.000375607141092608
ENSG00000082074	FYB1	2533	FYN binding protein 1 [Source:HGNC Symbol;Acc:HGNC:4036]	0.595668928571424	0.00628372809011276
ENSG00000183688	RFLNB	359845	refilin B [Source:HGNC Symbol;Acc:HGNC:28705]	-1.16670523809524	2.12945937101572e-08
ENSG00000183690	EFHC2	80258	EF-hand domain containing 2 [Source:HGNC Symbol;Acc:HGNC:26233]	-0.771124821428574	0.000201685399377668
ENSG00000183691	NOG	9241	noggin [Source:HGNC Symbol;Acc:HGNC:7866]	-2.09740616190476	1.31083764769262e-10
ENSG00000183763	TRAIP	10293	TRAF interacting protein [Source:HGNC Symbol;Acc:HGNC:30764]	0.769296414285709	0.0145758061433903
ENSG00000183773	AIFM3	150209	apoptosis inducing factor mitochondria associated 3 [Source:HGNC Symbol;Acc:HGNC:26398]	0.650781845238093	0.00806469468755578
ENSG00000183784	C9orf66	NA	chromosome 9 open reading frame 66 [Source:HGNC Symbol;Acc:HGNC:26436]	0.637479049999996	0.00647254378653363
ENSG00000160654	CD3G	917	CD3g molecule [Source:HGNC Symbol;Acc:HGNC:1675]	-0.770674115902649	1.08559082465356e-05
ENSG00000183837	PNMA3	29944	PNMA family member 3 [Source:HGNC Symbol;Acc:HGNC:18742]	-0.901651576190483	0.00015424361170557
ENSG00000183856	IQGAP3	128239	IQ motif containing GTPase activating protein 3 [Source:HGNC Symbol;Acc:HGNC:20669]	1.06607156904762	0.000154609288291119
ENSG00000183918	SH2D1A	4068	SH2 domain containing 1A [Source:HGNC Symbol;Acc:HGNC:10820]	-0.58863011904762	0.00345100587696176
ENSG00000183960	KCNH8	131096	potassium voltage-gated channel subfamily H member 8 [Source:HGNC Symbol;Acc:HGNC:18864]	-0.653173071428573	0.00558286801827476
ENSG00000183971	NPW	283869	neuropeptide W [Source:HGNC Symbol;Acc:HGNC:30509]	1.12684332380952	1.8295975696838e-05
ENSG00000184060	ADAP2	55803	ArfGAP with dual PH domains 2 [Source:HGNC Symbol;Acc:HGNC:16487]	0.638768547619042	0.00017331010369381
ENSG00000184076	UQCR10	29796	ubiquinol-cytochrome c reductase	complex III subunit X [Source:HGNC Symbol;Acc:HGNC:30863]	0.596702214285713	0.000155009556761518
ENSG00000067221	STOML1	9399	stomatin like 1 [Source:HGNC Symbol;Acc:HGNC:14560]	0.70936005045694	6.7003102040281e-06
ENSG00000184221	OLIG1	116448	oligodendrocyte transcription factor 1 [Source:HGNC Symbol;Acc:HGNC:16983]	-0.842562690476194	0.000495885333737174
ENSG00000184260	HIST2H2AC	8338	histone cluster 2 H2A family member c [Source:HGNC Symbol;Acc:HGNC:4738]	1.30406769047619	3.64684749423445e-07
ENSG00000082512	TRAF5	7188	TNF receptor associated factor 5 [Source:HGNC Symbol;Acc:HGNC:12035]	-0.651025666666664	6.29750575570367e-07
ENSG00000184270	HIST2H2AB	317772	histone cluster 2 H2A family member b [Source:HGNC Symbol;Acc:HGNC:20508]	1.42147566190476	4.65969884173498e-06
ENSG00000184271	AC139768.1	5463	POU class 6 homeobox 1 [Source:NCBI gene;Acc:5463]	-0.750133166666668	5.19452634016157e-10
ENSG00000082515	MRPL22	29093	mitochondrial ribosomal protein L22 [Source:HGNC Symbol;Acc:HGNC:14480]	0.82189347619048	0.00106535467472109
ENSG00000184305	CCSER1	401145	coiled-coil serine rich protein 1 [Source:HGNC Symbol;Acc:HGNC:29349]	0.602484923809522	0.011331293842166
ENSG00000184357	HIST1H1B	3009	histone cluster 1 H1 family member b [Source:HGNC Symbol;Acc:HGNC:4719]	2.92090172380952	1.41295468279691e-05
ENSG00000184428	TOP1MT	116447	DNA topoisomerase I mitochondrial [Source:HGNC Symbol;Acc:HGNC:29787]	-0.593457833333336	1.65900082456224e-06
ENSG00000184451	CCR10	2826	C-C motif chemokine receptor 10 [Source:HGNC Symbol;Acc:HGNC:4474]	1.2016516047619	0.00150930624302659
ENSG00000184492	FOXD4L1	200350	forkhead box D4 like 1 [Source:HGNC Symbol;Acc:HGNC:18521]	0.665742499999998	0.00168037553203539
ENSG00000184545	DUSP8	1850	dual specificity phosphatase 8 [Source:HGNC Symbol;Acc:HGNC:3074]	-0.613943140476188	0.000144061228890666
ENSG00000184557	SOCS3	9021	suppressor of cytokine signaling 3 [Source:HGNC Symbol;Acc:HGNC:19391]	0.643859047619047	0.0302870763844382
ENSG00000184613	NELL2	4753	neural EGFL like 2 [Source:HGNC Symbol;Acc:HGNC:7751]	-1.5336495952381	1.51149939166814e-08
ENSG00000184661	CDCA2	157313	cell division cycle associated 2 [Source:HGNC Symbol;Acc:HGNC:14623]	1.44997152857143	0.000576114680348809
ENSG00000184678	HIST2H2BE	8349	histone cluster 2 H2B family member e [Source:HGNC Symbol;Acc:HGNC:4760]	1.03001323809524	8.16345229173534e-07
ENSG00000184831	APOO	79135	apolipoprotein O [Source:HGNC Symbol;Acc:HGNC:28727]	0.586705638095236	0.0419600644680794
ENSG00000184979	USP18	11274	ubiquitin specific peptidase 18 [Source:HGNC Symbol;Acc:HGNC:12616]	1.80181130952381	0.000228608679297107
ENSG00000184988	TMEM106A	113277	transmembrane protein 106A [Source:HGNC Symbol;Acc:HGNC:28288]	0.779710452380963	2.34485477518445e-07
ENSG00000185088	RPS27L	51065	ribosomal protein S27 like [Source:HGNC Symbol;Acc:HGNC:18476]	0.67468371428571	0.000162725489160886
ENSG00000185101	ANO9	338440	anoctamin 9 [Source:HGNC Symbol;Acc:HGNC:20679]	-0.604518595238103	2.23872556089222e-05
ENSG00000185112	FAM43A	131583	family with sequence similarity 43 member A [Source:HGNC Symbol;Acc:HGNC:26888]	-0.80624169047619	5.19452634016157e-10
ENSG00000185130	HIST1H2BL	8340	histone cluster 1 H2B family member l [Source:HGNC Symbol;Acc:HGNC:4748]	1.44180122619047	2.1822867501019e-05
ENSG00000185155	MIXL1	83881	Mix paired-like homeobox [Source:HGNC Symbol;Acc:HGNC:13363]	1.86320095714285	0.0138087689924483
ENSG00000185261	KIAA0825	285600	KIAA0825 [Source:HGNC Symbol;Acc:HGNC:28532]	0.733403183333332	0.015276616072097
ENSG00000160856	FCRL3	115352	Fc receptor like 3 [Source:HGNC Symbol;Acc:HGNC:18506]	-0.780203875076678	1.2088969407537e-05
ENSG00000185338	SOCS1	8651	suppressor of cytokine signaling 1 [Source:HGNC Symbol;Acc:HGNC:19383]	1.17943795238095	0.000311713336087079
ENSG00000185339	TCN2	6948	transcobalamin 2 [Source:HGNC Symbol;Acc:HGNC:11653]	1.78887054761904	6.82181053124567e-08
ENSG00000185480	PARPBP	55010	PARP1 binding protein [Source:HGNC Symbol;Acc:HGNC:26074]	0.603549885714282	0.0109078795738255
ENSG00000185482	STAC3	246329	SH3 and cysteine rich domain 3 [Source:HGNC Symbol;Acc:HGNC:28423]	0.772072190476189	3.06666887593826e-05
ENSG00000185499	MUC1	4582	mucin 1	cell surface associated [Source:HGNC Symbol;Acc:HGNC:7508]	1.15904677857143	3.88500672856484e-09
ENSG00000185507	IRF7	3665	interferon regulatory factor 7 [Source:HGNC Symbol;Acc:HGNC:6122]	1.41934747619047	5.2796196055194e-06
ENSG00000185745	IFIT1	3434	interferon induced protein with tetratricopeptide repeats 1 [Source:HGNC Symbol;Acc:HGNC:5407]	1.24942471428572	0.00453781661839776
ENSG00000185880	TRIM69	140691	tripartite motif containing 69 [Source:HGNC Symbol;Acc:HGNC:17857]	0.956089238095236	5.10658978232707e-07
ENSG00000185885	IFITM1	8519	interferon induced transmembrane protein 1 [Source:HGNC Symbol;Acc:HGNC:5412]	1.33870988095238	1.49724549605703e-07
ENSG00000160932	LY6E	4061	lymphocyte antigen 6 family member E [Source:HGNC Symbol;Acc:HGNC:6727]	1.57224686061125	3.35778830260327e-05
ENSG00000185897	FFAR3	2865	free fatty acid receptor 3 [Source:HGNC Symbol;Acc:HGNC:4499]	1.14918472619047	0.000566887653981172
ENSG00000185909	KLHDC8B	200942	kelch domain containing 8B [Source:HGNC Symbol;Acc:HGNC:28557]	0.763386952380953	0.0115643520656798
ENSG00000186017	ZNF566	84924	zinc finger protein 566 [Source:HGNC Symbol;Acc:HGNC:25919]	-0.629197997619046	0.000129550454792576
ENSG00000186049	KRT73	319101	keratin 73 [Source:HGNC Symbol;Acc:HGNC:28928]	-0.908329645238094	0.0136579759787142
ENSG00000160957	RECQL4	9401	RecQ like helicase 4 [Source:HGNC Symbol;Acc:HGNC:9949]	0.854016770224646	0.0173213971152732
ENSG00000160963	COL26A1	136227	collagen type XXVI alpha 1 chain [Source:HGNC Symbol;Acc:HGNC:18038]	-0.595177426081114	0.0432332419520908
ENSG00000186174	BCL9L	283149	BCL9 like [Source:HGNC Symbol;Acc:HGNC:23688]	-0.625466285714289	2.89582744221079e-07
ENSG00000186185	KIF18B	146909	kinesin family member 18B [Source:HGNC Symbol;Acc:HGNC:27102]	1.79711283095238	1.64433859026481e-05
ENSG00000186310	NAP1L3	4675	nucleosome assembly protein 1 like 3 [Source:HGNC Symbol;Acc:HGNC:7639]	-0.653620602380953	0.000536525471102786
ENSG00000186409	CCDC30	728621	coiled-coil domain containing 30 [Source:HGNC Symbol;Acc:HGNC:26103]	0.901283185714282	0.000247960008968662
ENSG00000160999	SH2B2	10603	SH2B adaptor protein 2 [Source:HGNC Symbol;Acc:HGNC:17381]	0.614316823712048	0.000127553694937668
ENSG00000186567	CEACAM19	56971	carcinoembryonic antigen related cell adhesion molecule 19 [Source:HGNC Symbol;Acc:HGNC:31951]	-0.886189959523813	0.000159685413269025
ENSG00000186583	SPATC1	375686	spermatogenesis and centriole associated 1 [Source:HGNC Symbol;Acc:HGNC:30510]	1.40452452380952	0.00025446752246709
ENSG00000186638	KIF24	347240	kinesin family member 24 [Source:HGNC Symbol;Acc:HGNC:19916]	0.827375388095235	0.001223698909479
ENSG00000068912	ERLEC1	27248	endoplasmic reticulum lectin 1 [Source:HGNC Symbol;Acc:HGNC:25222]	0.644030024873119	0.0428105908755521
ENSG00000186806	VSIG10L	147645	V-set and immunoglobulin domain containing 10 like [Source:HGNC Symbol;Acc:HGNC:27111]	0.683492376190474	0.016301649193398
ENSG00000186818	LILRB4	11006	leukocyte immunoglobulin like receptor B4 [Source:HGNC Symbol;Acc:HGNC:6608]	1.09365307142857	1.23914069418653e-08
ENSG00000186854	TRABD2A	129293	TraB domain containing 2A [Source:HGNC Symbol;Acc:HGNC:27013]	-0.926263642857146	7.01720062278258e-06
ENSG00000186918	ZNF395	55893	zinc finger protein 395 [Source:HGNC Symbol;Acc:HGNC:18737]	-0.72633435714285	1.31083764769262e-10
ENSG00000161057	PSMC2	5701	proteasome 26S subunit	ATPase 2 [Source:HGNC Symbol;Acc:HGNC:9548]	0.661437733180428	7.45077235725225e-05
ENSG00000186994	KANK3	256949	KN motif and ankyrin repeat domains 3 [Source:HGNC Symbol;Acc:HGNC:24796]	-0.653469842857147	0.0011824918462034
ENSG00000187037	GPR141	353345	G protein-coupled receptor 141 [Source:HGNC Symbol;Acc:HGNC:19997]	0.602311359523812	0.0177497043705334
ENSG00000187116	LILRA5	353514	leukocyte immunoglobulin like receptor A5 [Source:HGNC Symbol;Acc:HGNC:16309]	0.91982014285715	7.78118759681937e-06
ENSG00000085063	CD59	966	CD59 molecule (CD59 blood group) [Source:HGNC Symbol;Acc:HGNC:1689]	0.992411142857136	1.90155492399258e-07
ENSG00000187189	TSPYL4	23270	TSPY like 4 [Source:HGNC Symbol;Acc:HGNC:21559]	-0.702448880952385	1.77010840062801e-05
ENSG00000187231	SESTD1	91404	SEC14 and spectrin domain containing 1 [Source:HGNC Symbol;Acc:HGNC:18379]	0.606102476190472	0.0021491236882325
ENSG00000187583	PLEKHN1	84069	pleckstrin homology domain containing N1 [Source:HGNC Symbol;Acc:HGNC:25284]	0.712891495238091	0.000658419665165195
ENSG00000187608	ISG15	9636	ISG15 ubiquitin like modifier [Source:HGNC Symbol;Acc:HGNC:4053]	1.90717619047619	6.85312678317125e-05
ENSG00000187741	FANCA	2175	FA complementation group A [Source:HGNC Symbol;Acc:HGNC:3582]	0.893196761904758	2.47810802471091e-07
ENSG00000085449	WDFY1	57590	WD repeat and FYVE domain containing 1 [Source:HGNC Symbol;Acc:HGNC:20451]	0.668308404761905	0.000419426932702566
ENSG00000187837	HIST1H1C	3006	histone cluster 1 H1 family member c [Source:HGNC Symbol;Acc:HGNC:4716]	1.06158304761905	5.13104846343636e-06
ENSG00000085465	OVGP1	5016	oviductal glycoprotein 1 [Source:HGNC Symbol;Acc:HGNC:8524]	-0.861208526190481	1.60014500825837e-05
ENSG00000187862	TTC24	164118	tetratricopeptide repeat domain 24 [Source:HGNC Symbol;Acc:HGNC:32348]	-0.778047119047619	0.0096888075314711
ENSG00000161381	PLXDC1	57125	plexin domain containing 1 [Source:HGNC Symbol;Acc:HGNC:20945]	-1.2954220444566	4.54994515094901e-09
ENSG00000085563	ABCB1	5243	ATP binding cassette subfamily B member 1 [Source:HGNC Symbol;Acc:HGNC:40]	-0.923721773809525	3.81561216178173e-06
ENSG00000188037	CLCN1	1180	chloride voltage-gated channel 1 [Source:HGNC Symbol;Acc:HGNC:2019]	0.591780764285712	0.044183899501317
ENSG00000188157	AGRN	375790	agrin [Source:HGNC Symbol;Acc:HGNC:329]	0.89033871428571	0.00927525580646394
ENSG00000188167	TMPPE	643853	transmembrane protein with metallophosphoesterase domain [Source:HGNC Symbol;Acc:HGNC:33865]	0.837645914285707	0.000432694375769451
ENSG00000161513	FDXR	2232	ferredoxin reductase [Source:HGNC Symbol;Acc:HGNC:3642]	0.621680592070561	0.00467501555735802
ENSG00000188282	RUFY4	285180	RUN and FYVE domain containing 4 [Source:HGNC Symbol;Acc:HGNC:24804]	1.6832469547619	8.88603398242884e-06
ENSG00000188290	HES4	57801	hes family bHLH transcription factor 4 [Source:HGNC Symbol;Acc:HGNC:24149]	1.13249433333333	0.0155768478068871
ENSG00000188313	PLSCR1	5359	phospholipid scramblase 1 [Source:HGNC Symbol;Acc:HGNC:9092]	1.18547054761904	3.73485511901896e-05
ENSG00000161551	ZNF577	84765	zinc finger protein 577 [Source:HGNC Symbol;Acc:HGNC:28673]	-0.586459196652937	0.00843334918766928
ENSG00000188486	H2AFX	3014	H2A histone family member X [Source:HGNC Symbol;Acc:HGNC:4739]	0.611711357142848	0.0206558153371702
ENSG00000085840	ORC1	4998	origin recognition complex subunit 1 [Source:HGNC Symbol;Acc:HGNC:8487]	0.948452114285709	0.0287597376400984
ENSG00000188536	HBA2	3040	hemoglobin subunit alpha 2 [Source:HGNC Symbol;Acc:HGNC:4824]	-1.17805169047618	0.0395835784244776
ENSG00000188582	PAQR9	344838	progestin and adipoQ receptor family member 9 [Source:HGNC Symbol;Acc:HGNC:30131]	0.748700969047613	0.013040460546338
ENSG00000188636	RTL6	84247	retrotransposon Gag like 6 [Source:HGNC Symbol;Acc:HGNC:13343]	-0.644096023809526	2.48290768579025e-06
ENSG00000188707	ZBED6CL	113763	ZBED6 C-terminal like [Source:HGNC Symbol;Acc:HGNC:21720]	-0.648851785714291	6.52604015380803e-06
ENSG00000085999	RAD54L	8438	RAD54 like [Source:HGNC Symbol;Acc:HGNC:9826]	1.21146608809524	0.00209689433780705
ENSG00000188747	NOXA1	10811	NADPH oxidase activator 1 [Source:HGNC Symbol;Acc:HGNC:10668]	-0.658966357142855	2.87915903705573e-06
ENSG00000188760	TMEM198	130612	transmembrane protein 198 [Source:HGNC Symbol;Acc:HGNC:33704]	0.713993688095236	0.00934100323960142
ENSG00000188785	ZNF548	147694	zinc finger protein 548 [Source:HGNC Symbol;Acc:HGNC:26561]	-0.611066523809528	1.95837063791351e-05
ENSG00000188786	MTF1	4520	metal regulatory transcription factor 1 [Source:HGNC Symbol;Acc:HGNC:7428]	0.675364738095235	2.15980786750125e-05
ENSG00000161640	SIGLEC11	114132	sialic acid binding Ig like lectin 11 [Source:HGNC Symbol;Acc:HGNC:15622]	0.882331735698573	0.00323905341890227
ENSG00000188820	CALHM6	441168	calcium homeostasis modulator family member 6 [Source:HGNC Symbol;Acc:HGNC:33391]	1.11297792857143	0.000266138296804946
ENSG00000188822	CNR2	1269	cannabinoid receptor 2 [Source:HGNC Symbol;Acc:HGNC:2160]	-0.599060380952379	0.000475513001463122
ENSG00000086065	CHMP5	51510	charged multivesicular body protein 5 [Source:HGNC Symbol;Acc:HGNC:26942]	0.654064738095229	0.0032401327700722
ENSG00000189007	ADAT2	134637	adenosine deaminase tRNA specific 2 [Source:HGNC Symbol;Acc:HGNC:21172]	-0.85020725952381	0.000718188462186098
ENSG00000189013	KIR2DL4	3805	killer cell immunoglobulin like receptor	two Ig domains and long cytoplasmic tail 4 [Source:HGNC Symbol;Acc:HGNC:6332]	0.939584838095238	0.00225588552165645
ENSG00000156970	BUB1B	701	BUB1 mitotic checkpoint serine/threonine kinase B [Source:HGNC Symbol;Acc:HGNC:1149]	0.954774116560346	0.0242263664194943
ENSG00000189233	NUGGC	389643	nuclear GTPase	germinal center associated [Source:HGNC Symbol;Acc:HGNC:33550]	0.824846716666674	0.0301282928459093
ENSG00000161681	SHANK1	50944	SH3 and multiple ankyrin repeat domains 1 [Source:HGNC Symbol;Acc:HGNC:15474]	-0.776518597066471	0.00190015057186977
ENSG00000189325	C6orf222	389384	chromosome 6 open reading frame 222 [Source:HGNC Symbol;Acc:HGNC:33769]	0.606454171428569	0.0033265114135052
ENSG00000189337	KAZN	23254	kazrin	periplakin interacting protein [Source:HGNC Symbol;Acc:HGNC:29173]	-0.771156104761911	0.0271573711907006
ENSG00000189376	C8orf76	84933	chromosome 8 open reading frame 76 [Source:HGNC Symbol;Acc:HGNC:25924]	0.592269926190476	0.000930005432325097
ENSG00000189409	MMP23B	8510	matrix metallopeptidase 23B [Source:HGNC Symbol;Acc:HGNC:7171]	-0.647681488095241	0.0140669890757714
ENSG00000161791	FMNL3	91010	formin like 3 [Source:HGNC Symbol;Acc:HGNC:23698]	-0.717104510388328	1.31083764769262e-10
ENSG00000196116	TDRD7	23424	tudor domain containing 7 [Source:HGNC Symbol;Acc:HGNC:30831]	0.641040833333335	0.000725445021641527
ENSG00000196123	KIAA0895L	653319	KIAA0895 like [Source:HGNC Symbol;Acc:HGNC:34408]	1.03475666666666	7.47780040332257e-05
ENSG00000196141	SPATS2L	26010	spermatogenesis associated serine rich 2 like [Source:HGNC Symbol;Acc:HGNC:24574]	1.865453	3.22130056627879e-05
ENSG00000196155	PLEKHG4	25894	pleckstrin homology and RhoGEF domain containing G4 [Source:HGNC Symbol;Acc:HGNC:24501]	-0.82277167380953	0.000714591568412077
ENSG00000161800	RACGAP1	29127	Rac GTPase activating protein 1 [Source:HGNC Symbol;Acc:HGNC:9804]	0.673169945930175	0.00870359424653337
ENSG00000196177	ACADSB	36	acyl-CoA dehydrogenase short/branched chain [Source:HGNC Symbol;Acc:HGNC:91]	-0.588358361904762	0.0148505930261631
ENSG00000196358	NTNG2	84628	netrin G2 [Source:HGNC Symbol;Acc:HGNC:14288]	0.837218619047626	0.00205638890802942
ENSG00000196369	SRGAP2B	647135	SLIT-ROBO Rho GTPase activating protein 2B [Source:HGNC Symbol;Acc:HGNC:35237]	0.630143942857144	0.0267095434295519
ENSG00000196372	ASB13	79754	ankyrin repeat and SOCS box containing 13 [Source:HGNC Symbol;Acc:HGNC:19765]	-0.615673880952381	9.45912333093708e-05
ENSG00000196411	EPHB4	2050	EPH receptor B4 [Source:HGNC Symbol;Acc:HGNC:3395]	-0.980131047619045	0.00011918781389528
ENSG00000196415	PRTN3	5657	proteinase 3 [Source:HGNC Symbol;Acc:HGNC:9495]	1.05789560952381	0.0358446973597376
ENSG00000161888	SPC24	147841	SPC24 component of NDC80 kinetochore complex [Source:HGNC Symbol;Acc:HGNC:26913]	1.21234055610709	0.00479436054634845
ENSG00000196465	MYL6B	140465	myosin light chain 6B [Source:HGNC Symbol;Acc:HGNC:29823]	0.655891428571431	0.0298222999409032
ENSG00000161905	ALOX15	246	arachidonate 15-lipoxygenase [Source:HGNC Symbol;Acc:HGNC:433]	-1.49771619744658	0.00541658888137462
ENSG00000196549	MME	4311	membrane metalloendopeptidase [Source:HGNC Symbol;Acc:HGNC:7154]	-0.962129261904767	8.93534243660167e-05
ENSG00000196550	FAM72A	729533	family with sequence similarity 72 member A [Source:HGNC Symbol;Acc:HGNC:24044]	0.858754373809522	1.3857574401931e-06
ENSG00000087077	TRIP6	7205	thyroid hormone receptor interactor 6 [Source:HGNC Symbol;Acc:HGNC:12311]	0.708542285714286	1.47993114145647e-07
ENSG00000196557	CACNA1H	8912	calcium voltage-gated channel subunit alpha1 H [Source:HGNC Symbol;Acc:HGNC:1395]	-0.880918235714285	1.20415359074779e-05
ENSG00000196562	SULF2	55959	sulfatase 2 [Source:HGNC Symbol;Acc:HGNC:20392]	-0.792891166666681	4.01604237405153e-05
ENSG00000196584	XRCC2	7516	X-ray repair cross complementing 2 [Source:HGNC Symbol;Acc:HGNC:12829]	0.805660859523813	0.00249643838355802
ENSG00000069188	SDK2	54549	sidekick cell adhesion molecule 2 [Source:HGNC Symbol;Acc:HGNC:19308]	-1.22403844632337	3.33058006370573e-06
ENSG00000196653	ZNF502	91392	zinc finger protein 502 [Source:HGNC Symbol;Acc:HGNC:23718]	-0.802364528571431	0.000215818828563468
ENSG00000196664	TLR7	51284	toll like receptor 7 [Source:HGNC Symbol;Acc:HGNC:15631]	0.764353761904756	5.90237948167496e-05
ENSG00000196724	ZNF418	147686	zinc finger protein 418 [Source:HGNC Symbol;Acc:HGNC:20647]	-0.593734185714284	0.0128288012846164
ENSG00000196743	GM2A	2760	GM2 ganglioside activator [Source:HGNC Symbol;Acc:HGNC:4367]	0.656427119047617	3.74256641066687e-07
ENSG00000196747	HIST1H2AI	8329	histone cluster 1 H2A family member i [Source:HGNC Symbol;Acc:HGNC:4725]	1.60846424285714	2.37355964824444e-08
ENSG00000087116	ADAMTS2	9509	ADAM metallopeptidase with thrombospondin type 1 motif 2 [Source:HGNC Symbol;Acc:HGNC:218]	1.98194631904761	0.000887229577394965
ENSG00000196778	OR52K1	390036	olfactory receptor family 52 subfamily K member 1 [Source:HGNC Symbol;Acc:HGNC:15222]	1.39097628333333	4.75878838230461e-05
ENSG00000196787	HIST1H2AG	8969	histone cluster 1 H2A family member g [Source:HGNC Symbol;Acc:HGNC:4737]	1.15821871666667	6.00996002850237e-05
ENSG00000196867	ZFP28	140612	ZFP28 zinc finger protein [Source:HGNC Symbol;Acc:HGNC:17801]	-0.753700495238096	0.00388571318387715
ENSG00000196890	HIST3H2BB	128312	histone cluster 3 H2B family member b [Source:HGNC Symbol;Acc:HGNC:20514]	0.829583319047617	4.14107676718947e-05
ENSG00000196912	ANKRD36B	57730	ankyrin repeat domain 36B [Source:HGNC Symbol;Acc:HGNC:29333]	0.722735616666661	0.0098054159114966
ENSG00000196935	SRGAP1	57522	SLIT-ROBO Rho GTPase activating protein 1 [Source:HGNC Symbol;Acc:HGNC:17382]	0.873710276190474	0.000169881774135666
ENSG00000197061	HIST1H4C	8364	histone cluster 1 H4 family member c [Source:HGNC Symbol;Acc:HGNC:4787]	1.1342098047619	0.00131179387668517
ENSG00000197093	GAL3ST4	79690	galactose-3-O-sulfotransferase 4 [Source:HGNC Symbol;Acc:HGNC:24145]	-1.22550966666667	7.59331151306945e-08
ENSG00000197121	PGAP1	80055	post-GPI attachment to proteins 1 [Source:HGNC Symbol;Acc:HGNC:25712]	0.752724492857137	0.00651620689795032
ENSG00000197153	HIST1H3J	8356	histone cluster 1 H3 family member j [Source:HGNC Symbol;Acc:HGNC:4774]	1.79109237142857	0.000466254919413517
ENSG00000197238	HIST1H4J	8363	histone cluster 1 H4 family member j [Source:HGNC Symbol;Acc:HGNC:4785]	0.727528897619049	0.00399210634785294
ENSG00000197272	IL27	246778	interleukin 27 [Source:HGNC Symbol;Acc:HGNC:19157]	1.5819285	1.80480150485559e-07
ENSG00000197296	FITM2	128486	fat storage inducing transmembrane protein 2 [Source:HGNC Symbol;Acc:HGNC:16135]	-0.601044307142857	0.00112122930907163
ENSG00000197353	LYPD2	137797	LY6/PLAUR domain containing 2 [Source:HGNC Symbol;Acc:HGNC:25215]	-1.30690665238095	0.000484315533378694
ENSG00000162062	TEDC2	80178	tubulin epsilon and delta complex 2 [Source:HGNC Symbol;Acc:HGNC:25849]	1.17899340329221	0.00928104950966106
ENSG00000197457	STMN3	50861	stathmin 3 [Source:HGNC Symbol;Acc:HGNC:15926]	-1.03837821428573	3.81818846764091e-09
ENSG00000162063	CCNF	899	cyclin F [Source:HGNC Symbol;Acc:HGNC:1591]	0.804568962793036	0.0170132611179409
ENSG00000197467	COL13A1	1305	collagen type XIII alpha 1 chain [Source:HGNC Symbol;Acc:HGNC:2190]	-0.790218216666668	0.00459872258116299
ENSG00000197646	PDCD1LG2	80380	programmed cell death 1 ligand 2 [Source:HGNC Symbol;Acc:HGNC:18731]	1.6291917952381	1.05161622950297e-06
ENSG00000087586	AURKA	6790	aurora kinase A [Source:HGNC Symbol;Acc:HGNC:11393]	1.1590431047619	0.000424525450369552
ENSG00000087589	CASS4	57091	Cas scaffold protein family member 4 [Source:HGNC Symbol;Acc:HGNC:15878]	-1.33087126190476	2.9836914716619e-06
ENSG00000197714	ZNF460	10794	zinc finger protein 460 [Source:HGNC Symbol;Acc:HGNC:21628]	0.849381423809524	0.00112819522142617
ENSG00000197837	HIST4H4	121504	histone cluster 4 H4 [Source:HGNC Symbol;Acc:HGNC:20510]	0.805953254761897	0.000288877023833751
ENSG00000197841	ZNF181	339318	zinc finger protein 181 [Source:HGNC Symbol;Acc:HGNC:12971]	-0.795086707142856	9.57057188537066e-06
ENSG00000197852	INKA2	55924	inka box actin regulator 2 [Source:HGNC Symbol;Acc:HGNC:28045]	-0.749319309523813	0.000443542728798758
ENSG00000007264	MATK	4145	megakaryocyte-associated tyrosine kinase [Source:HGNC Symbol;Acc:HGNC:6906]	-0.895460476190481	5.08816566631385e-06
ENSG00000197903	HIST1H2BK	85236	histone cluster 1 H2B family member k [Source:HGNC Symbol;Acc:HGNC:13954]	1.05033314285715	6.45808772637684e-11
ENSG00000197965	MPZL1	9019	myelin protein zero like 1 [Source:HGNC Symbol;Acc:HGNC:7226]	-0.621822785714288	0.00307516311638287
ENSG00000197992	CLEC9A	283420	C-type lectin domain containing 9A [Source:HGNC Symbol;Acc:HGNC:26705]	-0.888122399999998	0.00277601298478913
ENSG00000198018	ENTPD7	57089	ectonucleoside triphosphate diphosphohydrolase 7 [Source:HGNC Symbol;Acc:HGNC:19745]	0.824241849999998	2.02458435269877e-05
ENSG00000198019	FCGR1B	2210	Fc fragment of IgG receptor Ib [Source:HGNC Symbol;Acc:HGNC:3614]	1.352207	2.81019375220079e-06
ENSG00000198081	ZBTB14	7541	zinc finger and BTB domain containing 14 [Source:HGNC Symbol;Acc:HGNC:12860]	-0.656521904761908	6.15894544820862e-06
ENSG00000198087	CD2AP	23607	CD2 associated protein [Source:HGNC Symbol;Acc:HGNC:14258]	0.692761692857143	0.0031721829222047
ENSG00000088298	EDEM2	55741	ER degradation enhancing alpha-mannosidase like protein 2 [Source:HGNC Symbol;Acc:HGNC:15877]	0.625815428571427	1.24275313881368e-07
ENSG00000088325	TPX2	22974	TPX2 microtubule nucleation factor [Source:HGNC Symbol;Acc:HGNC:1249]	1.61835473333333	0.000278859604066148
ENSG00000198216	CACNA1E	777	calcium voltage-gated channel subunit alpha1 E [Source:HGNC Symbol;Acc:HGNC:1392]	0.797110404761895	0.0374092134663901
ENSG00000198342	ZNF442	79973	zinc finger protein 442 [Source:HGNC Symbol;Acc:HGNC:20877]	0.598713369047616	0.0124964299879286
ENSG00000198417	MT1F	4494	metallothionein 1F [Source:HGNC Symbol;Acc:HGNC:7398]	0.927181188095235	0.000243926347225869
ENSG00000198467	TPM2	7169	tropomyosin 2 [Source:HGNC Symbol;Acc:HGNC:12011]	-0.597746547619048	0.000693636818146406
ENSG00000088538	DOCK3	1795	dedicator of cytokinesis 3 [Source:HGNC Symbol;Acc:HGNC:2989]	-0.627002228571437	0.00489048426676321
ENSG00000198574	SH2D1B	117157	SH2 domain containing 1B [Source:HGNC Symbol;Acc:HGNC:30416]	-1.05519384761905	7.01720062278258e-06
ENSG00000198673	TAFA2	338811	TAFA chemokine like family member 2 [Source:HGNC Symbol;Acc:HGNC:21589]	0.925065207142852	0.00728851825270379
ENSG00000198715	GLMP	112770	glycosylated lysosomal membrane protein [Source:HGNC Symbol;Acc:HGNC:29436]	0.694128285714283	0.000100946453189569
ENSG00000198722	UNC13B	10497	unc-13 homolog B [Source:HGNC Symbol;Acc:HGNC:12566]	0.72322711904762	0.0381358339995051
ENSG00000198785	GRIN3A	116443	glutamate ionotropic receptor NMDA type subunit 3A [Source:HGNC Symbol;Acc:HGNC:16767]	1.61941132619048	9.21176693326831e-06
ENSG00000088827	SIGLEC1	6614	sialic acid binding Ig like lectin 1 [Source:HGNC Symbol;Acc:HGNC:11127]	1.86233909523809	0.000134756573539055
ENSG00000198821	CD247	919	CD247 molecule [Source:HGNC Symbol;Acc:HGNC:1677]	-0.706262285714283	9.83305103076529e-05
ENSG00000198829	SUCNR1	56670	succinate receptor 1 [Source:HGNC Symbol;Acc:HGNC:4542]	0.702758647619046	0.00202018074347153
ENSG00000198833	UBE2J1	51465	ubiquitin conjugating enzyme E2 J1 [Source:HGNC Symbol;Acc:HGNC:17598]	0.881678047619046	4.59082650495299e-05
ENSG00000088836	SLC4A11	83959	solute carrier family 4 member 11 [Source:HGNC Symbol;Acc:HGNC:16438]	0.762923388095238	0.000926301049642287
ENSG00000198848	CES1	1066	carboxylesterase 1 [Source:HGNC Symbol;Acc:HGNC:1863]	0.907147904761903	0.0113598877464039
ENSG00000198851	CD3E	916	CD3e molecule [Source:HGNC Symbol;Acc:HGNC:1674]	-0.629635238095233	0.00048203418461719
ENSG00000088881	EBF4	57593	EBF family member 4 [Source:HGNC Symbol;Acc:HGNC:29278]	-1.24314470952381	1.92382005565712e-06
ENSG00000198900	TOP1	7150	DNA topoisomerase I [Source:HGNC Symbol;Acc:HGNC:11986]	0.708953190476176	7.03204048282953e-09
ENSG00000198901	PRC1	9055	protein regulator of cytokinesis 1 [Source:HGNC Symbol;Acc:HGNC:9341]	0.80661473571428	0.00832853055312112
ENSG00000198929	NOS1AP	9722	nitric oxide synthase 1 adaptor protein [Source:HGNC Symbol;Acc:HGNC:16859]	1.02878849285714	0.00298554855588046
ENSG00000198932	GPRASP1	9737	G protein-coupled receptor associated sorting protein 1 [Source:HGNC Symbol;Acc:HGNC:24834]	-1.11984838095238	5.00036215607621e-07
ENSG00000088899	LZTS3	9762	leucine zipper tumor suppressor family member 3 [Source:HGNC Symbol;Acc:HGNC:30139]	-0.669746304761906	8.15216986697156e-05
ENSG00000198934	MAGEE1	57692	MAGE family member E1 [Source:HGNC Symbol;Acc:HGNC:24934]	-0.849580609523813	4.33281999455184e-05
ENSG00000007341	ST7L	54879	suppression of tumorigenicity 7 like [Source:HGNC Symbol;Acc:HGNC:18441]	0.632859376190474	0.00194722700515813
ENSG00000198959	TGM2	7052	transglutaminase 2 [Source:HGNC Symbol;Acc:HGNC:11778]	1.01892869047619	1.80888906261351e-05
ENSG00000089012	SIRPG	55423	signal regulatory protein gamma [Source:HGNC Symbol;Acc:HGNC:15757]	-0.649902452380957	0.000498363625569354
ENSG00000089127	AC004551.1	4938	2'-5'-oligoadenylate synthetase 1 [Source:NCBI gene;Acc:4938]	1.52015116666666	1.34741409100733e-05
ENSG00000089682	RBM41	55285	RNA binding motif protein 41 [Source:HGNC Symbol;Acc:HGNC:25617]	0.585705307142854	0.00473641245381948
ENSG00000089685	BIRC5	332	baculoviral IAP repeat containing 5 [Source:HGNC Symbol;Acc:HGNC:593]	1.85306756666666	0.000124813517416113
ENSG00000089692	LAG3	3902	lymphocyte activating 3 [Source:HGNC Symbol;Acc:HGNC:6476]	1.270112	0.00059255559689709
ENSG00000007402	CACNA2D2	9254	calcium voltage-gated channel auxiliary subunit alpha2delta 2 [Source:HGNC Symbol;Acc:HGNC:1400]	-0.710882252380957	0.0023406609258237
ENSG00000007516	BAIAP3	8938	BAI1 associated protein 3 [Source:HGNC Symbol;Acc:HGNC:948]	-1.14638664285715	3.11840361644066e-05
ENSG00000090520	DNAJB11	51726	DnaJ heat shock protein family (Hsp40) member B11 [Source:HGNC Symbol;Acc:HGNC:14889]	0.608418714285705	0.0112850887795231
ENSG00000090889	KIF4A	24137	kinesin family member 4A [Source:HGNC Symbol;Acc:HGNC:13339]	1.309882	0.00228462900717233
ENSG00000090975	PITPNM2	57605	phosphatidylinositol transfer protein membrane associated 2 [Source:HGNC Symbol;Acc:HGNC:21044]	-0.620879523809531	4.28826233338355e-06
ENSG00000091129	NRCAM	4897	neuronal cell adhesion molecule [Source:HGNC Symbol;Acc:HGNC:7994]	-0.906430840476192	0.000278066810511783
ENSG00000091181	IL5RA	3568	interleukin 5 receptor subunit alpha [Source:HGNC Symbol;Acc:HGNC:6017]	-0.770395030952383	0.0352754694293221
ENSG00000091409	ITGA6	3655	integrin subunit alpha 6 [Source:HGNC Symbol;Acc:HGNC:6142]	-0.6270064047619	0.00191313608115939
ENSG00000091592	NLRP1	22861	NLR family pyrin domain containing 1 [Source:HGNC Symbol;Acc:HGNC:14374]	-0.663458285714279	9.09276842596336e-06
ENSG00000091651	ORC6	23594	origin recognition complex subunit 6 [Source:HGNC Symbol;Acc:HGNC:17151]	0.628585402380948	0.0266657147649518
ENSG00000091972	CD200	4345	CD200 molecule [Source:HGNC Symbol;Acc:HGNC:7203]	-0.742234361904764	6.75509248364513e-05
ENSG00000092051	JPH4	84502	junctophilin 4 [Source:HGNC Symbol;Acc:HGNC:20156]	0.869497316666669	5.77354027824406e-05
ENSG00000092096	SLC22A17	51310	solute carrier family 22 member 17 [Source:HGNC Symbol;Acc:HGNC:23095]	-0.766932750000004	0.000133753341953353
ENSG00000092200	RPGRIP1	57096	RPGR interacting protein 1 [Source:HGNC Symbol;Acc:HGNC:13436]	-1.17006145476191	5.66661173555832e-05
ENSG00000203666	EFCAB2	84288	EF-hand calcium binding domain 2 [Source:HGNC Symbol;Acc:HGNC:28166]	1.12760566666666	5.40030362748411e-05
ENSG00000203737	GPR52	9293	G protein-coupled receptor 52 [Source:HGNC Symbol;Acc:HGNC:4508]	0.73225571190476	0.00373591268696278
ENSG00000203760	CENPW	387103	centromere protein W [Source:HGNC Symbol;Acc:HGNC:21488]	1.03789053809524	0.00079237698357621
ENSG00000092295	TGM1	7051	transglutaminase 1 [Source:HGNC Symbol;Acc:HGNC:11777]	0.806934507142854	0.00176833817445894
ENSG00000162461	SLC25A34	284723	solute carrier family 25 member 34 [Source:HGNC Symbol;Acc:HGNC:27653]	0.657710639683245	0.00555347975474159
ENSG00000007968	E2F2	1870	E2F transcription factor 2 [Source:HGNC Symbol;Acc:HGNC:3114]	1.13454907142858	6.82908779038422e-06
ENSG00000203797	DDO	8528	D-aspartate oxidase [Source:HGNC Symbol;Acc:HGNC:2727]	0.747832228571427	0.00245857204856558
ENSG00000203814	HIST2H2BF	440689	histone cluster 2 H2B family member f [Source:HGNC Symbol;Acc:HGNC:24700]	1.66907644285715	3.88500672856484e-09
ENSG00000162496	DHRS3	9249	dehydrogenase/reductase 3 [Source:HGNC Symbol;Acc:HGNC:17693]	-0.664561178639993	0.00312147714771944
ENSG00000162512	SDC3	9672	syndecan 3 [Source:HGNC Symbol;Acc:HGNC:10660]	1.3726960883029	7.78761129029712e-07
ENSG00000204217	BMPR2	659	bone morphogenetic protein receptor type 2 [Source:HGNC Symbol;Acc:HGNC:1078]	0.754746240476189	0.00079907099945111
ENSG00000204219	TCEA3	6920	transcription elongation factor A3 [Source:HGNC Symbol;Acc:HGNC:11615]	-0.739886383333335	0.000342540087177901
ENSG00000204252	HLA-DOA	3111	major histocompatibility complex	class II	DO alpha [Source:HGNC Symbol;Acc:HGNC:4936]	-0.767233595238091	5.70522996138774e-07
ENSG00000092853	CLSPN	63967	claspin [Source:HGNC Symbol;Acc:HGNC:19715]	1.63049220714286	3.41172993015513e-06
ENSG00000204314	PRRT1	80863	proline rich transmembrane protein 1 [Source:HGNC Symbol;Acc:HGNC:13943]	-0.981562730952385	2.98047664046751e-05
ENSG00000162522	KIAA1522	57648	KIAA1522 [Source:HGNC Symbol;Acc:HGNC:29301]	0.599251361171358	0.000136403551762441
ENSG00000204397	CARD16	114769	caspase recruitment domain family member 16 [Source:HGNC Symbol;Acc:HGNC:33701]	1.12252597619047	7.63833355267338e-07
ENSG00000204421	LY6G6C	80740	lymphocyte antigen 6 family member G6C [Source:HGNC Symbol;Acc:HGNC:13936]	1.11976014761905	1.13880187109597e-05
ENSG00000204475	NCR3	259197	natural cytotoxicity triggering receptor 3 [Source:HGNC Symbol;Acc:HGNC:19077]	-0.6728876904762	0.00240844782650128
ENSG00000093009	CDC45	8318	cell division cycle 45 [Source:HGNC Symbol;Acc:HGNC:1739]	1.37763054285714	0.00189795253836425
ENSG00000204531	POU5F1	5460	POU class 5 homeobox 1 [Source:HGNC Symbol;Acc:HGNC:9221]	0.679343657142854	0.0135865945508169
ENSG00000162576	MXRA8	54587	matrix remodeling associated 8 [Source:HGNC Symbol;Acc:HGNC:7542]	-1.10281459079663	0.0026902285355944
ENSG00000162591	MEGF6	1953	multiple EGF like domains 6 [Source:HGNC Symbol;Acc:HGNC:3232]	-1.01758402284549	2.98248908881278e-08
ENSG00000094804	CDC6	990	cell division cycle 6 [Source:HGNC Symbol;Acc:HGNC:1744]	1.62541327142857	5.21209967442671e-05
ENSG00000204852	TCTN1	79600	tectonic family member 1 [Source:HGNC Symbol;Acc:HGNC:26113]	-0.615369197619055	0.000440348065881628
ENSG00000204936	CD177	57126	CD177 molecule [Source:HGNC Symbol;Acc:HGNC:30072]	1.97830726190476	0.0003279958748642
ENSG00000205038	PKHD1L1	93035	PKHD1 like 1 [Source:HGNC Symbol;Acc:HGNC:20313]	0.801273366666664	0.000842565828730264
ENSG00000205089	CCNI2	645121	cyclin I family member 2 [Source:HGNC Symbol;Acc:HGNC:33869]	-0.658295407142858	0.00169093659363271
ENSG00000162614	NEXN	91624	nexilin F-actin binding protein [Source:HGNC Symbol;Acc:HGNC:29557]	1.11780531340176	5.07795260375821e-05
ENSG00000205268	PDE7A	5150	phosphodiesterase 7A [Source:HGNC Symbol;Acc:HGNC:8791]	-0.608148976190487	2.51162383425653e-05
ENSG00000205413	SAMD9	54809	sterile alpha motif domain containing 9 [Source:HGNC Symbol;Acc:HGNC:1348]	0.810779952380956	0.000841170397527595
ENSG00000205517	RGL3	57139	ral guanine nucleotide dissociation stimulator like 3 [Source:HGNC Symbol;Acc:HGNC:30282]	-0.797523666666663	0.0033489003008199
ENSG00000205927	OLIG2	10215	oligodendrocyte transcription factor 2 [Source:HGNC Symbol;Acc:HGNC:9398]	-1.12570007142857	0.00527007340285715
ENSG00000095739	BAMBI	25805	BMP and activin membrane bound inhibitor [Source:HGNC Symbol;Acc:HGNC:30251]	0.815786623809524	6.02879127598311e-05
ENSG00000095794	CREM	1390	cAMP responsive element modulator [Source:HGNC Symbol;Acc:HGNC:2352]	0.809634909523805	0.000424525450369552
ENSG00000096080	MRPS18A	55168	mitochondrial ribosomal protein S18A [Source:HGNC Symbol;Acc:HGNC:14515]	0.657558547619047	0.000124813517416113
ENSG00000162654	GBP4	115361	guanylate binding protein 4 [Source:HGNC Symbol;Acc:HGNC:20480]	1.09937375514435	8.09750329965947e-05
ENSG00000008226	DLEC1	9940	DLEC1 cilia and flagella associated protein [Source:HGNC Symbol;Acc:HGNC:2899]	-0.650358095238103	1.14641576892721e-06
ENSG00000096968	JAK2	3717	Janus kinase 2 [Source:HGNC Symbol;Acc:HGNC:6192]	0.942638833333332	0.000437744181415881
ENSG00000008256	CYTH3	9265	cytohesin 3 [Source:HGNC Symbol;Acc:HGNC:9504]	-0.667270983333339	0.000171971366127083
ENSG00000099204	ABLIM1	3983	actin binding LIM protein 1 [Source:HGNC Symbol;Acc:HGNC:78]	-0.78920519047619	5.42212618499217e-06
ENSG00000099377	HSD3B7	80270	hydroxy-delta-5-steroid dehydrogenase	3 beta- and steroid delta-isomerase 7 [Source:HGNC Symbol;Acc:HGNC:18324]	0.816645407142856	1.67620511845958e-06
ENSG00000099834	CDHR5	53841	cadherin related family member 5 [Source:HGNC Symbol;Acc:HGNC:7521]	1.04839631904762	1.77010840062801e-05
ENSG00000099866	MADCAM1	8174	mucosal vascular addressin cell adhesion molecule 1 [Source:HGNC Symbol;Acc:HGNC:6765]	-0.899146047619048	0.000538806380171989
ENSG00000099889	ARVCF	421	ARVCF delta catenin family member [Source:HGNC Symbol;Acc:HGNC:728]	-0.67736220952381	0.00497327824161095
ENSG00000099958	DERL3	91319	derlin 3 [Source:HGNC Symbol;Acc:HGNC:14236]	0.906800333333333	0.0251600446058384
ENSG00000100024	UPB1	51733	beta-ureidopropionase 1 [Source:HGNC Symbol;Acc:HGNC:16297]	0.717683073809523	0.0098802850429251
ENSG00000100034	PPM1F	9647	protein phosphatase	Mg2+/Mn2+ dependent 1F [Source:HGNC Symbol;Acc:HGNC:19388]	-0.612851714285711	0.000753711298463508
ENSG00000100095	SEZ6L	23544	seizure related 6 homolog like [Source:HGNC Symbol;Acc:HGNC:10763]	-0.654616030952378	0.00464086061857848
ENSG00000100097	LGALS1	3956	galectin 1 [Source:HGNC Symbol;Acc:HGNC:6561]	0.902288523809519	1.18821892928381e-05
ENSG00000100100	PIK3IP1	113791	phosphoinositide-3-kinase interacting protein 1 [Source:HGNC Symbol;Acc:HGNC:24942]	-0.911168071428586	7.24880892477152e-10
ENSG00000100122	CRYBB1	1414	crystallin beta B1 [Source:HGNC Symbol;Acc:HGNC:2397]	0.590372892857141	0.00529533475672096
ENSG00000100129	EIF3L	51386	eukaryotic translation initiation factor 3 subunit L [Source:HGNC Symbol;Acc:HGNC:18138]	-0.771826833333332	9.82659478394307e-07
ENSG00000100147	CCDC134	79879	coiled-coil domain containing 134 [Source:HGNC Symbol;Acc:HGNC:26185]	0.683302385714285	0.000418518812514956
ENSG00000100162	CENPM	79019	centromere protein M [Source:HGNC Symbol;Acc:HGNC:18352]	1.33232263095239	0.00191258579522034
ENSG00000100206	DMC1	11144	DNA meiotic recombinase 1 [Source:HGNC Symbol;Acc:HGNC:2927]	0.794717245238093	0.00094031319227536
ENSG00000213047	DENND1B	163486	DENN domain containing 1B [Source:HGNC Symbol;Acc:HGNC:28404]	0.955203959523809	4.63399651236986e-05
ENSG00000213085	CFAP45	25790	cilia and flagella associated protein 45 [Source:HGNC Symbol;Acc:HGNC:17229]	-0.91234904047619	0.00535151531702324
ENSG00000100290	BIK	638	BCL2 interacting killer [Source:HGNC Symbol;Acc:HGNC:1051]	0.628196599999999	0.00527711306574542
ENSG00000213420	GPC2	221914	glypican 2 [Source:HGNC Symbol;Acc:HGNC:4450]	-0.907954669047623	0.000158439091693166
ENSG00000100298	APOBEC3H	164668	apolipoprotein B mRNA editing enzyme catalytic subunit 3H [Source:HGNC Symbol;Acc:HGNC:24100]	0.915257914285714	0.00178343689360461
ENSG00000213533	STIMATE	375346	STIM activating enhancer [Source:HGNC Symbol;Acc:HGNC:30526]	0.825215430952381	3.71916400900105e-05
ENSG00000100307	CBX7	23492	chromobox 7 [Source:HGNC Symbol;Acc:HGNC:1557]	-0.778033571428573	5.76138205244018e-09
ENSG00000213626	LBH	81606	limb bud and heart development [Source:HGNC Symbol;Acc:HGNC:29532]	-0.954370238095233	2.88249767384723e-09
ENSG00000100316	RPL3	6122	ribosomal protein L3 [Source:HGNC Symbol;Acc:HGNC:10332]	-0.666828928571427	0.000337877167366326
ENSG00000213722	DDAH2	23564	dimethylarginine dimethylaminohydrolase 2 [Source:HGNC Symbol;Acc:HGNC:2716]	0.774581214285698	6.38091498841651e-06
ENSG00000213809	KLRK1	22914	killer cell lectin like receptor K1 [Source:HGNC Symbol;Acc:HGNC:18788]	-0.911301333333334	0.000448948034406023
ENSG00000100336	APOL4	80832	apolipoprotein L4 [Source:HGNC Symbol;Acc:HGNC:14867]	1.51126582619047	5.12044390667212e-05
ENSG00000100342	APOL1	8542	apolipoprotein L1 [Source:HGNC Symbol;Acc:HGNC:618]	1.03616276190476	1.65651263519265e-07
ENSG00000162772	ATF3	467	activating transcription factor 3 [Source:HGNC Symbol;Acc:HGNC:785]	1.70596551763014	7.53300665388146e-06
ENSG00000213949	ITGA1	3672	integrin subunit alpha 1 [Source:HGNC Symbol;Acc:HGNC:6134]	0.613720416666663	0.0086358371861079
ENSG00000214050	FBXO16	157574	F-box protein 16 [Source:HGNC Symbol;Acc:HGNC:13618]	0.632548597619046	0.00440424640134178
ENSG00000214274	ANG	283	angiogenin [Source:HGNC Symbol;Acc:HGNC:483]	0.883192533333332	0.000444736114922676
ENSG00000100385	IL2RB	3560	interleukin 2 receptor subunit beta [Source:HGNC Symbol;Acc:HGNC:6009]	-0.630831142857147	0.000346802063935753
ENSG00000002549	LAP3	51056	leucine aminopeptidase 3 [Source:HGNC Symbol;Acc:HGNC:18449]	1.14178852380951	6.85318381964221e-06
ENSG00000214872	SMTNL1	219537	smoothelin like 1 [Source:HGNC Symbol;Acc:HGNC:32394]	1.29722934523809	0.000232314283511239
ENSG00000100453	GZMB	3002	granzyme B [Source:HGNC Symbol;Acc:HGNC:4709]	0.744452809523805	0.0308267942188058
ENSG00000100462	PRMT5	10419	protein arginine methyltransferase 5 [Source:HGNC Symbol;Acc:HGNC:10894]	0.620406809523811	2.919272875592e-06
ENSG00000100479	POLE2	5427	DNA polymerase epsilon 2	accessory subunit [Source:HGNC Symbol;Acc:HGNC:9178]	1.06993774285714	0.000409815203316138
ENSG00000215252	GOLGA8B	440270	golgin A8 family member B [Source:HGNC Symbol;Acc:HGNC:31973]	-1.06297945238095	1.19642943634298e-07
ENSG00000100526	CDKN3	1033	cyclin dependent kinase inhibitor 3 [Source:HGNC Symbol;Acc:HGNC:1791]	1.25130869761904	0.00543883766736548
ENSG00000215788	TNFRSF25	8718	TNF receptor superfamily member 25 [Source:HGNC Symbol;Acc:HGNC:11910]	-0.745209380952385	7.25315412850258e-06
ENSG00000100567	PSMA3	5684	proteasome subunit alpha 3 [Source:HGNC Symbol;Acc:HGNC:9532]	0.599855476190477	0.000127191381441143
ENSG00000215883	CYB5RL	606495	cytochrome b5 reductase like [Source:HGNC Symbol;Acc:HGNC:32220]	-0.591182811904762	1.81208290326709e-06
ENSG00000216490	IFI30	10437	IFI30 lysosomal thiol reductase [Source:HGNC Symbol;Acc:HGNC:5398]	0.985107052380954	1.33350669881462e-05
ENSG00000100596	SPTLC2	9517	serine palmitoyltransferase long chain base subunit 2 [Source:HGNC Symbol;Acc:HGNC:11278]	0.673902095238093	0.000212597408743477
ENSG00000216588	IGSF23	147710	immunoglobulin superfamily member 23 [Source:HGNC Symbol;Acc:HGNC:40040]	-0.598086940476187	7.63833355267338e-07
ENSG00000100629	CEP128	145508	centrosomal protein 128 [Source:HGNC Symbol;Acc:HGNC:20359]	0.983498097619048	0.00360815491820664
ENSG00000162894	FCMR	9214	Fc fragment of IgM receptor [Source:HGNC Symbol;Acc:HGNC:14315]	-0.773952316392984	5.71814022734573e-07
ENSG00000100902	PSMA6	5687	proteasome subunit alpha 6 [Source:HGNC Symbol;Acc:HGNC:9535]	0.605595833333329	0.000299159405455123
ENSG00000100911	PSME2	5721	proteasome activator subunit 2 [Source:HGNC Symbol;Acc:HGNC:9569]	0.832448595238096	4.07396877207034e-09
ENSG00000101003	GINS1	9837	GINS complex subunit 1 [Source:HGNC Symbol;Acc:HGNC:28980]	0.867043930952375	0.00994228165221194
ENSG00000162924	REL	5966	REL proto-oncogene	NF-kB subunit [Source:HGNC Symbol;Acc:HGNC:9954]	0.707586808783212	0.00101316580945644
ENSG00000101004	NINL	22981	ninein like [Source:HGNC Symbol;Acc:HGNC:29163]	-0.643500538095236	0.00294881647467905
ENSG00000221890	NPTXR	23467	neuronal pentraxin receptor [Source:HGNC Symbol;Acc:HGNC:7954]	-1.02491091428572	3.14333217211246e-08
ENSG00000221946	FXYD7	53822	FXYD domain containing ion transport regulator 7 [Source:HGNC Symbol;Acc:HGNC:4034]	-0.926505307142856	0.000136403551762441
ENSG00000221955	SLC12A8	84561	solute carrier family 12 member 8 [Source:HGNC Symbol;Acc:HGNC:15595]	1.24036097857143	1.5581632466603e-05
ENSG00000221963	APOL6	80830	apolipoprotein L6 [Source:HGNC Symbol;Acc:HGNC:14870]	1.08848652380951	6.1364810363508e-07
ENSG00000221968	FADS3	3995	fatty acid desaturase 3 [Source:HGNC Symbol;Acc:HGNC:3576]	-0.647937452380948	2.88698151905295e-06
ENSG00000221988	PPT2	9374	palmitoyl-protein thioesterase 2 [Source:HGNC Symbol;Acc:HGNC:9326]	-0.682329290476192	0.00129439045345458
ENSG00000101057	MYBL2	4605	MYB proto-oncogene like 2 [Source:HGNC Symbol;Acc:HGNC:7548]	1.7693113095238	0.000712296843235182
ENSG00000010030	ETV7	51513	ETS variant 7 [Source:HGNC Symbol;Acc:HGNC:18160]	1.69534330952381	9.32069073238574e-06
ENSG00000101187	SLCO4A1	28231	solute carrier organic anion transporter family member 4A1 [Source:HGNC Symbol;Acc:HGNC:10953]	1.04382352619047	0.00293917895888486
ENSG00000002587	HS3ST1	9957	heparan sulfate-glucosamine 3-sulfotransferase 1 [Source:HGNC Symbol;Acc:HGNC:5194]	-0.667953969047617	0.00313359700232056
ENSG00000157168	NRG1	3084	neuregulin 1 [Source:HGNC Symbol;Acc:HGNC:7997]	-1.19043558932495	0.00148022497429456
ENSG00000101384	JAG1	182	jagged canonical Notch ligand 1 [Source:HGNC Symbol;Acc:HGNC:6188]	0.646299280952384	0.00708952007861163
ENSG00000101412	E2F1	1869	E2F transcription factor 1 [Source:HGNC Symbol;Acc:HGNC:3113]	0.899455809523804	0.00417490429907832
ENSG00000101425	BPI	671	bactericidal permeability increasing protein [Source:HGNC Symbol;Acc:HGNC:1095]	0.818341807142856	0.0144811439157891
ENSG00000010278	CD9	928	CD9 molecule [Source:HGNC Symbol;Acc:HGNC:1709]	-0.587586238095243	0.00352777665973095
ENSG00000101695	RNF125	54941	ring finger protein 125 [Source:HGNC Symbol;Acc:HGNC:21150]	-0.614912404761901	0.000257179610733552
ENSG00000101773	RBBP8	5932	RB binding protein 8	endonuclease [Source:HGNC Symbol;Acc:HGNC:9891]	0.831067533333329	8.9418611158646e-05
ENSG00000101842	VSIG1	340547	V-set and immunoglobulin domain containing 1 [Source:HGNC Symbol;Acc:HGNC:28675]	-1.0087412	2.88149591858957e-07
ENSG00000010327	STAB1	23166	stabilin 1 [Source:HGNC Symbol;Acc:HGNC:18628]	0.815878642857141	9.40480332099211e-05
ENSG00000102057	KCND1	3750	potassium voltage-gated channel subfamily D member 1 [Source:HGNC Symbol;Acc:HGNC:6237]	1.09625821428572	3.78850970593584e-07
ENSG00000010404	IDS	3423	iduronate 2-sulfatase [Source:HGNC Symbol;Acc:HGNC:5389]	-0.599354166666663	2.0120789708417e-06
ENSG00000102189	EEA1	8411	early endosome antigen 1 [Source:HGNC Symbol;Acc:HGNC:3185]	0.602459073809529	0.000821327467171934
ENSG00000225614	ZNF469	84627	zinc finger protein 469 [Source:HGNC Symbol;Acc:HGNC:23216]	-0.673699435714289	6.13867750709395e-05
ENSG00000102245	CD40LG	959	CD40 ligand [Source:HGNC Symbol;Acc:HGNC:11935]	-0.62186214285715	0.00096423964456252
ENSG00000102317	RBM3	5935	RNA binding motif protein 3 [Source:HGNC Symbol;Acc:HGNC:9900]	-0.779328095238094	3.44140956975215e-05
ENSG00000102384	CENPI	2491	centromere protein I [Source:HGNC Symbol;Acc:HGNC:3968]	0.933715738095239	0.000104335954638089
ENSG00000102409	BEX4	56271	brain expressed X-linked 4 [Source:HGNC Symbol;Acc:HGNC:25475]	-0.782332171428578	1.69489723854529e-06
ENSG00000102445	RUBCNL	80183	rubicon like autophagy enhancer [Source:HGNC Symbol;Acc:HGNC:20420]	-0.781721952380948	2.15506599522019e-05
ENSG00000163050	COQ8A	56997	coenzyme Q8A [Source:HGNC Symbol;Acc:HGNC:16812]	-0.665653708229133	3.58585479787221e-10
ENSG00000102524	TNFSF13B	10673	TNF superfamily member 13b [Source:HGNC Symbol;Acc:HGNC:11929]	0.868507238095228	0.000492727404856757
ENSG00000102531	FNDC3A	22862	fibronectin type III domain containing 3A [Source:HGNC Symbol;Acc:HGNC:20296]	0.705651111904759	0.0030156292353893
ENSG00000102760	RGCC	28984	regulator of cell cycle [Source:HGNC Symbol;Acc:HGNC:20369]	-0.617419333333331	0.000770529153247674
ENSG00000102794	ACOD1	730249	aconitate decarboxylase 1 [Source:HGNC Symbol;Acc:HGNC:33904]	0.880279190476188	0.000150341838674862
ENSG00000102837	OLFM4	10562	olfactomedin 4 [Source:HGNC Symbol;Acc:HGNC:17190]	0.909678490476185	0.0332875777340662
ENSG00000102908	NFAT5	10725	nuclear factor of activated T cells 5 [Source:HGNC Symbol;Acc:HGNC:7774]	0.618156261904758	0.0199746000260427
