# Supplementary material for: The Host Response to Viral Infections Reveals Common and Virus-Specific Signatures in the Peripheral Blood
Source: Front Immunol. 2021 Oct 27;12:741837. doi: 10.3389/fimmu.2021.741837 (PMC8578928; doi:10.3389/fimmu.2021.741837)
Supplement: Supplementary file 9 [file Table_8.csv]

ENSEMBL_gene_ID	entrezgene_id	uniprotswissprot	refseq_mrna	DU16.02S0003354	DU16.02S0003360
ENSG00000150967	23457	Q9NP78	NM_001243014	10.49994	12.83695
ENSG00000011028	9902	Q9UBG0	NM_006039	9.606183	9.741978
ENSG00000151726	2180	P33121	NM_001995	16.41085	15.8172
ENSG00000159346	51094	Q96A54	NM_001290629	15.5378565335658	15.9343198122474
ENSG00000158578	212	P22557	NM_001037968	14.7104159617022	15.8717055859461
ENSG00000136010	160428	Q3SY69	NM_001034173	7.817263	12.82612
ENSG00000162551	249	P05186	NM_000478	16.4270789468442	14.7224864438243
ENSG00000029534	286	P16157	NM_020477	11.6005	12.04686
ENSG00000135976	375248	A6QL64	NM_001354587	11.0429	9.997105
ENSG00000196912	57730	Q8N2N9	NM_025190	10.84305	9.035544
ENSG00000174501	400986	Q5JPF3	NM_001310154	11.09086	9.627213
ENSG00000138772	306	P12429	NM_005139	12.97172	12.85608
ENSG00000182287	8905	P56377	NM_003916	13.02701	11.98295
ENSG00000240583	358	P29972	NM_198098	6.887069	8.110249
ENSG00000143595	89872	Q96PS8	NM_080429	6.918629	6.897759
ENSG00000103569	366	NA	NM_001320636	16.34947	16.50411
ENSG00000165895	143872	A6NI28	NM_001367945	7.205437	8.386401
ENSG00000185829	51326	Q8IVW1	NM_001288812	9.562284	7.249729
ENSG00000162704	10092	O15511	NM_005717	15.0070047309153	14.7087120907711
ENSG00000066279	259266	Q8IZT6	NM_018136	9.367635	9.747499
ENSG00000177556	475	O00244	NM_004045	12.10974	13.47866
ENSG00000159199	516	P05496	NM_001002027	12.5748328597569	14.0722114509976
ENSG00000178999	9212	Q96GD4	NM_001284526	10.67941	12.9231
ENSG00000117411	8704	O60909	NM_001005417	10.23121	11.68987
ENSG00000108641	27077	NA	NM_001321218	8.466782	9.856882
ENSG00000107262	573	NA	NM_001349286	13.70863	14.51518
ENSG00000119636	80127	Q8ND07	NM_025057	8.837111	8.821372
ENSG00000187244	4059	P50895	NM_005581	7.715946	6.678308
ENSG00000171552	598	Q07817	NM_001317920	14.72328	15.57043
ENSG00000177324	139105	Q8NDZ0	NM_153346	7.043786	7.080581
ENSG00000170819	8419	Q13515	NM_003571	7.076966	12.88886
ENSG00000180535	168620	Q7RTS1	NM_177455	9.42906	11.02729
ENSG00000123095	79365	Q9C0J9	NM_030762	8.863953	10.28319
ENSG00000089685	332	NA	NM_001012271	10.83258	12.58572
ENSG00000095585	29760	Q8WV28	NM_013314	11.42026	13.17331
ENSG00000116985	656	P34820	NM_001720	10.01419	11.56443
ENSG00000163170	388962	Q53S33	NM_212552	10.11609	11.09169
ENSG00000113303	79908	Q6UX41	NM_024850	11.57353	11.52264
ENSG00000169679	699	O43683	NM_004336	11.22254	12.81887
ENSG00000173715	79703	NA	NM_001302084	10.43061	11.98727
ENSG00000227051	56967	Q9NPU4	NM_001252507	6.231603	6.217437
ENSG00000167747	84798	Q6RUI8	NM_001290153	11.81142	13.69381
ENSG00000215910	284498	Q5SNV9	NM_001010881	6.785517	9.109504
ENSG00000173372	712	P02745	NM_001347465	11.69088	11.82991
ENSG00000173369	713	P02746	NM_000491	11.74413	12.22302
ENSG00000159189	714	P02747	NM_001347620	10.5197921067214	11.5670398184748
ENSG00000136819	51759	Q9NZ63	NM_016520	13.75268	13.96683
ENSG00000105507	56344	Q9NP86	NM_019855	6.858959	6.838807
ENSG00000105974	857	Q03135	NM_001753	6.854398	12.29607
ENSG00000100147	79879	NA	NM_001304797	9.693303	10.58582
ENSG00000163492	285025	Q6ZP82	NM_173648	7.618063	6.054249
ENSG00000136999	4856	P48745	NM_002514	7.159061	7.825478
ENSG00000134057	891	P14635	NM_001354845	10.26675	12.17288
ENSG00000157456	9133	O95067	NM_004701	10.3313879324183	12.1655686153916
ENSG00000135083	79616	Q8IV13	NM_024565	12.40342	11.52888
ENSG00000184451	2826	P46092	NM_016602	9.434408	11.85234
ENSG00000177575	9332	Q86VB7	NM_004244	13.59963	12.77288
ENSG00000139193	939	P26842	NM_001242	14.22254	16.62275
ENSG00000004468	952	P28907	NM_001775	13.20316	15.23034
ENSG00000105369	973	P11912	NM_001783	14.7977	16.47365
ENSG00000117399	991	Q12834	NM_001255	11.36325	13.57066
ENSG00000164045	993	P30304	NM_001789	9.224803	11.36645
ENSG00000099804	997	P49427	NM_004359	13.77528	14.29922
ENSG00000093009	8318	O75419	NM_001178011	9.376359	11.3685
ENSG00000094804	990	Q99741	NM_001254	10.11853	12.03348
ENSG00000184661	157313	Q69YH5	NM_001317907	8.642212	9.70166
ENSG00000111665	83461	NA	NM_001297603	9.639499	11.51233
ENSG00000146670	113130	Q96FF9	NM_080668	10.49659	12.36243
ENSG00000170312	983	P06493	NM_001320918	9.222598	10.19241
ENSG00000147889	1029	P42771	NM_000077	9.449966	11.5345
ENSG00000129355	1032	P55273	NM_079421	13.72453	13.73851
ENSG00000167513	81620	Q9H211	NM_030928	11.53278	13.35384
ENSG00000115163	1058	P49450	NM_001809	8.042611	8.760371
ENSG00000138778	1062	Q02224	NM_001286734	10.36113	10.74247
ENSG00000117724	1063	P49454	NM_016343	10.78192	11.5641
ENSG00000102384	2491	Q92674	NM_001318523	7.510439	7.687769
ENSG00000100162	79019	Q9NSP4	NM_024053	9.916936	11.9613
ENSG00000100629	145508	Q6ZU80	NM_152446	9.898641	11.31191
ENSG00000178404	100653515	Q96MC4	NM_001243540	10.96681	8.997649
ENSG00000213085	25790	Q9UL16	NM_012337	8.854524	7.809096
ENSG00000128965	79094	Q9BUX1	NM_001142776	6.257355	11.98451
ENSG00000177200	80205	Q3L8U1	NM_025134	12.32534	11.28768
ENSG00000123989	79586	Q8IZ52	NM_024536	12.10167	14.63382
ENSG00000111666	56994	Q8WUD6	NM_020244	12.61664	11.93345
ENSG00000122966	11113	O14578	NM_001206999	10.26702	10.7147
ENSG00000236279	154790	P0C7M8	NM_001080511	7.295424	6.189786
ENSG00000166523	26253	Q9ULY5	NM_014358	13.82566	14.03864
ENSG00000172243	64581	Q9BXN2	NM_022570	14.77218	13.72802
ENSG00000092853	63967	Q9HAW4	NM_001330490	10.08128	11.2119
ENSG00000091317	54918	Q9NX76	NM_017801	14.40505	13.80642
ENSG00000142675	10256	Q969H4	NM_006314	10.41127	12.5977
ENSG00000082438	22837	NA	NM_001365673	10.55442	11.40885
ENSG00000080573	50509	P25940	NM_015719	9.799656	10.84986
ENSG00000124772	57699	Q9HCH3	NM_020939	13.43399	15.91734
ENSG00000163735	6374	P42830	NM_002994	7.95006	6.896353
ENSG00000180871	3579	P25025	NM_001168298	16.82311	16.35696
ENSG00000071967	79901	Q53TN4	NM_001256909	12.27833	9.989392
ENSG00000135929	1593	Q02318	NM_000784	13.84127	11.97145
ENSG00000170456	160518	Q6ZUT9	NM_144973	10.13958	11.67147
ENSG00000099958	91319	Q96Q80	NM_001135751	12.64112	14.83455
ENSG00000139734	81624	Q9NSV4	NM_001042517	7.449015	8.635951
ENSG00000158856	2039	Q08495	NM_001114139	14.4536292881034	15.339867083832
ENSG00000143476	51514	Q9NZJ0	NM_016448	9.713798	11.21532
ENSG00000120129	1843	P28562	NM_004417	14.96916	14.83091
ENSG00000129173	79733	A0AVK6	NM_001256372	8.81615	9.177446
ENSG00000145088	55840	Q96CJ1	NM_001320041	10.96472	12.54429
ENSG00000145194	9718	P0DPD6	NM_001037324	9.414031	11.11684
ENSG00000102189	8411	Q15075	NM_003566	10.47185	9.509208
ENSG00000132464	10117	Q9NRM1	NM_031889	7.894448	10.60113
ENSG00000151023	219670	Q8TC29	NM_145010	7.82765	7.804052
ENSG00000054179	954	Q9Y5L3	NM_203468	7.006187	6.343504
ENSG00000166947	2038	P16452	NM_000119	10.99833	12.56082
ENSG00000089048	51575	Q9H501	NM_001276380	10.51638	10.48332
ENSG00000135476	9700	Q14674	NM_012291	10.44892	12.05066
ENSG00000174371	9156	Q9UQ84	NM_130398	8.587589	10.06502
ENSG00000164251	2150	P55085	NM_005242	11.11316	9.51664
ENSG00000164687	2171	Q01469	NM_001444	10.54144	12.55349
ENSG00000124098	116151	Q96KR6	NM_080821	13.33711	13.64604
ENSG00000170271	10826	Q96IV6	NM_032385	10.96831	11.79697
ENSG00000100225	25793	Q9Y3I1	NM_012179	15.20607	15.73166
ENSG00000179639	2205	P12319	NM_002001	9.156572	9.268471
ENSG00000143297	83416	Q96RD9	NM_001195388	12.83018	14.13872
ENSG00000134285	51303	NA	NM_001143781	13.64636	15.47912
ENSG00000105701	23770	Q14318	NM_001308373	17.63355	18.53552
ENSG00000110203	2352	NA	NM_001318045	12.47227	12.80374
ENSG00000111206	2305	Q08050	NM_202002	11.43365	13.12506
ENSG00000184481	4303	P98177	NM_005938	12.69665	12.98357
ENSG00000171049	2358	P25090	NM_001005738	14.44163	13.96736
ENSG00000187474	2359	P25089	NM_002030	8.368042	6.919588
ENSG00000116717	1647	P24522	NM_001924	10.30047	10.40634
ENSG00000183087	2621	Q14393	NM_000820	12.36153	13.93371
ENSG00000102145	2623	P15976	NM_002049	10.99284	11.17932
ENSG00000115271	25801	P28676	NM_012198	14.42504	13.4318
ENSG00000131153	51659	Q9Y248	NM_016095	10.36441	11.67493
ENSG00000106415	113263	Q86VQ1	NM_138426	11.7152	12.36928
ENSG00000178445	2731	P23378	NM_000170	9.806239	10.60386
ENSG00000126603	84662	Q9BZE0	NM_001318918	6.998827	6.553796
ENSG00000182512	51218	Q86SX6	NM_016417	11.78095	13.21879
ENSG00000137198	2766	P36959	NM_006877	11.62956	13.17315
ENSG00000128266	2781	P19086	NM_002073	9.379293	9.872063
ENSG00000127920	2791	P61952	NM_004126	10.25214	10.41579
ENSG00000164849	115330	NA	NM_001303473	10.61348	10.91871
ENSG00000203737	9293	Q9Y2T5	NM_005684	7.07322	5.559296
ENSG00000111291	55507	Q9NZD1	NM_018654	8.540051	9.55488
ENSG00000075218	51512	Q9NYZ3	NM_016426	10.21802	11.47925
ENSG00000136732	2995	P04921	NM_002101	15.6714	16.51878
ENSG00000188486	3014	P16104	NM_002105	13.44107	14.88366
ENSG00000206172	3039	P69905	NM_000558	12.16148	13.03164
ENSG00000188536	3040	P69905	NM_000517	12.55594	13.42769
ENSG00000196565	3048	P69892	NM_000184	7.714541	6.890159
ENSG00000086506	3049	P09105	NM_005331	10.72043	11.74749
ENSG00000140287	3067	P19113	NM_002112	9.14302	8.965291
ENSG00000167861	283987	Q8IV36	NM_030630	10.02111	12.24086
ENSG00000184357	3009	P16401	NM_005322	10.58064	9.221474
ENSG00000187837	3006	P16403	NM_005319	12.90992	14.31164
ENSG00000124575	3007	P16402	NM_005320	10.69106	8.708098
ENSG00000168298	3008	P10412	NM_005321	12.04826	10.53147
ENSG00000277075	3012	P04908	NM_021052	11.30307	9.557896
ENSG00000274997	85235	Q96KK5	NM_080596	7.367644	6.588503
ENSG00000196747	8329	P0C0S8	NM_003509	9.428864	7.73973
ENSG00000276368	8331	Q99878	NM_021066	7.641922	7.121754
ENSG00000276903	8332	P0C0S8	NM_003511	10.34239	7.104211
ENSG00000276410	3018	P33778	NM_021062	6.11825	5.44546
ENSG00000274290	8344	P62807	NM_003523	10.52185	9.488897
ENSG00000277224	8343	P62807	NM_003522	10.80423	9.343615
ENSG00000275713	8345	Q93079	NM_003524	11.03047	10.56246
ENSG00000278588	8346	P62807	NM_003525	11.75716	8.141073
ENSG00000185130	8340	Q99880	NM_003519	9.280367	7.099954
ENSG00000273703	8342	Q99879	NM_003521	11.27368	8.555811
ENSG00000233822	8341	Q99877	NM_003520	10.32265	9.256415
ENSG00000274641	8348	P23527	NM_003527	9.42859	8.897762
ENSG00000275714	8350	P68431	NM_003529	6.147801	5.960375
ENSG00000277775	8968	P68431	NM_021018	11.30824	6.459461
ENSG00000273983	8355	P68431	NM_003534	10.80994	6.69329
ENSG00000275379	8354	P68431	NM_003533	9.817904	8.085495
ENSG00000197153	8356	P68431	NM_003535	8.188752	6.501183
ENSG00000278705	8366	P62805	NM_003544	7.721636	5.633961
ENSG00000197061	8364	P62805	NM_003542	9.061609	7.922643
ENSG00000277157	8360	P62805	NM_003539	9.443616	8.707488
ENSG00000276966	8367	P62805	NM_003545	11.30116	9.977769
ENSG00000274618	8361	P62805	NM_003540	8.735576	6.540201
ENSG00000275126	8368	P62805	NM_003546	6.494239	5.289137
ENSG00000184270	317772	Q8IUE6	NM_175065	7.596423	7.594216
ENSG00000184260	8338	Q16777	NM_003517	11.24508	9.967055
ENSG00000203814	440689	Q5QNW6	NM_001024599	12.60253	11.2317
ENSG00000183598	653604	Q71DI3	NM_001123375	5.671852	5.662588
ENSG00000197837	121504	P62805	NM_175054	9.528502	8.766092
ENSG00000123485	55355	Q8NCD3	NM_018410	9.733059	11.4246
ENSG00000186603	84842	Q96IR7	NM_032756	7.756875	9.275458
ENSG00000166598	7184	P14625	NM_003299	16.0634	18.32551
ENSG00000204389	3303	P0DMV8	NM_005345	14.05301	13.95902
ENSG00000142798	3339	P98160	NM_001291860	9.516282	11.2341
ENSG00000165948	122509	Q96BM0	NM_206949	9.615544	12.29926
ENSG00000204010	439996	Q5T764	NM_001010987	9.106337	10.30479
ENSG00000027697	3459	P15260	NM_000416	14.58001	13.97126
ENSG00000146674	3486	P17936	NM_000598	8.756345	8.01137
ENSG00000254709	100423062	B9A064	NM_001178126	11.18192	13.20718
ENSG00000131724	3597	P78552	NM_001560	13.79956	13.04168
ENSG00000115607	8807	O95256	NM_003853	13.6095	13.71044
ENSG00000115594	3554	NA	NM_001288706	12.30562	10.40491
ENSG00000196083	3556	Q9NPH3	NM_001167929	11.62226	10.20487
ENSG00000163083	3625	P09529	NM_002193	7.892665	6.391521
ENSG00000137265	3662	Q15306	NM_001195286	13.36645	15.11541
ENSG00000063241	79763	Q96AB3	NM_001136202	11.45982	13.44593
ENSG00000135916	81618	Q9NQX7	NM_001287241	14.3457	17.27259
ENSG00000132465	3512	P01591	NM_144646	16.42173	18.07709
ENSG00000177301	3737	P16389	NM_001204269	8.23687	9.817287
ENSG00000177272	3738	P22001	NM_002232	11.75808	12.33151
ENSG00000143603	3782	Q9UGI6	NM_002249	8.967428	12.64094
ENSG00000151364	65987	Q9BQ13	NM_023930	6.108767	9.928162
ENSG00000197993	3792	P23276	NM_000420	8.79818	8.638155
ENSG00000138160	3832	P52732	NM_004523	10.52842	11.55188
ENSG00000118193	9928	Q15058	NM_014875	8.644633	8.595352
ENSG00000186185	146909	NA	NM_001264573	10.17891	11.47351
ENSG00000142945	11004	Q99661	NM_001297655	9.718723	11.84023
ENSG00000090889	24137	O95239	NM_012310	9.344714	10.72819
ENSG00000237649	3833	Q9BW19	NM_002263	10.6481	12.54536
ENSG00000104892	147700	Q6P597	NM_177417	7.74073	8.253933
ENSG00000105610	10661	Q13351	NM_006563	9.407885	11.49061
ENSG00000197705	57565	Q9P2G3	NM_020805	9.22629	11.00099
ENSG00000167748	3816	P06870	NM_002257	6.794221	10.70194
ENSG00000055609	58508	Q8NEZ4	NM_170606	15.18496	13.30239
ENSG00000171798	85442	Q76NI1	NM_152643	9.813911	6.964345
ENSG00000137812	57082	Q8NG31	NM_170589	9.835926	9.681116
ENSG00000183762	83999	Q96MU8	NM_001039570	13.20469	11.37322
ENSG00000167768	3848	P04264	NM_006121	10.52965	10.85947
ENSG00000089692	3902	P18627	NM_002286	12.77554	13.53915
ENSG00000135862	3915	P11047	NM_002293	10.7048	12.06425
ENSG00000138709	55132	Q659C4	NM_001350531	11.1772	11.14867
ENSG00000074695	3998	P49257	NM_005570	12.74748	13.90476
ENSG00000197353	137797	Q6UXB3	NM_205545	6.483286	6.461207
ENSG00000140280	256586	Q8IV50	NM_153374	12.19236	11.92783
ENSG00000111837	4117	P20794	NM_005906	10.50844	8.271339
ENSG00000145050	7873	P55145	NM_006010	13.27466	15.39651
ENSG00000156265	56911	P57077	NM_001286634	11.50128	11.4065
ENSG00000015479	9782	P43243	NM_018834	10.19139	8.232595
ENSG00000065328	55388	Q7L590	NM_018518	9.317587	10.83637
ENSG00000165304	9833	Q14680	NM_014791	8.784982	10.19052
ENSG00000205639	388931	A6NFX1	NM_001346880	8.571957	8.743408
ENSG00000185155	83881	Q9H2W2	NM_001282402	8.101086	12.07629
ENSG00000148773	4288	P46013	NM_001145966	13.47649	14.54669
ENSG00000196549	4311	P08473	NM_001354642	14.42104	13.43491
ENSG00000130830	4354	Q00013	NM_001166460	14.60998	14.24442
ENSG00000197965	9019	O95297	NM_003953	13.65146	13.35055
ENSG00000185608	64976	Q9NQ50	NM_003776	11.1011	12.69987
ENSG00000072952	10335	Q9Y6F6	NM_130385	12.61372	12.6735
ENSG00000169715	4493	P04732	NM_175617	9.027465	9.998871
ENSG00000147649	92140	Q86UE4	NM_001363137	14.1663	14.0688
ENSG00000119950	4601	P50539	NM_130439	12.6386	12.46944
ENSG00000182534	439921	P84157	NM_001008528	10.60648	9.867407
ENSG00000101057	4605	P10244	NM_002466	13.41453	15.57502
ENSG00000136449	84073	Q8TBZ2	NM_001366294	7.817123	9.064417
ENSG00000074842	56005	Q969H8	NM_019107	13.50973	15.577
ENSG00000198336	4635	P12829	NM_002476	10.99832	11.63844
ENSG00000196465	140465	P14649	NM_001199629	10.37365	11.9968
ENSG00000176658	4642	O94832	NM_015194	11.19719	13.04283
ENSG00000170476	51237	Q8WU39	NM_016459	14.4476	18.9384
ENSG00000105835	10135	P43490	NM_005746	16.69449	16.16089
ENSG00000131400	9476	O96009	NM_004851	8.785092	9.840397
ENSG00000144426	65065	Q6ZS30	NM_001114132	9.928045	8.349072
ENSG00000109805	64151	Q9BPX3	NM_022346	10.32185	12.4263
ENSG00000121152	23397	Q15003	NM_001281710	10.15164	10.87293
ENSG00000183091	4703	P20929	NM_004543	8.799513	8.997101
ENSG00000103154	54550	Q7Z6G3	NM_019065	10.18373	9.119556
ENSG00000109674	55247	Q8TAT5	NM_018248	8.968324	7.836692
ENSG00000165030	4783	Q16649	NM_001290000	12.87875	12.89223
ENSG00000174885	171389	P59044	NM_001276700	12.09434	11.65593
ENSG00000239672	4830	P15531	NM_000269	10.36866	12.46721
ENSG00000183971	283869	NA	NM_001099456	7.222286	7.999291
ENSG00000157168	3084	Q02297	NM_001322201	9.98475612383817	7.34074715491744
ENSG00000168268	64943	Q9H857	NM_022908	11.64475	14.01446
ENSG00000189233	389643	Q68CJ6	NM_001010906	10.35836	11.76618
ENSG00000137804	51203	Q9BXS6	NM_001243143	11.32231	12.71648
ENSG00000123240	10133	Q96CV9	NM_021980	13.50074	13.92135
ENSG00000238243	343171	Q7Z3T1	NM_001001957	9.210984	9.672547
ENSG00000196778	390036	Q8NGK4	NM_001005171	10.61565	7.817955
ENSG00000181963	119774	Q8NGK3	NM_001005172	9.437495	6.835418
ENSG00000184792	23762	Q969R2	NM_001282738	11.15989	11.75744
ENSG00000144645	114884	Q9BXB5	NM_017784	10.40964	11.47962
ENSG00000115507	5013	P32242	NM_001199770	7.979583	7.166787
ENSG00000171631	5031	Q15077	NM_001277207	10.01551	11.91558
ENSG00000238269	389860	Q5JRK9	NM_001015038	7.199431	8.113724
ENSG00000169116	25849	Q6UWI2	NM_015393	9.45031	11.61008
ENSG00000185630	5087	P40424	NM_002585	8.52952	8.841868
ENSG00000102109	27344	Q9UHG2	NM_013271	9.925522	9.429294
ENSG00000004799	5166	Q16654	NM_002612	10.59208	9.134142
ENSG00000067840	57595	Q76G19	NM_032512	12.0027931717915	11.4125658366247
ENSG00000162366	10158	Q13113	NM_005764	11.1112110890922	12.5817740047969
ENSG00000109272	5197	P10720	NM_002620	9.353145	8.579108
ENSG00000154330	5239	Q15124	NM_021965	8.661661	6.848747
ENSG00000092621	26227	O43175	NM_006623	10.81882	13.47188
ENSG00000146247	55023	Q8WWQ0	NM_017934	13.59268	13.01056
ENSG00000173868	162466	Q8TCT1	NM_178500	15.02487	14.41642
ENSG00000153823	55022	Q7Z2X4	NM_017933	9.913493	8.576643
ENSG00000140451	80119	Q9H611	NM_025049	9.409577	11.36093
ENSG00000127564	9088	Q99640	NM_182687	10.67399	12.72063
ENSG00000117215	26279	Q9UNK4	NM_012400	6.581862	10.87274
ENSG00000133328	54979	Q9NWW9	NM_017878	7.486956	10.70764
ENSG00000100558	26499	Q9NYT0	NM_016445	7.812927	9.443863
ENSG00000166851	5347	P53350	NM_005030	11.99656	13.37973
ENSG00000142731	10733	O00444	NM_014264	8.75559	9.997964
ENSG00000168081	5368	Q13519	NM_006228	10.08928	12.64089
ENSG00000100479	5427	P56282	NM_001348384	8.924571	9.484475
ENSG00000051341	10721	O75417	NM_199420	8.716576	9.223044
ENSG00000185900	84197	Q9H5K3	NM_032237	9.011754	8.956315
ENSG00000110777	5450	Q16633	NM_006235	14.31075	16.65821
ENSG00000166794	5479	P23284	NM_000942	15.70512	17.96641
ENSG00000123131	10549	Q13162	NM_006406	11.63134	14.2439
ENSG00000163421	60675	Q9HC23	NM_021935	13.44708	12.49501
ENSG00000184500	5627	P07225	NM_000313	7.567934	6.82092
ENSG00000007038	10942	Q9Y6M0	NM_144957	9.722441	8.788791
ENSG00000164611	9232	O95997	NM_004219	10.85376	12.97139
ENSG00000183010	5831	P32322	NM_006907	9.619319	11.4587
ENSG00000011478	54814	Q9NXS2	NM_017659	11.164	13.06166
ENSG00000167994	5866	Q8TBN0	NM_013401	8.489168	9.027334
ENSG00000144118	5899	P11234	NM_002881	13.97559	13.89787
ENSG00000076864	5909	NA	NM_001330383	8.462586	7.835162
ENSG00000166965	91433	A6NED2	NM_033544	11.02842	11.46753
ENSG00000160957	9401	O94761	NM_004260	11.1102772324556	13.1392882931568
ENSG00000143333	6004	O15492	NM_002928	7.5292	9.875424
ENSG00000150681	64407	Q9NS28	NM_130782	12.74667	11.72478
ENSG00000116741	5997	P41220	NM_002923	15.76498	15.26496
ENSG00000182732	9628	P49758	NM_001204424	7.745043	8.695221
ENSG00000188672	6006	P18577	NM_020485	6.934598	7.430925
ENSG00000169385	6036	P10153	NM_002934	14.39088	15.02184
ENSG00000022840	9921	Q8N5U6	NM_014868	15.64039	15.94422
ENSG00000171848	6241	P31350	NM_001034	11.3585	13.3786
ENSG00000139970	6252	NA	NM_001363702	11.4339	9.381603
ENSG00000108309	10900	Q59EK9	NM_001144825	10.52134	11.46784
ENSG00000140386	49855	Q9BY12	NM_020843	11.72753	11.27192
ENSG00000161055	92304	Q96QR1	NM_052863	5.50707376263442	5.49007772597264
ENSG00000115884	6382	P18827	NM_002997	9.241952	11.60673
ENSG00000137575	6386	O00560	NM_005625	15.25552	14.38994
ENSG00000128228	23753	Q9HCN8	NM_022044	11.77983	14.19792
ENSG00000166562	90701	Q9BY50	NM_033280	13.28839	15.30383
ENSG00000113615	10802	O95486	NM_021982	12.56291	12.96242
ENSG00000143416	8991	Q13228	NM_003944	11.93034	11.90984
ENSG00000152217	26040	Q9Y6X0	NM_001130110	11.3681	11.27247
ENSG00000145423	6423	Q96HF1	NM_003013	6.743387	7.725104
ENSG00000118473	84251	Q9BQI5	NM_001350217	5.924583	5.9083
ENSG00000129810	151648	Q5FBB7	NM_138484	8.163585	8.214959
ENSG00000198478	83699	Q9UJC5	NM_031469	9.256917	9.816117
ENSG00000171241	79801	Q8NEM2	NM_001324318	9.798093	11.5025
ENSG00000187902	729956	A6NL88	NM_001145176	6.660568	6.838105
ENSG00000177045	147912	Q8N196	NM_175875	8.184207	9.994415
ENSG00000154839	220134	Q96BD8	NM_001039535	8.611222	10.32203
ENSG00000165480	221150	Q8IX90	NM_001166017	9.683848	10.19163
ENSG00000163053	151473	Q7RTX9	NM_152527	6.27716289801196	7.593862896417
ENSG00000170482	9963	Q9UHI7	NM_152685	7.762331	9.294413
ENSG00000185052	57419	Q9HC58	NM_020689	8.120844	8.359359
ENSG00000147454	51312	Q9NYZ2	NM_001317814	17.46498	17.1345
ENSG00000013306	51629	Q9BZJ4	NM_016016	15.94438	16.88377
ENSG00000142583	6518	P22732	NM_001328619	10.88747	12.90318
ENSG00000138449	30061	Q9NP59	NM_014585	12.69436	12.2927
ENSG00000004939	6521	P02730	NM_000342	13.19738	13.9718
ENSG00000117834	200010	Q2M3M2	NM_001011547	7.202258	7.926805
ENSG00000130821	6535	P48029	NM_005629	11.19646	11.70049
ENSG00000095932	284422	O75264	NM_001136503	8.869447	9.806459
ENSG00000145335	6622	P37840	NM_001146055	12.28885	12.40647
ENSG00000061656	6676	Q9NPE6	NM_001317931	8.266495	11.85197
ENSG00000006282	64847	Q8TB22	NM_022827	12.56149	12.96638
ENSG00000160284	84221	Q9H0A9	NM_032261	9.20840068705758	11.305099652609
ENSG00000123352	65244	Q86XZ4	NM_001293285	10.79678	12.95791
ENSG00000161888	147841	Q8NBT2	NM_182513	9.6530680050497	11.1603950299434
ENSG00000152253	57405	Q9HBM1	NM_020675	7.62221	9.313363
ENSG00000070182	6710	P11277	NM_001355436	10.41915	10.60802
ENSG00000134548	80763	Q9BT56	NM_030572	6.299815	6.284549
ENSG00000116649	6723	P19623	NM_003132	13.6543	15.22156
ENSG00000180879	6748	P51571	NM_001204526	14.70011	16.55616
ENSG00000123473	6491	Q15468	NM_003035	9.738536	10.48677
ENSG00000082146	55437	Q9C0K7	NM_018571	12.4772	12.73221
ENSG00000162062	80178	Q7L2K0	NM_025108	8.43117890670411	11.0370578836836
ENSG00000164362	7015	O14746	NM_198253	7.06669	11.01872
ENSG00000088992	54997	Q96BS2	NM_017899	13.31303	12.92155
ENSG00000196407	284486	Q8N1Q8	NM_182578	5.956445	5.932778
ENSG00000140534	90381	Q7Z2Z1	NM_152259	8.846554	10.24518
ENSG00000145850	91937	Q96H15	NM_138379	8.087443	12.69428
ENSG00000167900	7083	P04183	NM_003258	11.57718	13.82927
ENSG00000137462	7097	O60603	NM_001318795	14.85613	14.5167
ENSG00000205544	254863	Q8N2U0	NM_152766	9.517577	11.13277
ENSG00000165548	57156	Q9P1W3	NM_020431	10.7233	8.971068
ENSG00000136842	7111	P28289	NM_003275	9.78739	10.42024
ENSG00000188167	643853	Q6ZT21	NM_001136238	10.71658	9.189052
ENSG00000178297	360200	Q7Z410	NM_182973	7.88089	7.958574
ENSG00000240505	23495	O14836	NM_012452	10.4148	12.88489
ENSG00000048462	608	Q02223	NM_001192	11.56369	13.23011
ENSG00000079308	7145	Q9HBL0	NM_022648	12.04717	12.52265
ENSG00000131747	7153	P11388	NM_001067	11.70981	12.17655
ENSG00000078900	7161	O15350	NM_005427	8.031684	11.45241
ENSG00000088325	22974	Q9ULW0	NM_012112	11.41723	12.98371
ENSG00000183763	10293	Q9BWF2	NM_005879	8.983313	10.47535
ENSG00000124731	54210	Q9NP99	NM_018643	14.51565	13.494
ENSG00000204613	10107	Q9UDY6	NM_006778	7.672418	8.84475
ENSG00000071539	9319	Q15645	NM_004237	8.918885	10.2938
ENSG00000135451	10024	Q12815	NM_001100620	10.40157	11.88827
ENSG00000157514	1831	NA	NM_001015881	16.1748765405608	16.0287604967367
ENSG00000165409	7253	P16473	NM_001018036	6.622506	11.23526
ENSG00000168785	10098	P62079	NM_005723	11.10161	11.1993
ENSG00000204815	83538	Q96NG3	NM_001350319	7.521926	7.335303
ENSG00000105948	79989	NA	NM_001287512	8.163424	7.871072
ENSG00000215912	100287898	NA	NM_001242672	8.934804	8.906089
ENSG00000155657	7273	Q8WZ42	NM_133378	12.60578	10.16695
ENSG00000137267	7280	Q13885	NM_001310315	8.576143	9.398287
ENSG00000131462	7283	P23258	NM_001070	11.77648	13.58058
ENSG00000130338	56995	Q9NRJ4	NM_020245	11.61912	10.97929
ENSG00000239264	81567	Q8NBS9	NM_030810	12.86649	14.59608
ENSG00000275895	102724594	P0DN76	NM_001320646	9.700893	8.662589
ENSG00000117143	6675	Q16222	NM_001324115	11.14516	12.80022
ENSG00000170315	7314	P0CG47	NM_001281716	16.74212	17.75414
ENSG00000077152	29089	Q9NPD8	NM_001310326	8.831798	10.73755
ENSG00000167671	80700	Q9BZV1	NM_025241	14.96764	15.66314
ENSG00000154277	7345	P09936	NM_004181	6.42716	10.71099
ENSG00000114374	8287	O00507	NM_004654	10.26131	5.945451
ENSG00000183878	7404	O14607	NM_007125	11.7163	6.557271
ENSG00000167992	220001	Q96DN2	NM_152718	9.456664	9.944132
ENSG00000119333	89891	Q96EX3	NM_052844	11.40404	13.77721
ENSG00000075702	284403	O43379	NM_001083961	10.74145	12.40269
ENSG00000109501	7466	O76024	NM_006005	10.03678	11.99136
ENSG00000100219	7494	P17861	NM_005080	15.34141	17.74092
ENSG00000196584	7516	O43543	NM_005431	7.626295	8.615795
ENSG00000060138	8531	P16989	NM_001145426	15.067	15.21277
ENSG00000257315	100381270	P86452	NM_001174108	8.995899	7.407023
ENSG00000181722	26137	Q9HC78	NM_015642	11.64478	10.59231
ENSG00000011590	27033	Q9Y2Y4	NM_001316902	10.98614	13.06837
ENSG00000067646	7544	P08048	NM_003411	8.24422058920636	5.41343930016475
ENSG00000169131	6940	O60765	NM_005649	10.71169	10.0481
ENSG00000197714	10794	Q14592	NM_001330622	10.50024	8.97106
ENSG00000142684	51042	O00488	NM_015871	10.49472	12.97971
ENSG00000122952	11130	O95229	NM_007057	10.20309	12.09072
